# Supplementary material for: The related EIF4G3 and EIF4G4 initiation factors from Leishmania: dissimilar modes of action during translation revealed by a comparative proteomic approach
Source: Parasit Vectors. 2026 Mar 4;19:153. doi: 10.1186/s13071-026-07297-1 (PMC13067578; doi:10.1186/s13071-026-07297-1)
Supplement: Supplementary file 1 — Additional file 1. [file 13071_2026_7297_MOESM1_ESM.xlsx]

## Sheet: Primers
Oligonucleotides/primers and sequences used for the generation of the DNA constructs and transgenic cell lines described in the current manuscript
ID	Sequence (restriction sites underlined)	Purpose
5' EIF4G3	GGATCCATGCAGTTYACCGTKGAGC	Cloning into the pSP-BT1-Y-Neo-alpha vector
3’ EIF4G3-HA	AAGCTTCTAAGCATAATCTGGCACATCATAAGGATACTTGGGGAAGCGCTCCTTGT	Cloning into the pSP-BT1-Y-Neo-alpha vector
5’ EIF4G4	GGATCCATGCTSTTCAACCTGC	Cloning into the pSP-BT1-Y-Neo-alpha vector
3’ EIF4G4–HA	AAGCTTCTAAGCATAATCTGGCACATCATAAGGATACGCCGTGTCGGGGTACAT	Cloning into the pSP-BT1-Y-Neo-alpha vector
5'UTR-G3-F	CTTCACCTYTGCCATTCRCC	Gene deletion cassete - Hygro and Puro
5'-UTR-G3-R+Hygro	GTGAGTTCAGGCTTTTTCATGGYYGTACGTGYATGYGTGK	Gene deletion cassete - Hygro
5'UTR-G3-R+Puro	GTGGGCTTGTACTCGGTCATGGYYGTACGTGYATGYGTGK	Gene deletion cassete - Puro
3'UTR-G3-R	GTCTTCYCTTCAAGTGAGC	Gene deletion cassete - Hygro and Puro
3'UTR-G3-F+Hygro	GTCCGAGGGCAAAGGAATAGTGCGGTTCTCGGCTGCCYGT	Gene deletion cassete - Hygro
3'UTR-G3-F+Puro	CCCGCAAGCCCGGTGCCTGATGCGGTTCTCGGCTGCCYGT	Gene deletion cassete - Puro
5'UTR-G4-F		Gene deletion cassete - Hygro and Puro
5'-UTR-G4-R+Hygro	GTGAGTTCAGGCTTTTTCATGATTGGAACTGGATARTR	Gene deletion cassete - Hygro
5'UTR-G4-R+Puro	GTGGGCTTGTACTCGGTCATGATTGGAACTGGATARTR	Gene deletion cassete - Puro
3'UTR-G4-R	ATACCCGACGGCTACGACA	Gene deletion cassete - Hygro and Puro
3'UTR-G4-F+Hygro	GTCCGAGGGCAAAGGAATAGCTGCCCYACGWGCCTGTGC	Gene deletion cassete - Hygro
3'UTR-G4-F+Puro	CCCGCAAGCCCGGTGCCTGACTGCCCYACGWGCCTGTGC	Gene deletion cassete - Puro
LiG3UTRF2	CGTCTGACCCTCCTCTCTCTTG	PCR for gene deletion confirmation
LiG4UTRF2	CGTGTGTGCTGACGAAGTGG	PCR for gene deletion confirmation
PUROR2	GGCCTTCCATCTGTTGCTGC	PCR for gene deletion confirmation
HYGR2	CCTCGCTCCAGTCAATGACC	PCR for gene deletion confirmation
