# Supplementary material for: The related EIF4G3 and EIF4G4 initiation factors from Leishmania: dissimilar modes of action during translation revealed by a comparative proteomic approach
Source: Parasit Vectors. 2026 Mar 4;19:153. doi: 10.1186/s13071-026-07297-1 (PMC13067578; doi:10.1186/s13071-026-07297-1)
Supplement: Supplementary file 3 — Additional file 3. [file 13071_2026_7297_MOESM3_ESM.xlsx]

## Sheet: Coprecipitated proteins- EIF4G3
CONSOLIDATED LIST OF ALL PROTEINS CO-PRECIPITATED WITH THE TAGGED EIF4G3 AND THE CORRESPONDING CONTROLS (EIF4G3 and EIF4G4 with the yellow background)
Protein IDs	Unique peptides LdiWT								Unique peptides EIF4G3									Normalized intensity LdiWT								Normalized intensity EIF4G3
	IP2 24	IP3 24	IP1 48	IP2 48	IP3 48	IP1 96	IP2 96	IP3 96	IP1 24	IP1 24	IP2 24	IP3 48	IP1 48	IP2 48	IP3 96	IP2 96	IP3 96	IP2 24h	IP3 24h	IP1 48h	IP2 48h	IP3 48h	IP1 96h	IP2 96h	IP3 96h	IP1 24h	IP2 24h	IP3 24h	IP1 48h	IP2 48h	IP3 48h	IP1 96h	IP2 96h	IP3 96h
LINF_010009300; LINF_010009200	0	0	0	0	0	0	0	0	1	1	1	1	1	2	1	3	1	0	0	0	0	0	0	0	0	1.17946e+07	5033182	11418810	8553762	6364800	7609584	15952640	328405100	7969500
LINF_010009800	0	0	0	0	0	0	0	0	1	5	0	1	0	0	0	0	0	0	0	0	0	0	0	0	0	3.0791e+06	92647170	0	25454205	0	0	0	0	0
LINF_010009900	0	0	0	0	0	0	0	0	0	0	0	0	0	0	0	0	0	0	0	0	0	0	0	0	0	0	0	0	0	0	0	0	0	0
LINF_010010300 LINF_010010000	0	0	0	0	0	0	0	0	10	9	7	2	0	0	0	0	0	0	0	0	0	0	0	0	0	1338442800	1529828300	2203760000	63468930	0	0	0	0	0
LINF_010011300	0	1	0	0	0	0	0	0	1	0	0	0	0	0	1	0	1	0	2793296	0	0	0	0	0	0	5397654	0	0	0	0	0	7173969	0	1317540
LINF_010012900 LINF_010012800	6	3	4	4	3	3	3	5	11	9	9	9	11	10	9	10	10	608485500	171749000	541928340	610183600	321698950	314759700	562516100	1.82091e+09	2168214000	3977292000	5696210000	4293240000	7130880000	4613859000	7765296000	7.65697e+09	6703830000
LINF_020005900	0	0	0	0	0	0	0	0	0	0	0	0	0	0	0	0	0	0	0	0	0	0	0	0	0	0	0	0	0	0	0	0	0	0
LINF_020008100	0	0	1	1	0	0	0	0	5	4	4	5	1	4	4	4	4	0	0	139051230	122215580	0	0	0	0	2.30219e+08	153994060	188526000	146488860	107222400	296616600	313232700	114420200	512876000
LINF_020008200	0	0	0	0	0	0	0	0	0	1	0	0	1	1	0	0	1	0	0	0	0	0	0	0	0	0	8930086	0	0	5832480	3248304	0	0	723380
LINF_020008700	3	1	1	2	1	0	0	1	2	2	2	4	2	1	4	6	6	74563150	6.53213e+07	213425730	145017520	41538040	0	0	3.02712e+07	39377940	128678220	67785900	116527950	36859200	89128350	309977800	233673000	264950000
LINF_020009800	4	1	1	4	0	3	3	3	0	1	0	0	0	0	0	1	1	506636500	6.21447e+07	197495460	701158300	0	1919896700	1034129500	9.33043e+08	0	9551179	0	0	0	0	0	64355340	41292300
LINF_030006800	0	0	0	0	0	0	0	0	0	0	0	0	0	0	0	1	0	0	0	0	0	0	0	0	0	0	0	0	0	0	0	0	31176110	0
LINF_030007100	0	0	1	0	0	1	1	0	2	2	0	1	0	0	1	0	0	0	0	102786390	0	0	329578500	190653140	0	5.52328e+07	61308610	0	47915910	0	0	13279750	0	0
LINF_030010000	0	1	0	1	0	1	1	0	0	2	1	0	0	1	0	0	0	0	15133500	0	0	0	6535650	0	0	0	55550660	20434700	0	0	4983966	0	0	0
LINF_030010200	2	0	2	0	0	1	0	0	0	0	0	0	0	0	1	0	1	95708450	0	89955750	0	0	41795540	0	0	0	0	0	0	0	0	10026786	0	3075240
LINF_030012100	0	0	0	0	0	0	0	0	1	1	1	1	0	1	0	0	0	0	0	0	0	0	0	0	0	4.57603e+07	21682111	44825300	13383657	0	25680930	0	0	0
LINF_030012700 LINF_240007700	0	0	0	0	0	0	0	0	2	1	1	0	0	0	1	0	0	0	0	0	0	0	0	0	0	40014780	16881480	2019810	0	0	0	1924505	0	0
LINF_030014900	2	1	0	0	0	0	0	0	3	1	2	0	0	0	1	2	1	76595900	6833262	0	0	0	0	0	0	6.44392e+07	38334230	22795500	0	0	0	7696447	12446500	846090
LINF_040006300	0	0	0	0	0	0	0	0	1	1	1	1	1	1	0	2	0	0	0	0	0	0	0	0	0	5.74774e+06	4047472	8572590	7223895	6806080	9822438	0	22166450	0
LINF_040006400	1	0	0	0	0	0	0	0	2	1	0	0	0	1	1	1	0	20740395	0	0	0	0	0	0	0	1.0927e+08	47470390	0	0	0	31463520	34378520	33412830	0
LINF_040007500	0	0	1	0	0	1	0	0	1	0	1	0	0	1	2	0	2	0	0	51620058	0	0	74928140	0	0	2.97575e+07	0	4158570	0	0	39055050	130934100	0	37800000
LINF_040009500	0	0	0	0	0	0	0	0	0	0	0	0	0	0	0	0	0	0	0	0	0	0	0	0	0	0	0	0	0	0	0	0	0	0
LINF_040009600	0	0	0	0	0	0	0	0	0	0	0	0	0	0	0	0	0	0	0	0	0	0	0	0	0	0	0	0	0	0	0	0	0	0
LINF_040011900	1	1	1	1	1	1	1	1	3	1	1	2	2	2	3	5	3	21310975	3.16877e+07	17635482	135407860	94708040	56956850	70775780	1.80449e+08	1.31205e+08	124234550	52799500	132535830	60825600	72177060	299208800	508226000	332073000
LINF_040012800 LINF_040012700	0	0	0	0	0	0	0	0	0	0	0	0	0	0	0	2	0	0	0	0	0	0	0	0	0	0	0	0	0	0	0	0	14006510	0
LINF_040014100	0	0	0	0	0	0	0	0	0	0	0	0	0	1	0	1	0	0	0	0	0	0	0	0	0	0	0	0	0	0	8707869	0	4124208	0
LINF_040014400	3	3	0	1	2	2	0	0	1	2	1	2	2	2	0	0	0	252437000	358731800	0	29262580	409572600	6099241	0	0	6.4895e+07	64485850	41947100	117174330	126144000	143865600	0	0	0
LINF_040014500; LINF_040012600	1	0	0	0	0	1	0	1	2	1	1	1	0	0	0	2	1	31936500	0	0	0	0	21051550	0	8.20698e+06	1.09295e+08	59193640	16715400	25869564	0	0	0	177331600	4581220
LINF_040014600	1	1	1	1	1	1	1	1	1	1	0	1	0	1	0	1	0	31320800	33805820	25927200	50666160	74429820	81519710	53893850	5.48141e+07	35158440	24588520	0	6049638	0	20151450	0	11712850	0
LINF_040015700	0	0	0	0	0	0	0	0	1	0	0	2	1	1	1	1	1	0	0	0	0	0	0	0	0	2.81567e+07	0	0	68572140	21344000	52448640	57438700	9228660	39160100
LINF_040016700	1	0	1	0	0	0	0	0	0	0	0	0	0	0	0	0	0	53608200	0	6.06364e+07	0	0	0	0	0	0	0	0	0	0	0	0	0	0
LINF_040016900	2	2	1	2	2	2	2	2	2	2	3	2	2	0	1	2	2	1004648500	904765000	1325860500	2093366600	1548065000	744271900	929534600	5.03463e+08	559688400	431830300	164918000	178129560	136670400	0	382057500	199377600	115976000
LINF_040017600	1	0	0	0	0	1	1	3	0	0	0	3	0	0	1	4	3	29050700	0	0	0	0	64075000	89935650	4.28985e+08	0	0	0	70012530	0	0	164547900	587832500	391664000
LINF_050005200	4	4	2	2	2	2	2	2	5	1	3	3	4	4	4	4	4	1279222500	652681600	1131655800	1180286300	1978905600	875264500	1197914000	638880200	1186366800	246159540	421707000	475009500	849376000	802995900	897880500	443073500	438263000
LINF_050005500	0	0	0	0	0	0	0	0	1	1	2	0	0	0	0	0	0	0	0	0	0	0	0	0	0	19371420	3565463	24285300	0	0	0	0	0	0
LINF_050005900	1	1	1	1	0	0	0	0	1	1	1	1	0	0	3	3	4	46729750	15447380	88950240	10895284	0	0	0	0	22435560	28694369	9761440	30241407	0	0	128296300	37493530	109039000
LINF_050007700	1	1	1	1	1	1	1	0	0	1	0	0	1	0	1	0	1	26919250	93096100	1.61979e+07	39313970	29684402	10563055	18951724	0	0	5687132	0	0	11009760	0	34849210	0	5653970
LINF_050008500	0	0	0	0	0	0	0	0	0	0	0	0	0	0	0	2	0	0	0	0	0	0	0	0	0	0	0	0	0	0	0	0	118880500	0
LINF_050008900	1	0	0	1	1	1	0	1	1	2	0	1	0	0	0	2	1	6031510	0	0	10494746	9982054	0	0	5157313	8867562	2.86736e+06	0	4971540	0	0	0	15736610	8064000
LINF_050009500	0	0	0	0	0	0	0	0	0	1	1	1	1	3	1	2	1	0	0	0	0	0	0	0	0	0	52689230	125777600	129806670	208544000	272456100	166895300	206115500	113750000
LINF_050010200; LINF_050010100; LINF_050010000	4	3	1	2	1	5	4	2	3	2	3	4	2	4	1	3	2	149556350	409259400	97335030	487285100	391854720	1308062000	1064952300	7.47877e+08	88647780	80132800	426218000	120430170	440048000	364531500	443997400	222832500	390397000
LINF_050012600	0	0	0	0	0	0	0	0	1	1	0	0	0	0	0	0	0	0	0	0	0	0	0	0	0	2.95487e+07	33463100	0	0	0	0	0	0	0
LINF_050013500	0	0	0	0	0	0	0	0	0	0	0	0	0	0	0	3	0	0	0	0	0	0	0	0	0	0	0	0	0	0	0	0	76752200	0
LINF_050014800	0	0	0	0	0	0	0	1	0	0	0	0	0	0	0	2	0	0	0	0	0	0	0	0	2584533	0	0	0	0	0	0	0	59390610	0
LINF_060005200	0	0	0	0	1	1	1	0	2	0	1	0	1	0	1	0	1	0	0	0	0	28651677	18290500	16845090	0	5.16815e+07	0	13813800	0	13527040	0	9399764	0	2048200
LINF_060006500	0	0	0	0	0	0	0	0	0	0	0	0	0	0	0	2	0	0	0	0	0	0	0	0	0	0	0	0	0	0	0	0	48567630	0
LINF_060007800	1	0	2	1	1	1	2	1	1	1	2	1	0	1	0	0	0	21786850	0	185213280	7721603	61329550	74233800	134109880	76743870	5.60437e+07	33172810	213642000	88697700	0	55018680	0	0	0
LINF_060009600; LINF_060009400	1	0	0	0	0	0	0	0	2	0	0	0	0	0	0	3	0	42795850	0	0	0	0	0	0	0	87882180	0	0	0	0	0	0	301358600	0
LINF_060011400; LINF_060011300	2	1	1	1	1	1	1	2	2	2	1	2	2	2	1	3	2	93085850	53196760	51887640	72988430	46867310	91573660	41481840	3.48018e+08	84250800	59892250	23342800	51351300	92547200	125050500	21006810	352210400	112959000
LINF_060014100	1	1	1	1	0	1	1	1	1	1	1	1	1	1	1	1	0	72166150	69130300	5.86337e+07	52666140	0	85648470	31562670	4.68945e+07	1.63341e+07	50092570	67719600	57344280	41667200	29001450	49357110	40317900	0
LINF_060014500	0	0	0	0	0	0	0	0	0	0	0	1	0	0	0	1	1	0	0	0	0	0	0	0	0	0	0	0	126407190	0	0	0	75927300	10292800
LINF_060014900	0	0	0	0	0	0	0	0	1	1	0	1	0	0	1	1	1	0	0	0	0	0	0	0	0	1.44324e+07	23062743	0	18968460	0	0	21220980	26878600	31294200
LINF_060015300	0	0	0	0	0	0	0	0	0	0	0	0	0	0	0	0	0	0	0	0	0	0	0	0	0	0	0	0	0	0	0	0	0	0
LINF_060017600	0	0	1	1	0	0	0	0	2	2	0	1	0	0	0	1	2	0	0	46324095	152255930	0	0	0	0	77033280	66607200	0	16418451	0	0	0	112135300	114583000
LINF_060018400	0	0	0	0	0	0	0	0	1	1	0	5	1	2	0	0	0	0	0	0	0	0	0	0	0	5.93758e+06	85759960	0	280070070	71164800	180274500	0	0	0
LINF_070008400	0	0	1	0	0	0	0	0	1	0	0	0	0	0	0	0	0	0	0	27223560	0	0	0	0	0	3.23205e+07	0	0	0	0	0	0	0	0
LINF_070008800	1	1	0	0	0	0	0	0	0	2	0	2	0	0	0	0	0	17565545	5105270	0	0	0	0	0	0	0	102510650	0	103919550	0	0	0	0	0
LINF_070010600; LINF_070010500	2	1	2	2	2	1	1	2	1	1	1	1	1	1	1	3	1	75778100	73653240	77083560	192228430	226635080	35334450	50952790	2.27445e+08	43263360	25594965	80667600	24590769	59625600	37428420	76186440	531841500	31044300
LINF_070011100	1	1	0	1	1	0	0	0	1	0	0	0	1	1	0	1	1	12296140	30544300	0	54465580	54298840	0	0	0	20138760	0	0	0	5470400	23346300	0	14594890	6010830
LINF_070012000	0	0	0	0	0	0	0	0	0	0	0	0	0	0	0	0	0	0	0	0	0	0	0	0	0	0	0	0	0	0	0	0	0	0
LINF_070014900	0	0	0	0	0	0	0	0	0	0	0	0	0	0	0	1	1	0	0	0	0	0	0	0	0	0	0	0	0	0	0	0	2813493	1065540
LINF_070015200	1	0	1	1	0	0	0	0	2	2	0	2	0	2	0	3	0	37402600	0	98980410	62798830	0	0	0	0	71874180	73676240	0	45043110	0	63109350	0	121158100	0
LINF_080005600	0	0	0	0	0	0	0	0	0	0	0	0	0	0	0	0	0	0	0	0	0	0	0	0	0	0	0	0	0	0	0	0	0	0
LINF_080007900	0	0	0	0	0	0	0	0	0	0	0	0	0	0	0	1	0	0	0	0	0	0	0	0	0	0	0	0	0	0	0	0	32833210	0
LINF_080009400	1	0	0	0	0	0	0	0	0	0	0	0	0	0	0	0	0	0	0	0	0	0	0	0	0	0	0	0	0	0	0	0	0	0
LINF_080010700	1	0	0	0	0	0	0	1	1	1	0	0	0	0	0	2	0	49928100	0	0	0	0	0	0	5.654e+07	37209900	49269550	0	0	0	0	0	61136770	0
LINF_080016000	0	1	0	1	0	0	0	1	3	3	1	0	1	1	0	2	0	0	7.85396e+06	0	5585581	0	0	0	5.57736e+06	9.73808e+07	70951980	36093200	0	1556960	4957416	0	28275090	0
LINF_080016600	0	0	0	0	0	0	0	0	0	1	0	2	0	1	0	1	1	0	0	0	0	0	0	0	0	0	5607063	0	15275316	0	4054716	0	8545380	8710800
LINF_090009700	0	0	1	1	1	0	0	0	1	3	2	1	1	2	0	1	1	0	0	25810029	10912628	12757528	0	0	0	1.33656e+07	88780890	71536400	52500420	30392000	114418110	0	23517680	4568270
LINF_090010500	0	0	0	0	0	0	0	0	0	0	1	0	0	0	1	1	1	0	0	0	0	0	0	0	0	0	0	2358070	0	0	0	11406549	1996550	2520490
LINF_090011100	0	0	0	0	0	0	0	0	1	1	1	0	0	0	0	1	0	0	0	0	0	0	0	0	0	17333706	13697222	3825380	0	0	0	0	1539278	0
LINF_090013900	0	0	0	0	0	0	0	0	0	0	0	0	0	0	0	1	0	0	0	0	0	0	0	0	0	0	0	0	0	0	0	0	32417840	0
LINF_090016000	0	0	0	0	0	0	0	0	1	0	1	0	1	1	1	2	1	0	0	0	0	0	0	0	0	5.97533e+07	0	18034900	0	21761600	16984743	45725900	163731700	64425200
LINF_090016900	1	0	0	0	0	0	0	0	5	2	0	3	0	3	0	0	0	9010370	0	0	0	0	0	0	0	9.83918e+07	32841050	0	122600730	0	58833030	0	0	0
LINF_090018100 LINF_090018200	3	3	2	2	1	0	0	0	5	5	5	3	2	3	1	2	0	278851000	2.47835e+08	2.50904e+08	120109910	73378690	0	0	0	652639200	694048300	653094000	325811430	199408000	279323700	152532600	121267600	0
LINF_090018300	0	0	0	0	0	0	0	0	1	1	0	1	0	1	0	1	0	0	0	0	0	0	0	0	0	2.7492e+07	6138517	0	17688867	0	9352680	0	6418671	0
LINF_090018500	0	0	0	0	0	0	0	0	3	4	2	4	2	2	1	4	2	0	0	0	0	0	0	0	0	5.65778e+07	151110300	71866600	211178730	120393600	196470000	51447990	241564300	70035000
LINF_100006200	0	0	0	0	0	0	0	0	3	3	0	0	0	1	0	0	1	0	0	0	0	0	0	0	0	70035000	46433640	0	0	0	13101894	0	0	13857900
LINF_100006500	0	0	0	0	0	0	0	0	0	0	0	0	0	0	1	0	0	0	0	0	0	0	0	0	0	0	0	0	0	0	0	101642420	0	0
LINF_100007300	2	0	0	0	0	0	0	0	5	2	1	0	0	1	0	0	0	62444200	0	0	0	0	0	0	0	9.54564e+07	56571460	31289700	0	0	14930127	0	0	0
LINF_100008300	0	0	0	1	0	1	0	1	1	1	1	2	1	1	1	2	2	0	0	0	7360631	0	25727860	0	8.60078e+07	7.39796e+06	16086213	12363260	23845437	6340960	17652387	14409890	152022500	76601000
LINF_100010000	0	0	0	0	0	0	1	1	0	0	0	0	1	0	0	0	0	0	0	0	0	0	0	0	0	0	0	0	0	0	0	0	0	0
LINF_100011100; LINF_100011000; LINF_100010900; LINF_100010800; LINF_100010700; LINF_100010600; LINF_100010300; LINF_100010200; LINF_100010400; LINF_100011300; LINF_100010500; LINF_100010100	0	0	0	0	0	0	0	0	3	2	1	1	1	0	0	0	0	0	0	0	0	0	0	0	0	2.10905e+08	211994640	168545000	77234430	189232000	0	0	0	0
LINF_100011600	0	0	0	0	0	0	0	0	0	0	0	0	0	0	0	0	0	0	0	0	0	0	0	0	0	0	0	0	0	0	0	0	0	0
LINF_100015800	3	3	4	3	2	2	2	1	4	2	0	3	1	2	4	4	5	459589500	555296200	1267939800	1094812900	1044422400	1146919200	839276600	332996300	2.51221e+08	57467850	0	412685700	119184000	216258600	505005600	363021700	853440000
LINF_100018900	1	2	2	1	1	3	2	2	1	1	0	2	0	1	4	4	3	138107150	190003600	4.83235e+08	395416100	341519090	1249089700	685101200	7.53528e+08	80786460	14848174	0	144813060	0	126261180	620367000	475952700	522137000
LINF_110005300	0	0	0	0	0	0	0	0	0	0	0	0	0	0	0	0	1	0	0	0	0	0	0	0	0	0	0	0	0	0	0	0	0	0
LINF_110005600	0	0	0	0	0	0	0	0	1	0	0	2	0	2	2	2	2	0	0	0	0	0	0	0	0	19113900	0	0	202273050	0	358371900	542225200	387330700	156156000
LINF_110005900	0	0	0	0	0	0	0	0	0	0	0	0	0	0	0	0	0	0	0	0	0	0	0	0	0	0	0	0	0	0	0	0	0	0
LINF_110007000	2	0	0	0	0	0	0	0	3	2	2	2	0	2	0	0	1	42875750	0	0	0	0	0	0	0	136181100	56718200	67416700	135931320	0	64445700	0	0	10194100
LINF_110007300	0	0	0	0	0	0	0	0	1	1	0	0	0	0	0	0	0	0	0	0	0	0	0	0	0	2.9105e+07	13795793	0	0	0	0	0	0	0
LINF_110008400	2	2	1	2	2	2	1	2	3	2	1	2	1	1	1	5	2	86353100	120584200	150851430	126846970	88245840	244650000	24844896	321098400	1.91313e+08	35431330	20738900	108551940	12073760	19928430	65061700	738249000	160776000
LINF_110009600	0	0	0	0	0	0	0	0	0	1	0	1	0	1	1	1	1	0	0	0	0	0	0	0	0	0	17520437	0	30954819	0	21576300	11606078	0	827190
LINF_110010500	0	1	0	0	0	0	0	0	0	0	1	0	0	0	0	0	0	0	2610396	0	0	0	0	0	0	0	0	6870500	0	0	0	0	0	0
LINF_110012000 LINF_110011900	0	0	0	0	0	0	0	0	0	0	0	1	0	0	0	4	0	0	0	0	0	0	0	0	0	0	0	0	8976702	0	0	0	379585400	0
LINF_110012700	0	0	0	0	0	0	0	0	1	0	1	0	1	1	0	1	1	0	0	0	0	0	0	0	0	8641536	0	24347700	0	8966240	8641140	0	36539420	11984000
LINF_110013300; LINF_110013400	1	1	0	1	1	0	0	1	1	1	1	1	1	1	1	1	1	146969000	78615140	0	204423430	274099530	0	0	569843400	2.24408e+08	201043370	181805000	303068430	396496000	374107200	123662000	645641200	197897000
LINF_110013800	0	0	0	0	0	0	0	0	0	0	0	0	0	0	0	0	0	0	0	0	0	0	0	0	0	0	0	0	0	0	0	0	0	0
LINF_110013900	0	1	2	0	2	3	1	1	5	4	0	2	0	3	0	0	0	0	0	1.12335e+08	0	90536240	293020800	38227640	6.45916e+07	146709840	63953120	0	68420520	0	16474098	0	0	0
LINF_110014400	0	0	0	0	0	0	0	0	0	0	0	0	0	0	0	0	0	0	0	0	0	0	0	0	0	0	0	0	0	0	0	0	0	0
LINF_110015300	1	1	1	1	0	2	1	1	0	0	0	5	0	0	0	0	0	6375785	19916040	43639134	11173059	0	160506710	88584850	68265610	0	0	0	388673880	0	0	0	0	0
LINF_110015700; LINF_110015600	1	1	1	1	1	0	1	2	1	1	0	1	1	1	1	3	2	153588950	60667340	187988820	213442310	444992000	0	157972990	7.7375e+08	154628580	108437670	0	238350630	117907200	217957800	218441300	690616500	261464000
LINF_110016000	1	1	0	0	0	0	0	1	1	0	0	0	0	0	0	1	0	6443700	10836648	0	0	0	0	0	5.76573e+06	3.0798e+06	0	0	0	0	0	0	18241970	0
LINF_110016300	1	0	0	0	0	0	0	0	1	0	0	0	0	0	0	0	1	65832900	0	0	0	0	0	0	0	1.27831e+07	0	0	0	0	0	0	0	6491170
LINF_110016500	0	1	0	1	1	1	0	1	0	0	1	0	1	0	1	1	1	0	8.18e+06	0	7857374	4653193	5095710	0	2.85228e+06	0	0	5188950	0	1342288	0	20296540	3097755	1876070
LINF_110017500; LINF_110017300	0	0	0	0	0	0	0	0	1	0	0	0	0	0	1	1	1	0	0	0	0	0	0	0	0	1.4607e+07	0	0	0	0	0	56721170	237140500	98420000
LINF_110017600	1	0	0	1	0	0	0	0	0	1	1	3	1	1	1	2	1	42309400	0	0	0	0	0	0	0	0	16711772	8829990	85625400	12400640	15576885	28070790	28092590	25173400
LINF_110017700	0	0	0	0	0	0	0	0	0	0	0	0	0	0	0	0	0	0	0	0	0	0	0	0	0	0	0	0	0	0	0	0	0	0
LINF_120005200	0	0	0	0	0	0	0	1	1	0	0	0	0	0	0	1	0	0	0	0	0	0	0	0	2.65988e+07	1.46917e+06	0	0	0	0	0	0	30195720	0
LINF_120006000	0	0	0	0	0	0	0	0	0	0	0	1	0	1	0	0	0	0	0	0	0	0	0	0	0	0	0	0	43092000	0	0	0	0	0
LINF_120007200	2	2	2	2	1	2	0	2	2	3	1	2	2	1	3	3	3	252061000	134626200	301237500	247512430	295911500	232648170	0	293825000	35215860	107518950	50681800	122325420	99035200	31952040	220994400	142576300	219114000
LINF_120007600	0	0	0	0	0	0	0	0	0	0	0	0	0	0	0	0	0	0	0	0	0	0	0	0	0	0	0	0	0	0	0	0	0	0
LINF_120008600	1	0	1	1	0	0	0	0	1	1	1	1	0	0	0	1	1	239465000	0	2.39353e+08	77438250	0	0	0	0	80974380	91160630	47027500	49679490	0	0	0	89717000	78610000
LINF_120009000	0	0	0	0	0	0	0	0	0	0	0	0	0	0	0	0	0	0	0	0	0	0	0	0	0	0	0	0	0	0	0	0	0	0
LINF_120010600	0	0	0	0	0	0	0	0	0	0	0	0	0	0	0	2	0	0	0	0	0	0	0	0	0	0	0	0	0	0	0	0	56675740	0
LINF_120017400	0	0	0	0	0	0	0	0	0	0	0	0	0	0	0	0	0	0	0	0	0	0	0	0	0	0	0	0	0	0	0	0	0	0
LINF_130005800	0	0	0	0	0	0	0	0	0	0	0	0	0	0	0	8	0	0	0	0	0	0	0	0	0	0	0	0	0	0	0	0	784312000	0
LINF_130006500	0	0	0	0	0	0	0	0	0	0	0	0	0	0	0	0	0	0	0	0	0	0	0	0	0	0	0	0	0	0	0	0	0	0
LINF_130008800; LINF_130008700; LINF_130008600; LINF_130008500; LINF_130008400; LINF_130008300; LINF_130008200; LINF_130008100; LINF_130008000; LINF_130007900; LINF_130007800; LINF_130007700	12	12	9	13	10	11	13	13	13	11	13	12	11	11	14	14	14	19252375000	2.39776e+10	18614400000	2.76908e+10	23474555000	31161420000	43864160000	2.96465e+10	8.53714e+09	7149428000	10006230000	13453881000	14897920000	10477515000	2.02203e+10	1.39853e+10	19649700000
LINF_130009400	0	1	0	0	0	1	1	0	3	3	2	1	1	2	0	2	2	0	84934040	0	0	0	0	0	0	5.00859e+08	591840700	283699000	144106830	241600000	325255200	0	484216300	350392000
LINF_130010100	0	0	0	0	0	0	0	0	0	0	0	0	0	0	0	0	0	0	0	0	0	0	0	0	0	0	0	0	0	0	0	0	0	0
LINF_130010600	3	2	2	2	2	2	1	3	4	3	5	3	2	2	0	3	3	343781500	440317000	165659850	59861190	402566430	317043100	113553160	575011500	4.93342e+08	349815400	791180000	130520880	154291200	127551510	0	459257600	86100000
LINF_130011400	0	0	1	0	0	1	0	1	0	0	1	0	0	0	1	1	1	0	0	1.26428e+08	0	0	195235360	0	8.47842e+07	0	0	1919190	0	0	0	13383810	2428710	6284180
LINF_130012100	0	0	0	0	0	0	0	0	6	3	1	3	4	3	4	4	4	0	0	0	0	0	0	0	0	4.13772e+08	43007580	10594610	206949330	460992000	397294200	313462600	374358600	397950000
LINF_130012200	0	0	0	0	0	0	0	0	1	7	4	6	3	5	4	1	1	0	0	0	0	0	0	0	0	0	1143040800	797758000	654679200	431792000	580790100	202675000	52048270	223601000
LINF_130013700	1	0	0	0	0	0	0	1	1	0	0	0	0	0	0	0	0	10521185	0	0	0	0	0	0	9155104	1.15747e+07	0	0	0	0	0	0	0	0
LINF_130015900	5	2	3	0	0	1	0	0	3	3	1	2	0	1	2	3	2	566068000	71205920	345928680	0	0	61654130	0	0	67251000	96953670	1979900	114125970	0	53793840	57039400	171265300	176827000
LINF_130017300; LINF_130017200	5	1	1	2	1	0	1	4	3	4	1	4	3	2	1	8	4	218742700	12980000	81576777	91882550	265800920	0	84916200	7.53931e+08	160462800	94149660	4634630	175831320	154990400	78649950	69848460	1234795000	262675000
LINF_130018000	0	0	0	0	0	0	0	0	1	2	1	2	1	3	1	2	1	0	0	0	0	0	0	0	0	5.53076e+07	110635580	15672800	185147970	8302720	121742370	70136440	172550100	126833000
LINF_130018800	5	1	1	0	0	0	0	0	1	1	1	1	0	0	2	0	0	314359500	5904012	6.69246e+07	0	0	0	0	0	3.01351e+07	49250410	11147890	48482490	0	0	57118050	0	0
LINF_130021300	0	0	0	0	0	0	0	0	0	0	0	0	0	0	0	2	0	0	0	0	0	0	0	0	0	0	0	0	0	0	0	0	63700530	0
LINF_130022100; REV__LINF_340048900	13	8	11	8	9	9	8	6	11	14	7	13	6	10	11	13	13	3033380000	1221772000	3.91617e+09	882186300	3620590700	2779690000	1819282000	1.79451e+09	7.4117e+08	1206521800	538200000	1122387000	283872000	985571400	3083564000	1861500000	2577330000
LINF_130022300	0	0	0	0	0	0	0	0	0	0	0	0	0	0	0	1	0	0	0	0	0	0	0	0	0	0	0	0	0	0	0	0	87563500	0
LINF_140005600	0	0	0	0	0	1	0	0	0	0	1	0	1	1	0	0	1	0	0	0	0	0	1197154000	0	0	0	0	215956000	0	459776000	395825100	0	0	575253000
LINF_140006800	0	0	0	0	0	0	0	0	0	0	0	0	0	0	0	1	0	0	0	0	0	0	0	0	0	0	0	0	0	0	0	0	165345000	0
LINF_140007100	2	0	3	0	1	2	1	3	1	0	0	0	0	0	0	2	1	100124100	0	190656330	0	36039035	201521700	0	141599500	5.86154e+06	0	0	0	0	0	0	152314500	86009000
LINF_140007400	0	0	0	0	0	0	0	0	0	0	0	0	0	0	0	0	0	0	0	0	0	0	0	0	0	0	0	0	0	0	0	0	0	0
LINF_140008100	0	0	0	0	0	0	0	0	0	0	0	0	0	0	0	0	0	0	0	0	0	0	0	0	0	0	0	0	0	0	0	0	0	0
LINF_140009900	2	0	1	0	1	0	0	0	3	3	2	0	0	2	0	0	0	231980250	0	20458389	0	117677480	0	0	0	278191200	132254210	131469000	0	0	131146380	0	0	0
LINF_140012300	0	0	0	0	0	0	0	0	0	1	0	0	0	0	0	0	0	0	0	0	0	0	0	0	0	0	31112389	0	0	0	0	0	0	0
LINF_140014500; LINF_140014400	0	0	0	0	0	0	0	1	0	0	0	0	0	0	0	2	1	0	0	0	0	0	0	0	7.44915e+08	0	0	0	0	0	0	0	535272500	14211400
LINF_140015400	5	4	4	4	2	4	2	4	3	3	1	2	0	2	5	1	1	237091500	371534800	2.56156e+08	311839700	68810160	136256070	70999890	151150020	1.20773e+08	72164180	18538000	50984220	0	72315120	307497300	24248410	21563500
LINF_140015800	0	0	0	0	0	0	0	0	0	0	1	0	0	0	1	0	0	0	0	0	0	0	0	0	0	0	0	1205217	0	0	0	3118533	0	0
LINF_140018000	3	0	1	0	0	0	0	6	6	3	1	1	0	0	3	12	5	19991215	0	7.46338e+06	0	0	0	0	4.61056e+08	149566920	70231040	15321800	33251064	0	0	114034030	2500177000	249263000
LINF_140019500	0	0	0	0	0	0	0	0	1	0	0	1	0	0	1	1	0	0	0	0	0	0	0	0	0	5.41175e+07	0	0	147821520	0	0	246985200	139846100	0
LINF_150005300	0	0	0	1	0	0	1	1	0	0	1	0	0	0	1	0	0	0	0	0	5681786	0	0	23193850	1.37227e+07	0	0	7531420	0	0	0	16057910	0	0
LINF_150005500	0	0	0	0	0	0	0	0	1	0	0	0	0	0	0	0	0	0	0	0	0	0	0	0	0	2.93555e+07	0	0	0	0	0	0	0	0
LINF_150005800	1	0	1	1	0	1	0	0	4	4	0	0	0	0	0	3	8	88000450	0	3.34802e+07	47059150	0	59855370	0	0	1.3055e+08	125727470	0	0	0	0	0	128151500	481873000
LINF_150006000	0	0	0	0	0	0	0	0	0	0	0	0	0	0	1	0	1	0	0	0	0	0	0	0	0	0	0	0	0	0	0	3736480	0	470820
LINF_150006600	0	0	0	0	0	0	0	0	0	0	0	0	0	0	0	1	0	0	0	0	0	0	0	0	0	0	0	0	0	0	0	0	14810240	0
LINF_150007600	0	0	0	0	0	0	0	0	1	0	0	0	0	0	0	0	0	0	0	0	0	0	0	0	0	9205992	0	0	0	0	0	0	0	0
LINF_150008000	0	0	0	0	0	0	0	0	4	4	2	3	0	1	0	0	0	0	0	0	0	0	0	0	0	2.59712e+08	274630290	67246400	159208980	0	66882990	0	0	0
LINF_150009200; LINF_150009100	0	0	0	0	0	0	0	0	1	0	1	0	0	0	0	0	0	0	0	0	0	0	0	0	0	9.68658e+07	0	149045000	0	0	0	0	0	0
LINF_150016200	0	0	0	0	0	0	0	0	0	0	1	0	0	0	0	1	0	0	0	0	0	0	0	0	0	0	0	4708990	0	0	0	0	2029473	0
LINF_150017800	0	0	0	0	0	0	0	0	1	2	0	0	0	0	0	0	0	0	0	0	0	0	0	0	0	9846138	23184282	0	0	0	0	0	0	0
LINF_150018300	0	0	0	1	0	0	0	1	0	2	1	3	2	1	0	6	3	0	0	0	7124590	0	0	0	3.31644e+06	0	34777380	20525700	76133190	43206400	12556203	0	102893500	27696900
LINF_150018400	1	0	0	0	0	0	0	0	1	1	2	1	0	0	0	0	0	5050620	0	0	0	0	0	0	0	41923560	18826104	43641000	31479903	0	0	0	0	0
LINF_150018600 LINF_150018800	1	0	0	0	0	0	0	0	1	0	0	0	0	0	0	1	0	40427050	7273992	0	0	0	0	0	5.90226e+07	4.92577e+08	143093830	74960600	20923161	7435840	33939750	194943100	2521858000	213353000
LINF_150019100	0	0	1	0	0	0	0	0	0	0	1	1	0	0	1	1	2	0	0	25052157	0	0	0	0	0	0	0	20144800	10658487	0	0	30034620	19670580	18403700
LINF_150019300	0	0	0	0	0	0	0	0	1	1	0	0	0	0	0	0	0	0	0	0	0	0	0	0	0	8654064	14555013	0	0	0	0	0	0	0
LINF_150019600; LINF_150019500	1	1	0	0	0	0	0	0	1	1	0	0	0	0	0	1	0	11676680	1.55807e+07	0	0	0	0	0	0	37009800	19096297	0	0	0	0	0	67967380	0
LINF_150020400	0	0	0	0	0	0	0	0	0	0	0	0	0	0	1	2	1	0	0	0	0	0	0	0	0	0	0	0	0	0	0	32019020	9971800	7377300
LINF_150022600	0	0	0	0	0	0	0	0	0	0	0	0	0	0	0	2	0	0	0	0	0	0	0	0	0	0	0	0	0	0	0	0	96403800	0
LINF_150022800	1	2	1	1	1	1	1	1	1	1	2	1	1	1	2	2	2	41197850	191112800	1.39159e+07	27400810	75505490	13167063	16720448	1.64059e+07	9.66553e+07	22250569	281853000	43929900	41820800	38051460	98746890	34599810	24538500
LINF_160007400	0	0	0	0	0	0	0	0	0	0	0	0	0	0	0	0	0	0	0	0	0	0	0	0	0	0	0	0	0	0	0	0	0	0
LINF_160010500	0	0	0	0	0	0	0	0	1	0	0	0	0	0	0	2	0	0	0	0	0	0	0	0	0	2.95522e+06	0	0	0	0	0	0	54482820	0
LINF_160010700	1	0	0	0	0	0	0	0	4	0	1	1	0	2	2	2	3	25897000	0	0	0	0	0	0	0	9.64082e+07	0	46031700	75941670	0	76587900	25131700	101251000	194621000
LINF_160011400; LINF_160011300; LINF_160011000; LINF_160010900; LINF_100017000; LINF_100016800; LINF_100015400	1	1	1	1	0	1	1	1	1	1	0	1	1	1	0	1	1	96352350	39289280	5.64166e+07	91196920	0	373196100	202853320	5.24458e+07	5.57339e+07	38382080	0	48566280	49625600	61355280	0	104689300	21477400
LINF_160013000	0	0	0	0	0	0	1	0	0	0	0	0	0	0	0	1	0	0	0	0	0	0	0	155572250	0	0	0	0	0	0	0	0	178339000	0
LINF_160013300	0	0	0	0	0	0	0	0	0	1	0	2	0	1	0	0	0	0	0	0	0	0	0	0	0	0	77312840	0	25952157	0	7611177	0	0	0
LINF_160019000 LINF_160018900	0	0	0	0	0	0	0	0	0	0	0	0	0	0	0	1	1	0	0	0	0	0	0	0	0	0	0	0	0	0	0	0	2089771	1213100
LINF_160019500	0	1	0	0	0	0	0	0	0	0	0	0	0	0	0	0	0	0	2430918	0	0	0	0	0	0	0	0	0	0	0	0	0	0	0
LINF_160020100	0	0	0	0	0	0	0	0	0	1	0	0	0	0	0	0	0	0	0	0	0	0	0	0	0	0	24748977	0	0	0	0	0	0	0
LINF_160020400 LINF_160020300 LINF_160020200	0	0	0	0	0	2	0	0	5	2	0	3	0	2	1	3	6	0	0	0	0	0	151109820	0	0	162818760	18964869	0	140755230	0	82620060	14382060	198268000	257845000
LINF_160020800; LINF_160020700	0	1	1	0	0	0	0	0	1	1	0	0	0	0	0	0	0	0	98037940	159867780	0	0	0	0	0	1.0273e+08	40439630	0	0	0	0	0	0	0
LINF_160022100	0	0	0	0	0	0	0	0	15	16	17	14	15	15	16	17	16	0	0	0	0	0	0	0	0	2.40085e+10	30876967000	3.84904e+10	57384180000	5.96144e+10	5.74206e+10	3.7948e+10	2.5285e+10	31102400000
LINF_170005000	0	0	0	0	0	0	0	0	0	1	0	0	0	0	0	0	0	0	0	0	0	0	0	0	0	0	8351101	0	0	0	0	0	0	0
LINF_170005600	0	0	0	0	0	0	0	0	0	0	0	0	0	0	0	0	0	0	0	0	0	0	0	0	0	0	0	0	0	0	0	0	0	0
LINF_170007200; LINF_170007100; LINF_170007000; LINF_170006900; LINF_170006800; LINF_170006700; LINF_170006600; LINF_170006500; LINF_170006400; LINF_170006300; LINF_170006200; LINF_170006100; LINF_170006000; LINF_170005900	11	8	8	8	8	8	8	8	12	13	12	13	10	10	12	13	15	33191400000	28183120000	5.65088e+10	5.66607e+10	36046397000	2.4479e+10	4.49571e+10	4.41559e+10	2.67003e+10	23875874000	2.68437e+10	27764415000	2.56176e+10	2.60119e+10	55964920000	37849770000	5.45083e+10
LINF_170008800	0	0	0	0	0	0	0	0	2	2	2	2	2	2	0	1	0	0	0	0	0	0	0	0	0	5.11299e+08	258080570	284635000	158594520	77699200	146614410	0	6307784	0
LINF_170011800	0	0	0	0	0	0	0	0	0	3	7	4	3	4	7	7	6	0	0	0	0	0	0	0	0	0	627122100	2014220000	1446095700	3599840000	2864037000	3104134000	2373960000	2459660000
LINF_170015800	0	0	0	0	0	0	0	0	3	3	0	0	0	0	0	0	0	0	0	0	0	0	0	0	0	2.50125e+08	77424490	0	0	0	0	0	0	0
LINF_170019900	0	0	0	0	0	0	0	0	0	0	0	0	0	0	0	1	1	0	0	0	0	0	0	0	0	0	0	0	0	0	0	0	2517186	1625960
LINF_170020200	0	0	0	0	0	0	0	1	2	0	0	0	0	0	0	0	0	0	0	0	0	0	0	0	37102450	22673940	0	0	0	0	0	0	0	0
LINF_170021400	0	0	0	0	0	0	0	0	0	0	0	0	0	0	0	0	0	0	0	0	0	0	0	0	0	0	0	0	0	0	0	0	0	0
LINF_170021500	1	0	1	1	1	0	0	0	2	2	0	2	0	1	0	0	0	43916800	0	105611790	91351390	50372440	0	0	0	9.9608e+07	62791960	0	49160790	0	41423310	0	0	0
LINF_180005000	1	0	0	0	0	0	0	0	0	1	0	2	0	1	0	1	1	8558935	0	0	0	0	0	0	0	0	7544669	0	24667776	0	9226656	0	11155130	35427000
LINF_180005200	0	0	0	0	0	0	0	0	0	0	0	0	0	0	0	0	0	0	0	0	0	0	0	0	0	0	0	0	0	0	0	0	0	0
LINF_180007000	0	0	0	0	0	0	0	0	1	1	0	0	0	0	0	0	0	0	0	0	0	0	0	0	0	1.35229e+07	2.43177e+06	0	0	0	0	0	0	0
LINF_180007100	0	0	0	0	0	0	0	1	2	0	0	0	0	0	0	1	1	0	0	0	0	0	0	0	4.40705e+07	3.21517e+07	0	0	0	0	0	0	34363290	42434000
LINF_180007200	3	3	0	1	1	1	2	1	2	1	1	1	0	3	0	0	0	88392900	1.31747e+08	0	13611517	50613750	92871470	95747160	1.47429e+07	38969040	10777734	10939630	3.33117e+06	0	52979640	0	0	0
LINF_180007700	0	0	0	0	0	0	0	0	0	0	1	0	0	0	0	1	0	0	0	0	0	0	0	0	0	0	0	2276430	0	0	0	0	3193166	0
LINF_180007800	0	0	0	1	0	0	0	0	0	0	0	0	0	0	2	3	1	0	0	0	16299566	0	0	0	0	0	0	0	0	0	0	44640530	46844830	10084200
LINF_180008000	0	0	0	0	0	0	0	0	1	5	5	6	5	4	1	1	2	0	0	0	0	0	0	0	0	3.01925e+07	625080500	966225000	858129300	1308688000	603888600	36221350	47766090	156730000
LINF_180010100	0	0	0	0	0	0	0	0	1	1	0	0	1	0	0	4	0	0	0	0	0	0	0	0	0	3.13548e+06	255652980	0	0	11966880	0	0	140926500	0
LINF_180010900	2	1	1	1	1	1	1	1	1	2	2	3	2	2	2	1	2	79813050	176504400	1.22514e+08	92429970	564624500	541282300	284328050	1.29702e+08	1.48488e+07	168176800	387036000	627746700	452416000	484537500	328805400	79000600	267659000
LINF_180011900	2	0	1	1	0	2	1	1	2	2	0	2	1	2	2	3	3	33597950	0	2.85091e+07	29996990	0	104833690	41847170	2.28234e+07	44620560	45176780	0	29266650	4560320	17066517	40682620	82402400	81277000
LINF_180012100 LINF_180012200	0	0	0	0	0	0	0	0	1	1	0	0	0	0	0	0	0	0	0	0	0	0	0	0	0	3.52315e+06	10000331	0	0	0	0	0	0	0
LINF_180012500	1	1	0	0	1	1	0	1	1	0	1	1	1	1	0	1	1	0	1.05391e+09	0	0	2208804500	1329101900	0	1.50884e+09	1.59309e+09	0	2864030000	1863928500	2261120000	2040279000	0	1413426000	1534680000
LINF_180012600	0	0	0	0	0	0	0	0	1	0	0	0	0	0	0	0	0	0	0	0	0	0	0	0	0	2524914	0	0	0	0	0	0	0	0
LINF_180014200	2	1	2	1	2	2	2	2	1	0	0	1	0	1	1	1	1	274198000	207503000	706034220	305362800	401273990	829619800	452978500	7.2318e+08	5.9033e+07	0	0	105583380	0	43368540	63042210	64962700	48907600
LINF_180016300	0	0	0	0	0	0	0	0	1	2	0	0	0	0	0	0	0	0	0	0	0	0	0	0	0	20700780	206737520	0	0	0	0	0	0	0
LINF_180016700	1	1	2	2	1	6	1	1	3	1	0	5	0	1	3	6	2	130234650	73725220	693419640	530943200	165150110	1233478700	667387300	3.72876e+08	1.85501e+08	67650330	0	483268800	0	224259000	350234500	594285700	316029000
LINF_180017600; LINF_180017700	1	0	0	0	0	0	1	1	1	1	1	1	1	1	0	1	1	10665240	0	0	0	0	0	18853177	2.15338e+07	0	7287555	21093800	15785238	9007200	7161420	0	23646890	11546500
LINF_180019100	0	0	0	0	0	0	0	3	0	1	0	0	1	0	1	5	2	0	0	0	0	0	0	0	4.27117e+08	0	17732572	0	0	11344480	0	60999730	435985200	83944000
LINF_180019600	0	0	1	1	0	0	0	0	3	3	1	3	1	2	0	1	1	0	0	5.99026e+07	75720110	0	0	0	0	165232140	257206510	41446600	179801370	27897600	208576800	0	18238320	34621300
LINF_180021400	0	0	0	0	0	0	0	0	0	0	0	0	0	0	0	1	0	0	0	0	0	0	0	0	0	0	0	0	0	0	0	0	4892241	0
LINF_180022300	0	0	0	0	0	0	0	0	3	3	1	0	0	0	0	0	0	0	0	0	0	0	0	0	0	84870240	89170070	34243300	0	0	0	0	0	0
LINF_190005100	1	0	1	0	0	0	0	0	0	2	1	4	2	3	0	2	1	138090700	0	5.85032e+07	0	0	0	0	0	0	124307920	69080700	396362610	140902400	176617680	0	39124350	75467000
LINF_190005300; LINF_190005200; LINF_090020900; LINF_170019500	2	1	1	0	0	2	2	2	2	2	1	2	0	0	1	2	1	524097000	319709200	47428494	0	0	2233281700	1269721300	4.1113e+08	2.28271e+08	190924690	44014100	136733310	0	0	267724600	219204400	115920000
LINF_190006400	0	0	0	0	0	0	0	0	0	0	0	0	0	0	0	0	0	0	0	0	0	0	0	0	0	0	0	0	0	0	0	0	0	0
LINF_190006900; LINF_190006800	6	4	2	2	0	3	1	3	3	3	0	2	0	0	1	4	0	547667500	545431400	166025490	89473360	0	840664000	371316500	3.61735e+08	84400440	141013950	0	88837350	0	0	14443770	101762000	0
LINF_190007400	2	0	1	0	1	1	1	1	3	2	2	0	0	1	3	6	7	12612450	0	1.63225e+07	0	10635636	25951540	61228080	73541580	1.41683e+07	22213565	29073200	0	0	40171920	87503570	180185900	121982000
LINF_190007800	1	2	0	1	0	0	0	0	2	1	2	1	2	0	0	0	0	141991700	222241200	0	28455000	0	0	0	0	1.00779e+08	43923110	70366400	14539560	36204800	0	0	0	0
LINF_190007900	2	0	0	0	0	0	0	0	1	0	1	0	0	0	0	0	0	45785050	0	0	0	0	0	0	0	3.0008e+07	0	7234500	0	0	0	0	0	0
LINF_190011100	0	0	1	1	0	0	0	0	2	1	1	0	0	0	2	2	3	0	0	41870766	101326900	0	0	0	0	17922000	8099729	4058990	0	0	0	62687680	20883840	38909500
LINF_190012000	0	0	0	0	0	0	0	0	0	0	0	0	0	0	1	0	0	0	0	0	0	0	0	0	0	0	0	0	0	0	0	9320388	0	0
LINF_190012800	0	0	0	0	0	0	0	0	1	2	0	0	0	0	2	0	1	0	0	0	0	0	0	0	0	3.2023e+07	37450600	0	0	0	0	122318900	0	24610600
LINF_190012900	0	0	0	1	1	0	0	0	1	1	0	1	1	1	0	2	1	0	0	0	12334836	10016001	0	0	0	6.48811e+07	13709982	0	19831497	15637440	8230500	0	243995200	83979000
LINF_190015300	0	0	0	0	0	0	0	0	0	0	0	0	0	0	3	1	2	0	0	0	0	0	0	0	0	0	0	0	0	0	0	223474900	159731300	264390000
LINF_190016600	6	2	3	4	3	2	2	3	6	2	0	2	1	3	4	3	5	448521000	147795000	425721300	396689800	378210480	202793880	280318630	4.51814e+08	1.90078e+08	29415628	0	95736060	14512320	120496290	333028300	168637300	322910000
LINF_190017000	0	0	0	0	0	0	0	0	4	4	0	3	0	0	0	0	0	0	0	0	0	0	0	0	0	1.09322e+08	37287910	0	37663206	0	0	0	0	0
LINF_190020300	0	1	0	0	0	0	0	1	0	0	0	0	0	0	0	1	1	0	4247882	0	0	0	0	0	1.49632e+06	0	0	0	0	0	0	0	926735	857430
LINF_190020800	0	0	0	0	0	0	0	0	1	0	0	0	0	0	0	1	1	0	0	0	0	0	0	0	0	5350500	0	0	0	0	0	0	7589080	1880760
LINF_190021700	1	0	0	0	1	0	0	0	3	2	3	1	1	1	1	1	0	41667850	0	0	0	105145720	0	0	0	4.76638e+08	263248370	283933000	75055890	61004800	210417600	2854027	54673350	0
LINF_200005800	1	1	1	1	1	1	1	1	1	1	0	1	0	1	1	1	2	34984450	35412980	24298440	31194810	26751872	46001190	21486623	19653270	2.39076e+07	6126395	0	13662558	0	12977640	22542300	31704630	35144900
LINF_200006100 LINF_200006000	0	0	0	0	0	1	0	0	12	12	12	11	13	13	5	7	8	0	0	0	0	0	84462500	0	0	4.2242e+09	2718932700	3326180000	4746105000	4370240000	5971095000	1742763000	1093394000	1904140000
LINF_200007600	0	0	0	0	0	0	1	0	0	1	0	0	0	3	1	1	0	0	0	0	0	0	0	79856840	0	0	636181700	0	0	0	399524400	7543382	42272840	0
LINF_200012300	0	0	0	0	0	0	0	0	0	0	1	0	0	0	0	0	0	0	0	0	0	0	0	0	0	0	0	7367490	0	0	0	0	0	0
LINF_200013000	6	2	3	3	1	5	8	7	0	0	0	0	0	0	1	0	0	276407000	148208000	361385280	271948500	47505350	1062736300	1448395300	9.49803e+08	0	0	0	0	0	0	7262178	0	0
LINF_200014700	0	0	0	0	0	0	0	0	0	0	0	0	0	0	0	2	0	0	0	0	0	0	0	0	0	0	0	0	0	0	0	0	31865230	0
LINF_200018000	1	1	1	1	0	1	1	1	1	1	0	0	0	0	0	0	0	51704700	50564180	97160520	106668310	0	188301280	95351130	2.34126e+08	19042560	44825880	0	0	0	0	0	0	0
LINF_200018300 LINF_200018200	0	0	0	0	0	0	0	0	0	0	0	0	0	0	0	0	0	0	0	0	0	0	0	0	0	0	0	0	0	0	0	0	0	0
LINF_200018700	1	1	1	1	0	1	0	0	0	0	1	0	1	0	1	1	1	9094970	24273780	5.5918e+07	80733610	0	64545660	0	0	0	0	3507790	0	2603360	0	9263155	2911970	3010840
LINF_200019300	5	4	5	4	1	2	2	0	4	4	2	4	0	0	0	0	1	591753500	638533400	1.96581e+09	1008607800	134135640	214576690	163032350	0	2.09426e+08	112830300	100695400	238797510	0	0	0	0	44419900
LINF_200019600	0	0	0	0	0	0	0	0	0	0	0	0	0	0	0	0	0	0	0	0	0	0	0	0	0	0	0	0	0	0	0	0	0	0
LINF_200020900	0	0	0	0	0	0	0	0	0	0	0	0	0	0	0	0	0	0	0	0	0	0	0	0	0	0	0	0	0	0	0	0	0	0
LINF_200021500	0	0	0	0	0	0	0	0	0	2	3	3	2	2	0	1	0	0	0	0	0	0	0	0	0	0	63678780	370422000	247643340	298080000	134019090	0	20701340	0
LINF_210007900 LINF_210007800	0	0	0	0	0	0	0	0	0	0	0	0	0	0	0	0	1	0	0	0	0	0	0	0	0	0	0	0	0	0	0	0	0	2967160
LINF_210008700	0	0	0	0	0	0	0	0	0	0	0	0	0	1	1	0	0	0	0	0	0	0	0	0	0	0	0	0	0	0	6377841	13662110	0	0
LINF_210009200	0	0	0	0	0	0	0	0	1	0	0	0	0	0	0	0	0	0	0	0	0	0	0	0	0	3.57744e+06	0	0	0	0	0	0	0	0
LINF_210009700	3	1	0	1	1	0	0	0	0	4	3	8	2	5	3	3	2	176983200	17068700	0	63267660	147653090	0	0	0	0	101646160	166556000	364602210	212576000	552434700	273605200	140722100	220633000
LINF_210010300	4	4	3	3	4	0	0	0	6	7	5	7	1	6	0	0	0	464266000	550576200	5.1625e+08	270989160	1340170300	0	0	0	8.11814e+08	696536500	696449000	760613700	117780800	857016300	0	0	0
LINF_210013400	4	0	4	3	2	3	2	3	2	5	1	2	1	2	2	3	4	366153500	0	677672190	316284100	321249050	308445400	354677100	555788100	5.04739e+07	148162740	30910100	108707550	60795200	103460040	222821500	193690900	236572000
LINF_210013800	1	0	3	0	0	0	0	1	5	0	0	0	0	0	0	0	0	15360305	0	162502050	0	0	0	0	4377429	2.16282e+08	0	0	0	0	0	0	0	0
LINF_210014200	0	0	0	0	0	0	0	0	0	0	0	0	0	0	1	0	1	0	0	0	0	0	0	0	0	0	0	0	0	0	0	4980965	0	1636250
LINF_210015600	0	0	0	0	0	0	0	0	0	0	0	0	0	0	0	0	0	0	0	0	0	0	0	0	0	0	0	0	0	0	0	0	0	0
LINF_210015700	0	0	0	0	0	0	0	0	0	0	1	2	0	0	2	2	1	0	0	0	0	0	0	0	0	0	0	8039070	22345596	0	0	84098630	14938720	33614000
LINF_210016900; LINF_210016800; LINF_210016700	0	0	0	0	0	0	0	0	1	1	0	1	0	0	0	1	0	48116250	89644600	0	0	0	1246736400	0	9.70009e+07	73097400	102418140	0	76751640	0	0	0	148722900	0
LINF_210018300; LINF_210018200	2	0	0	0	0	0	0	0	1	2	0	1	0	0	0	2	0	131158200	0	0	0	0	0	0	0	3.3542e+07	72534220	0	16100049	0	0	0	219043800	0
LINF_210018500	9	2	7	5	2	5	1	3	8	8	3	5	2	4	6	11	8	444432000	224731000	771699840	778637200	367326990	342160500	92511380	2.54461e+08	4.41664e+08	283390030	139763000	241067820	87852800	223037700	1476563000	1385394000	1136380000
LINF_210020200	1	1	0	0	0	0	0	0	0	4	0	3	1	0	1	1	0	124336150	0	0	0	0	0	0	0	0	384490700	0	238234920	6899840	0	115708670	166929100	0
LINF_210020600	2	0	2	1	0	0	1	0	2	1	0	1	0	0	0	0	0	114120700	0	5.12669e+08	131050180	0	0	86095080	0	1.0223e+08	4841463	0	23477958	0	0	0	0	0
LINF_210021000	2	2	1	1	1	1	2	1	0	0	0	0	0	0	2	2	2	280002500	161494800	322078980	332110500	611864000	686557800	2177796600	648475800	0	0	0	0	0	0	56969220	6718190	14177100
LINF_210021600	1	0	1	0	0	1	0	0	1	1	0	1	0	0	0	0	0	26550300	0	20086101	0	0	73287820	0	0	2.65089e+07	26836513	0	10642128	0	0	0	0	0
LINF_210022900	0	0	0	0	0	0	0	0	2	4	2	4	2	2	0	0	1	0	0	0	0	0	0	0	0	3.04622e+07	224662130	103407200	124049100	91606400	52807950	0	0	0
LINF_210024100; LINF_200021000	0	0	0	0	0	0	0	0	0	0	0	0	0	0	0	1	0	0	0	0	0	0	0	0	0	0	0	0	0	0	0	0	194596100	0
LINF_210024300	11	8	11	10	8	7	6	7	9	8	7	5	5	8	12	14	17	2556565000	2285896000	7.06741e+09	8435959000	3994703000	2226315000	2136382300	3.18184e+09	1117636800	668081700	1254461000	932423100	540704000	1462975800	4277471000	3598754000	6024690000
LINF_210024600	1	1	0	0	0	0	0	0	0	0	0	0	0	0	0	0	0	5671020	21794600	0	0	0	0	0	0	0	0	0	0	0	0	0	0	0
LINF_210026800	0	0	0	0	0	0	0	0	0	0	0	0	0	0	0	2	0	0	0	0	0	0	0	0	0	0	0	0	0	0	0	0	38528670	0
LINF_210027200	0	0	1	0	0	0	0	0	0	1	0	2	0	0	0	0	0	0	0	86282730	0	0	0	0	0	0	6864242	0	59542770	0	0	0	0	0
LINF_210027800 LINF_210027700	0	0	0	0	0	0	0	0	0	0	0	0	0	0	1	1	1	0	0	0	0	0	0	0	0	0	0	0	0	0	0	151891300	251850000	236593000
LINF_210028100	0	0	0	0	0	0	0	0	0	0	0	0	0	0	0	1	0	0	0	0	0	0	0	0	0	0	0	0	0	0	0	0	32241180	0
LINF_220005300; LINF_040009700	1	0	0	0	0	0	0	1	0	0	0	0	0	0	0	3	0	0	0	0	0	0	0	0	1.27953e+08	0	0	0	0	0	0	0	220562200	0
LINF_220005800	1	1	0	1	1	0	0	0	3	3	5	3	4	3	2	2	1	49209000	36772340	0	26228193	174262630	0	0	0	583839600	666327200	965276000	778768200	728832000	731417100	190708100	110901600	103313000
LINF_220006100	0	0	0	0	0	0	0	0	0	0	0	0	0	0	0	0	1	0	0	0	0	0	0	0	0	0	0	0	0	0	0	0	0	960960
LINF_220008000	1	0	0	0	0	0	0	0	6	7	1	5	1	3	2	4	3	26068550	0	0	0	0	0	0	0	329869200	292660170	37241100	218588160	47449600	169716450	50729250	94754000	233744000
LINF_220010200	0	0	0	0	0	0	0	0	1	0	0	0	0	0	0	1	0	0	0	0	0	0	0	0	0	5178762	0	0	0	0	0	0	17656510	0
LINF_220011100	7	1	3	2	0	1	1	1	1	2	0	1	0	1	1	2	4	959904500	38039660	1.88147e+09	186076730	0	475902500	115364460	1.9584e+08	2.16874e+08	375973400	0	382648980	0	103194540	44000440	114040600	193312000
LINF_220011600	5	2	5	3	4	1	0	4	3	1	2	1	1	0	2	1	4	488729500	38949440	597339420	93709090	452599400	95019730	0	324817500	75286320	60224010	19242600	46643100	0	0	101064040	14408010	145376000
LINF_220011900	0	0	0	0	0	0	0	0	1	1	0	0	0	0	0	0	0	0	0	0	0	0	0	0	0	3.8367e+06	15467034	0	0	0	0	0	0	0
LINF_220013200	0	1	0	0	0	0	0	0	2	3	1	1	0	0	0	0	0	0	24152240	0	0	0	0	0	0	2.51743e+07	86921120	12818130	17101938	0	0	0	0	0
LINF_220015800	0	1	0	0	0	0	0	0	0	0	0	0	0	0	0	0	0	0	17264580	0	0	0	0	0	0	0	0	0	0	0	0	0	0	0
LINF_220019700	0	0	0	0	0	0	0	0	0	0	0	0	0	0	0	0	0	0	0	0	0	0	0	0	0	0	0	0	0	0	0	0	0	0
LINF_220021600	0	0	0	0	0	0	0	0	0	0	0	0	0	0	0	0	0	0	0	0	0	0	0	0	0	0	0	0	0	0	0	0	0	0
LINF_220021800; LINF_220021400	1	0	0	0	0	0	0	1	1	0	0	0	0	0	0	2	0	68831500	0	0	0	0	0	0	1.00208e+08	39522360	0	0	0	0	0	0	209298300	0
LINF_220022100	0	0	0	0	0	0	0	0	0	1	1	1	1	0	0	0	0	0	0	0	0	0	0	0	0	0	11690074	4336540	35390103	2556320	0	0	0	0
LINF_220022300	0	0	0	0	0	0	0	0	0	1	1	0	0	0	0	0	0	0	0	0	0	0	0	0	0	0	8658617	1812070	0	0	0	0	0	0
LINF_220022600	0	0	0	0	0	0	0	0	0	0	0	0	0	0	0	0	0	0	0	0	0	0	0	0	0	0	0	0	0	0	0	0	0	0
LINF_230005000	0	0	0	0	0	0	0	0	1	0	0	0	0	0	0	0	0	0	0	0	0	0	0	0	0	7.0825e+06	0	0	0	0	0	0	0	0
LINF_230005100	0	0	0	0	0	0	0	0	6	4	3	3	0	2	4	3	3	0	0	0	0	0	0	0	0	5.03382e+08	259509690	77616500	254897160	0	15022167	201380300	113631800	58870000
LINF_230005400	0	0	0	0	0	0	0	0	1	1	0	1	1	0	0	1	1	0	0	0	0	0	0	0	0	136683960	60249530	0	46683000	102536000	0	0	347355900	141470000
LINF_230005800	2	0	0	0	0	0	0	0	2	1	0	1	0	0	0	0	0	50630750	0	0	0	0	0	0	0	6.30002e+07	12829542	0	20064513	0	0	0	0	0
LINF_230006100	1	0	0	1	0	0	0	1	1	2	2	2	1	1	2	4	3	6894900	0	0	12174675	0	0	0	2.34754e+07	33620280	35702480	96421000	39301500	19683200	17839830	123698300	178390100	108682000
LINF_230007100	0	0	0	0	0	0	0	0	2	1	0	0	0	0	0	3	1	0	0	0	0	0	0	0	0	1.02611e+08	29619469	0	0	0	0	0	1598992000	30269400
LINF_230008000	0	0	0	0	0	0	0	0	1	0	0	0	0	0	0	1	0	0	0	0	0	0	0	0	0	2243904	0	0	0	0	0	0	51896430	0
LINF_230009000	0	0	0	0	0	0	0	0	0	0	0	0	0	0	0	4	0	0	0	0	0	0	0	0	0	0	0	0	0	0	0	0	996815000	0
LINF_230011000	0	0	0	0	0	0	0	0	5	2	1	0	0	0	0	0	0	0	0	0	0	0	0	0	0	274780800	55056210	7262190	0	0	0	0	0	0
LINF_230014100	0	0	0	0	0	0	0	0	1	1	0	1	0	0	1	0	0	0	0	0	0	0	0	0	0	2.38606e+07	18742207	0	10912650	0	0	67302620	0	0
LINF_230014600	0	0	0	0	0	0	0	0	2	1	1	0	1	0	0	3	0	0	0	0	0	0	0	0	0	35238480	3.04632e+06	22947600	0	11626560	0	0	133378300	0
LINF_230014800; LINF_230010700	4	0	1	2	3	2	2	3	1	2	0	1	0	2	3	7	5	99259300	0	76162812	149331840	308954510	216410400	243708880	3.87463e+08	1.30677e+07	25179946	0	17206875	0	34033560	164136500	492582100	304136000
LINF_230016800	0	0	0	0	0	0	0	0	0	0	0	1	0	1	0	0	1	0	0	0	0	0	0	0	0	0	0	0	23914065	0	7348686	0	0	10358600
LINF_230018500	0	0	0	0	0	0	0	0	0	0	0	0	0	0	0	1	0	0	0	0	0	0	0	0	0	0	0	0	0	0	0	0	27150160	0
LINF_230021100	10	8	8	8	8	7	7	6	19	15	15	14	9	11	11	11	12	1070824500	471539800	2250680400	876928900	1575018100	889710500	500348600	620397400	4.0883e+09	3437225000	2527460000	2546019000	1080144000	1964877000	1203732200	1233189000	1492890000
LINF_230024800	0	0	0	0	0	0	0	0	2	2	0	1	0	0	0	0	0	0	0	0	0	0	0	0	0	5.59723e+07	69082640	0	27604416	0	0	0	0	0
LINF_240005000	1	0	0	0	0	0	0	0	0	0	0	0	0	0	2	1	1	13484300	0	0	0	0	0	0	0	0	0	0	0	0	0	53909130	30528600	6223840
LINF_240006000	0	1	0	0	1	1	1	0	2	0	2	2	0	2	2	1	1	0	45133820	0	0	298210080	185759250	246772740	0	141348900	0	58734000	64334760	0	173483010	89353660	8614730	2571100
LINF_240007900	0	0	0	0	0	0	0	0	0	0	0	0	0	0	0	0	0	0	0	0	0	0	0	0	0	0	0	0	0	0	0	0	0	0
LINF_240009000	2	1	0	1	1	1	0	1	2	0	1	2	1	2	1	2	1	41035700	25899820	0	16083308	9612727	2.28093e+06	0	6.03187e+06	22806180	0	7962240	27802719	10327200	69691980	36413740	95505900	13063400
LINF_240011400	0	0	0	0	0	0	0	0	1	1	0	0	0	0	0	0	0	0	0	0	0	0	0	0	0	1.40947e+07	26038694	0	0	0	0	0	0	0
LINF_240012300	6	3	4	3	3	2	2	2	4	7	2	3	0	3	4	1	4	424856500	2.53311e+08	5.35372e+08	332300200	635708700	193180300	170510870	2.06289e+08	157174200	233412300	59711600	78930180	0	69359220	405942900	12080770	164654000
LINF_240012800	0	0	0	0	0	0	0	0	8	6	4	1	1	1	1	2	3	0	0	0	0	0	0	0	0	609748200	418336600	293371000	76456380	0	13733784	0	59754150	18676000
LINF_240013700	0	0	0	0	0	0	0	0	0	0	0	0	0	0	0	1	0	0	0	0	0	0	0	0	0	0	0	0	0	0	0	0	60108930	0
LINF_240017300	0	0	0	0	0	0	0	0	0	0	0	0	0	0	0	0	0	0	0	0	0	0	0	0	0	0	0	0	0	0	0	0	0	0
LINF_240017400	0	0	0	0	0	0	0	0	1	3	1	1	0	0	1	0	0	0	0	0	0	0	0	0	0	2.95295e+07	71832420	43249700	29233134	0	0	28088940	0	0
LINF_240020600; LINF_240020500	0	0	0	0	0	0	0	1	0	0	0	0	0	0	0	3	0	0	0	0	0	0	0	0	312211200	0	0	0	0	0	0	0	394813200	0
LINF_240021100	1	1	0	1	0	0	0	0	1	0	0	0	0	1	0	0	0	41557400	96889800	0	75871870	0	0	0	0	19475820	0	0	0	0	30996240	0	0	0
LINF_240021200	1	0	0	0	0	0	0	0	0	0	1	0	0	0	0	0	0	17082855	0	0	0	0	0	0	0	0	0	13858000	0	0	0	0	0	0
LINF_240021800	1	0	0	0	0	0	0	0	2	5	1	1	0	0	0	2	2	32343050	0	0	0	0	0	0	0	1.03088e+08	197062250	55751800	26734197	0	0	0	49532690	132720000
LINF_240024400	0	0	0	0	0	0	0	0	0	0	0	0	0	0	0	1	0	0	0	0	0	0	0	0	0	0	0	0	0	0	0	0	1872596	0
LINF_240024800	0	0	0	0	0	0	0	0	0	0	0	0	0	0	1	1	1	0	0	0	0	0	0	0	0	0	0	0	0	0	0	6702916	8377480	14487900
LINF_240026800	0	0	0	0	0	0	0	1	0	0	0	0	0	0	0	1	0	0	0	0	0	0	0	0	2.9046e+07	0	0	0	0	0	0	0	23505270	0
LINF_240027000; LINF_240026900	0	0	0	0	0	0	0	0	0	0	0	0	0	0	0	2	0	0	0	0	0	0	0	0	0	0	0	0	0	0	0	0	123749600	0
LINF_240027200	0	0	0	0	0	0	0	0	1	2	0	1	0	0	0	0	0	0	0	0	0	0	0	0	0	3.80834e+06	11262295	0	11153646	0	0	0	0	0
LINF_240027300	0	0	0	0	0	0	0	0	0	0	0	1	0	0	0	7	0	0	0	0	0	0	0	0	0	0	0	0	13072038	0	0	0	523534100	0
LINF_240029400	0	0	0	0	0	0	0	0	1	1	0	0	0	0	0	0	0	0	0	0	0	0	0	0	0	2.74207e+07	12403677	0	0	0	0	0	0	0
LINF_250005800	2	2	1	1	0	0	0	0	2	6	4	5	4	3	2	3	4	43204750	93653060	11493561	15418003	0	0	0	0	35506440	245087700	282399000	323880270	427120000	303838200	120013850	238534800	264663000
LINF_250006300	0	0	1	0	0	0	1	0	0	0	1	0	1	1	0	1	1	0	0	44687856	0	0	0	263016110	0	0	0	120179800	0	189648000	173153790	0	169462200	263746000
LINF_250008000	0	0	0	0	0	0	0	0	1	0	0	1	0	1	0	0	0	0	0	0	0	0	0	0	0	17010066	0	0	2.76224e+06	0	8150496	0	0	0
LINF_250010200 LINF_250010100	1	0	0	0	0	0	0	0	3	1	2	1	0	1	2	2	1	25572700	0	0	0	0	0	0	0	2.64028e+08	79150280	30856800	54902400	0	304475400	78875060	341296900	10755500
LINF_250012000	0	0	0	0	0	0	0	0	0	0	0	0	0	0	0	0	0	0	0	0	0	0	0	0	0	0	0	0	0	0	0	0	0	0
LINF_250012600	0	0	0	0	0	0	0	0	0	0	0	0	0	0	0	1	0	0	0	0	0	0	0	0	0	0	0	0	0	0	0	0	19232580	0
LINF_250013100 LINF_250013000 LINF_250012900	0	0	0	0	0	0	0	2	0	0	0	0	0	0	0	2	0	0	0	0	0	0	0	0	1.85279e+08	0	0	0	0	0	0	0	580277000	0
LINF_250013300	0	0	0	0	0	0	0	0	1	0	0	0	0	0	0	1	0	0	0	0	0	0	0	0	0	1.31779e+07	0	0	0	0	0	0	58719010	0
LINF_250014900	0	0	0	0	0	0	0	1	1	0	0	0	1	0	0	5	2	0	0	0	0	0	0	0	315978600	19225260	0	0	0	151780800	0	0	2418417000	245812000
LINF_250016900	1	0	0	0	1	0	0	0	3	3	2	2	0	1	0	0	0	21338705	0	0	0	293126210	0	0	0	141726480	84959270	64818000	53924850	0	129326820	0	0	0
LINF_250017300	0	0	0	0	0	0	0	0	3	2	1	0	1	0	0	1	0	0	0	0	0	0	0	0	0	67574640	63394870	26318500	0	0	0	0	17242600	0
LINF_250018000; LINF_250017900	9	8	5	6	2	4	3	2	7	7	4	7	2	3	1	2	2	1094982500	1638430000	293110320	570834400	229187240	506145900	238698640	1.58505e+07	329782200	342956900	215774000	250184970	76457600	80292510	9404725	15620540	58905000
LINF_250018800	1	0	0	0	0	1	1	1	2	2	1	5	2	3	0	0	0	20459335	0	0	0	0	80746150	48954220	3.12501e+07	4.70322e+07	92063400	9175790	228016530	31513600	144616080	0	0	0
LINF_250019100	0	0	0	0	0	0	0	0	1	4	0	0	0	1	1	0	0	0	0	0	0	0	0	0	0	18264780	59458410	0	0	0	19446990	7246327	0	0
LINF_250020400	0	0	0	0	0	1	0	0	0	0	0	0	0	1	0	2	0	0	0	0	0	0	9845881	0	0	0	0	0	0	0	20356770	0	54066720	0
LINF_250022600	1	0	0	0	0	0	0	1	1	1	0	0	0	0	0	2	0	6850015	0	0	0	0	0	0	1.24611e+07	5527980	6637752	0	0	0	0	0	53068080	0
LINF_250024400	2	2	0	0	0	2	0	1	2	1	1	1	0	0	0	3	2	180404800	169412600	0	0	0	228836290	0	2.50258e+07	5.06392e+07	11182545	8603530	45593730	0	0	0	107273500	99953000
LINF_250025200	3	1	1	0	1	0	1	2	1	3	2	3	0	3	1	2	2	172186850	201142800	92714670	0	123546630	0	148191970	142848860	33761220	82700750	109773300	88821390	0	90220440	102501520	93542200	103278000
LINF_250025900	0	0	0	0	0	0	0	0	0	1	0	0	0	0	0	1	0	0	0	0	0	0	0	0	0	0	10715210	0	0	0	0	0	8657800	0
LINF_250027000	0	0	0	0	0	0	0	0	0	0	0	0	0	0	0	4	0	0	0	0	0	0	0	0	0	0	0	0	0	0	0	0	1295604000	0
LINF_250027100	1	1	0	1	1	1	0	1	0	0	0	0	0	0	0	0	0	37628200	0	0	87064170	166614330	33621900	0	9.77061e+07	0	0	0	0	0	0	0	0	0
LINF_250027500	0	0	0	0	0	0	0	0	0	0	0	1	1	0	0	1	1	0	0	0	0	0	0	0	0	0	0	0	8195859	25971200	0	0	0	11107600
LINF_250027700	0	0	0	0	0	0	0	0	1	1	0	0	0	0	0	0	0	0	0	0	0	0	0	0	0	3.18385e+06	8014875	0	0	0	0	0	0	0
LINF_250028400 LINF_250028300	0	0	0	0	0	0	0	1	0	0	0	0	0	0	0	2	0	0	0	0	0	0	0	0	8.75599e+07	0	0	0	0	0	0	0	90206100	0
LINF_250030600	2	1	1	2	0	0	0	0	3	1	1	1	0	2	3	4	4	250204500	46323260	17135220	106825490	0	0	0	0	136638720	85157050	42230500	1.67085e+06	0	10536987	262219100	478069700	266035000
LINF_260006300	0	0	0	0	0	0	0	0	0	0	0	0	0	0	0	0	0	0	0	0	0	0	0	0	0	0	0	0	0	0	0	0	0	0
LINF_260006700; LINF_260006600	2	2	0	2	2	0	0	1	2	1	1	1	0	1	1	3	0	23150555	84889200	0	96589820	75738620	0	0	3.31773e+07	5.21147e+07	27661447	46075900	10791753	0	34088430	84374510	250703900	0
LINF_260008200	0	0	0	0	0	0	0	0	0	0	0	0	0	0	0	1	0	0	0	0	0	0	0	0	0	0	0	0	0	0	0	0	8862930	0
LINF_260008800	0	0	0	0	0	0	0	0	0	0	0	0	0	0	0	0	0	0	0	0	0	0	0	0	0	0	0	0	0	0	0	0	0	0
LINF_260009700	0	0	0	0	0	0	0	0	0	0	0	0	0	0	1	1	0	0	0	0	0	0	0	0	0	0	0	0	0	0	0	680601	4768068	0
LINF_260011400; LINF_260011200	0	0	0	0	0	0	0	0	1	1	0	1	1	1	0	2	1	0	0	0	0	0	0	0	0	4.61378e+07	9330112	0	58908360	52009600	71959350	0	494144300	139524000
LINF_260013100; LINF_260013000	0	0	0	0	0	0	0	0	0	0	0	0	0	0	0	1	0	0	0	0	0	0	0	0	0	0	0	0	0	0	0	0	55646440	0
LINF_260013800; LINF_260013700	2	0	0	2	1	1	1	3	2	1	0	2	1	2	0	4	3	36053700	0	0	53560440	36080344	0	43907140	1.7966e+08	19273980	8001477	0	58832550	31131200	81342120	0	409179600	60106900
LINF_260017400	7	7	10	7	7	6	6	6	10	7	5	9	2	4	5	6	6	589709000	582908200	1634660100	798257600	1573054900	964899600	854534500	1268631700	610844400	483221200	298454000	448875000	145732800	216577200	325018100	352619200	265405000
LINF_260018800	0	0	0	0	0	0	0	0	1	0	0	0	0	0	0	1	0	0	0	0	0	0	0	0	0	8524086	0	0	0	0	0	0	20923990	0
LINF_260019800	0	0	0	0	0	0	0	0	0	0	1	1	0	0	2	2	1	0	0	0	0	0	0	0	0	0	0	4759950	3.39745e+06	0	0	20260240	4809532	1753430
LINF_260021100	2	1	0	0	0	1	0	0	2	2	1	0	0	0	0	0	0	12302250	26994860	0	0	0	13877946	0	0	2.72728e+07	48800620	8395140	0	0	0	0	0	0
LINF_260021500; LINF_260021400; LINF_260021300	1	0	0	0	0	0	0	1	1	0	0	0	0	0	0	1	0	42128450	0	0	0	0	0	0	36555050	3.05596e+07	0	0	0	0	0	0	168527800	0
LINF_260024900	1	1	1	1	0	1	0	0	2	3	0	1	0	2	1	1	1	198567950	193343000	17475930	34563340	0	172315150	0	0	41154480	57643300	0	30719010	0	180876300	207430300	131049600	139713000
LINF_260025600	0	0	0	0	0	0	0	0	2	1	1	0	0	0	1	0	1	0	0	0	0	0	0	0	0	4.92455e+07	9696324	2497560	0	0	0	2624127	0	1325310
LINF_260027200	0	0	0	0	0	0	0	0	0	0	0	0	0	0	0	0	0	0	0	0	0	0	0	0	0	0	0	0	0	0	0	0	0	0
LINF_260027600; LINF_030007300	1	0	0	0	0	0	0	0	1	0	0	0	1	0	0	1	0	19219005	0	0	0	0	0	0	0	42567360	0	0	0	15384640	0	0	26559590	0
LINF_260028900; LINF_260028800	1	0	0	0	0	0	0	0	1	1	0	1	0	0	0	0	0	105686550	0	0	0	0	0	0	0	1.06735e+08	45483020	0	18273801	0	0	0	0	0
LINF_260032600	1	1	1	1	1	0	1	1	0	0	0	0	0	1	1	1	1	1.84092e+06	0	5.21178e+06	6085576	17400905	0	7662106	8603518	0	0	0	0	0	2622963	17234030	5036416	4371360
LINF_270006800	0	0	0	0	0	0	0	0	0	0	0	0	0	0	0	1	0	0	0	0	0	0	0	0	0	0	0	0	0	0	0	0	25612780	0
LINF_270009100	0	0	0	0	0	0	0	0	0	0	1	0	0	0	0	0	0	0	0	0	0	0	0	0	0	0	0	4637490	0	0	0	0	0	0
LINF_270010300; LINF_270010400; LINF_270010600; LINF_270010500; LINF_270011100; LINF_270010700; LINF_270010800; LINF_270011000; LINF_270010200	0	0	0	0	0	0	0	0	0	0	0	0	0	0	0	0	0	0	0	0	0	0	0	0	0	0	0	0	0	0	0	0	0	0
LINF_270013800	3	4	3	4	3	3	3	3	3	2	2	3	1	3	4	3	4	1745674000	1847172000	2842684800	2408133100	2327537200	4901854000	4063452000	4667712000	569971800	262377500	185263000	931425600	312784000	626987100	1972784000	948051000	1298570000
LINF_270014800	0	0	0	0	0	0	0	0	1	0	1	1	1	0	0	0	0	0	0	0	0	0	0	0	0	6.99637e+06	0	17760600	2.39823e+06	9538720	0	0	0	0
LINF_270016900	0	0	0	0	0	0	0	0	3	4	3	6	3	7	7	4	5	0	0	0	0	0	0	0	0	6.35309e+07	104708560	151710000	773501400	163872000	583763700	1139360200	267158100	454748000
LINF_270017500	1	0	0	0	0	0	0	0	1	2	1	3	1	2	1	2	2	11698770	0	0	0	0	0	0	0	1.30545e+07	15864189	69986800	79600500	90401600	84432540	18041100	83015600	23257500
LINF_270018900	1	0	0	0	0	0	0	0	5	1	1	0	0	0	1	1	1	44436150	0	0	0	0	0	0	0	2.36553e+08	40768200	77476100	0	0	0	67116280	35878770	12252100
LINF_270019000	9	6	6	4	7	9	5	4	14	12	11	13	8	10	18	16	19	745890000	332677400	1254228300	485415200	1353585500	1493133900	378285400	2.3023e+08	2697522000	1911543700	1336920000	2594577300	631632000	1567193400	6359760000	4139976000	5776540000
LINF_270019700	1	2	0	1	3	1	2	2	11	18	15	16	15	14	12	11	14	80741300	199762200	0	47720390	379073470	53534080	389398800	4.25652e+08	715000800	3661801000	4417660000	3244628100	6161120000	3273084000	2466706000	2900582000	3117030000
LINF_270019800	0	0	0	0	0	0	0	0	0	0	0	0	0	0	0	1	0	0	0	0	0	0	0	0	0	0	0	0	0	0	0	0	5243225	0
LINF_270020600; LINF_270020500	1	0	1	0	0	0	0	0	2	2	2	1	0	1	0	3	0	385212000	0	141461130	0	0	0	0	0	331417800	380949800	146081000	116412240	0	105676080	0	380424900	0
LINF_270021300 LINF_270021100 LINF_270020900	0	0	0	0	0	0	0	0	2	1	1	1	0	1	0	0	0	0	0	0	0	0	0	0	0	169416840	10249151	19501300	33622134	0	13957335	0	0	0
LINF_270021500	3	0	2	1	1	0	0	0	0	0	0	0	0	0	1	0	0	196887700	0	176811870	102210360	128904530	0	0	0	0	0	0	0	0	0	72539500	0	0
LINF_270023300	1	0	1	1	0	0	0	0	0	0	0	0	0	0	0	1	1	24284900	0	23545554	9770092	0	0	0	0	0	0	0	0	0	0	0	12136980	8140300
LINF_270023800	1	0	0	0	0	0	0	0	0	2	0	0	0	0	0	0	0	16988620	0	0	0	0	0	0	0	0	26662977	0	0	0	0	0	0	0
LINF_270024100	2	1	0	0	1	1	1	0	2	2	0	1	1	0	0	0	0	77284450	8.1571e+06	0	0	68932860	58657750	31771430	0	2.59086e+07	20617608	0	16294761	11209440	0	0	0	0
LINF_270024200	0	0	0	0	0	0	0	0	0	0	0	0	0	0	1	0	1	0	0	0	0	0	0	0	0	0	0	0	0	0	0	15994990	0	8197000
LINF_270025000; LINF_270024900	0	0	0	0	0	1	0	0	0	1	0	0	0	0	0	2	0	0	0	0	0	0	24045600	0	0	0	30977133	0	0	0	0	0	46215570	0
LINF_270025600	0	0	0	0	0	0	0	0	2	0	0	0	0	0	0	1	0	0	0	0	0	0	0	0	0	39054300	0	0	0	0	0	0	0	0
LINF_270027000	0	0	0	0	0	0	0	0	0	0	0	0	0	0	1	0	1	0	0	0	0	0	0	0	0	0	0	0	0	0	0	6666495	0	2229220
LINF_270027100	0	0	0	0	0	0	0	0	0	0	0	0	0	0	0	1	0	0	0	0	0	0	0	0	0	0	0	0	0	0	0	0	49734170	0
LINF_270030700	0	0	0	0	0	0	0	0	0	0	0	0	0	0	0	0	0	0	0	0	0	0	0	0	0	0	0	0	0	0	0	0	0	0
LINF_270031800	0	0	0	0	0	0	0	0	0	0	0	0	0	0	1	0	0	0	0	0	0	0	0	0	0	0	0	0	0	0	0	5410999	0	0
LINF_270032100	0	0	0	0	0	0	0	0	0	2	1	0	0	0	0	0	0	0	0	0	0	0	0	0	0	0	32158390	11605360	0	0	0	0	0	0
LINF_270032200	0	1	0	0	0	0	0	0	3	1	0	1	0	1	2	2	2	0	44047040	0	0	0	0	0	0	134874360	27212614	0	13040118	0	46430640	77928840	104718500	155764000
LINF_270033000	0	0	0	0	0	0	0	0	0	1	1	0	0	0	0	0	0	0	0	0	0	0	0	0	0	0	8115360	3284320	0	0	0	0	0	0
LINF_270033830 LINF_020012400	3	0	3	1	0	0	0	0	0	2	0	0	0	0	2	1	4	91720500	0	2.23065e+08	64237840	0	0	0	0	0	59617910	0	20474286	0	59689710	31838730	90899600	16312800
LINF_280009300	0	0	0	0	0	0	0	0	0	0	0	1	1	0	0	0	1	0	0	0	0	0	0	0	0	0	0	0	6188091	8298720	0	0	0	1488270
LINF_280010500	3	0	0	0	0	0	0	0	0	1	0	0	0	0	0	0	0	244729000	0	0	0	0	0	0	0	0	14535554	0	0	0	0	0	0	0
LINF_280012000	0	0	0	0	0	0	0	0	0	0	0	0	0	0	1	0	0	0	0	0	0	0	0	0	0	0	0	0	0	0	0	2437182	0	0
LINF_280015900; LINF_280015700	1	0	0	1	0	0	0	1	1	0	0	0	1	0	0	2	0	27015600	0	0	45904690	0	0	0	156966950	36385140	0	0	0	39142400	0	0	649320400	0
LINF_280017800	13	11	8	8	5	8	7	8	5	5	3	5	0	2	0	3	3	2501105000	3430378000	1210351500	1334566600	1115915600	2520594000	1122484100	1.52776e+09	170754900	122677830	48867000	176585430	0	64735980	0	100031900	184191000
LINF_280018600	1	1	0	1	0	0	1	1	2	4	2	3	1	1	0	1	1	3026095	4258384	0	4047656	0	0	2.65659e+06	1.9935e+06	39477120	82767740	87863100	84296730	12911360	18779700	0	14178790	6253940
LINF_280023600	4	2	3	3	1	1	2	1	1	4	1	2	1	2	1	4	2	376470000	137647000	304337130	298452300	85219240	39838340	140873090	9.91406e+07	5543640	66336050	13490100	31503843	22947200	22291380	63564930	99805600	37758700
LINF_280024500	0	0	0	0	0	1	0	0	1	1	1	0	0	0	1	0	0	0	0	0	0	0	32363700	0	0	5.02408e+07	23605681	8058050	0	0	0	15264150	0	0
LINF_280024700	0	0	0	0	0	0	0	0	0	0	0	0	0	0	0	1	0	0	0	0	0	0	0	0	0	0	0	0	0	0	0	0	3906011	0
LINF_280025100	0	1	1	1	1	1	1	0	0	0	1	0	1	1	1	1	1	0	690217400	2.54785e+08	667120700	1397798400	1959902800	3298715000	0	0	0	741169000	0	694768000	1363466400	1102781900	1164058000	1065680000
LINF_280026300	0	0	0	0	0	0	0	0	1	0	2	0	0	1	0	0	0	0	0	0	0	0	0	0	0	1.52036e+06	0	15592200	0	0	1.01786e+06	0	0	0
LINF_280027300	0	0	0	0	0	0	0	0	0	0	0	0	0	0	0	0	0	0	0	0	0	0	0	0	0	0	0	0	0	0	0	0	0	0
LINF_280029900	0	0	0	0	0	0	0	0	0	0	0	0	0	0	0	0	0	0	0	0	0	0	0	0	0	0	0	0	0	0	0	0	0	0
LINF_280031300	0	0	0	0	0	0	0	0	0	0	0	0	0	0	0	0	0	0	0	0	0	0	0	0	0	0	0	0	0	0	0	0	0	0
LINF_280031400	1	1	0	2	0	0	2	2	1	0	3	1	0	0	1	1	2	5579605	11034180	0	26595669	0	0	11209491	1.20312e+07	4921764	0	24880700	27280029	0	0	13542320	7516080	9147600
LINF_280031800; LINF_280028800	0	0	0	0	0	0	0	0	0	0	0	0	0	0	0	1	0	0	0	0	0	0	0	0	0	0	0	0	0	0	0	0	31883480	0
LINF_280032200	1	0	0	1	0	0	0	0	0	0	0	1	0	2	1	3	2	38420150	0	0	50966970	0	0	0	0	0	0	0	32917101	0	91137300	194725300	151460400	239498000
LINF_280032700	0	1	0	1	0	0	0	0	1	0	1	1	1	1	1	2	2	0	3088886	0	15997672	0	0	0	0	3.54908e+06	0	2705040	7514766	9118880	8601492	19472530	13121750	29465100
LINF_280032900; LINF_280032800	0	0	0	0	0	0	0	0	0	0	0	0	0	0	0	1	0	0	0	0	0	0	0	0	0	0	0	0	0	0	0	0	96447600	0
LINF_280033500	1	2	1	0	1	0	0	0	2	2	0	0	0	0	0	0	1	24047550	89413320	2.74313e+07	0	43169950	0	0	0	4.85686e+07	42047390	0	0	0	0	0	0	6270810
LINF_280034800 LINF_280034700	4	3	1	3	2	1	2	3	4	1	0	1	2	0	0	5	3	314806000	221025800	3.26167e+07	123147820	106008710	90902620	30856570	1.01718e+09	77657940	30563390	0	16662639	38825600	0	0	715327000	154126000
LINF_280036000; LINF_280035900; LINF_280035500; LINF_280035400; LINF_280035300; LINF_280035200; LINF_280035100; LINF_280035000; LINF_280035800; LINF_280035700; LINF_280035600	21	19	18	18	20	17	19	19	28	22	26	20	17	21	21	22	25	19298200000	2.16931e+10	3.28403e+10	23598409000	29867634000	13536135000	17640834000	20461490000	2.35892e+10	18157480000	17764500000	14284599000	8354400000	9707565000	14228390000	1.15895e+10	1.15178e+10
LINF_280036800	0	0	0	0	0	0	0	0	1	0	0	0	0	0	0	1	0	0	0	0	0	0	0	0	0	43383420	0	0	0	0	0	0	11355150	0
LINF_290005000	0	0	0	0	0	0	0	0	1	0	0	0	0	0	0	0	0	0	0	0	0	0	0	0	0	4942992	0	0	0	0	0	0	0	0
LINF_290006100	8	4	6	5	4	1	2	6	5	8	6	7	4	5	4	5	6	471574500	2.6327e+08	686622060	455984600	262520740	115586640	152422430	626628100	2.19849e+08	383629400	380003000	297318840	101648000	298245000	400522100	172988100	161336000
LINF_290007500	0	1	0	1	0	0	0	0	0	0	0	0	0	0	1	0	0	0	99675780	0	9517791	0	0	0	0	0	0	0	0	0	0	96921000	0	0
LINF_290008200	1	1	0	0	0	0	0	0	5	3	1	0	0	0	0	1	0	15947335	96980660	0	0	0	0	0	0	8.05376e+08	118333050	67983500	0	0	0	0	105704000	0
LINF_290008400	1	0	1	1	0	0	0	0	1	1	0	0	0	0	0	0	0	53208700	0	2.59297e+08	133548800	0	0	0	0	42409020	34739100	0	0	0	0	0	0	0
LINF_290010100	0	0	0	0	1	0	0	0	0	0	0	0	0	0	0	2	0	0	0	0	0	503110900	0	0	0	0	0	0	0	0	0	0	99615800	0
LINF_290013400	1	1	1	0	0	1	1	1	0	0	0	0	0	0	0	1	0	144957400	44734980	191071830	0	0	222228410	143743540	5.05234e+08	0	0	0	0	0	0	0	94914600	0
LINF_290013700	2	1	0	1	1	0	0	0	0	0	0	0	0	0	1	0	0	16662910	24110940	0	3948470	34543731	0	0	0	0	0	0	0	0	0	9385728	0	0
LINF_290014400	0	0	0	0	0	0	0	0	0	0	0	0	0	0	0	4	1	0	0	0	0	0	0	0	0	0	0	0	0	0	0	0	201779300	49804300
LINF_290016800; LINF_290016700; LINF_290016600	2	1	1	0	0	0	0	1	2	1	0	0	1	0	0	3	1	85281500	75851580	96404310	0	0	0	0	2.66874e+08	67712100	51183550	0	0	7134880	0	0	481435000	6314280
LINF_290017000	0	0	0	0	0	0	0	0	0	1	0	1	0	0	0	0	0	0	0	0	0	0	0	0	0	0	9812759	0	9472260	0	0	0	0	0
LINF_290017500	0	0	0	0	0	0	0	0	0	0	0	0	0	0	0	0	0	0	0	0	0	0	0	0	0	0	0	0	0	0	0	0	0	0
LINF_290017600	0	0	0	1	1	0	0	0	1	1	2	2	2	1	0	0	0	0	0	0	64503420	71088290	0	0	0	3.15288e+06	29299512	75480600	60141270	24595200	13320312	0	0	0
LINF_290018300	0	0	0	0	0	0	0	0	1	4	2	4	2	2	4	7	4	0	0	0	0	0	0	0	0	10221804	126448410	32147700	115694040	32166400	41687040	163749300	236753600	149905000
LINF_290018600	0	0	0	0	0	0	0	0	0	0	0	0	0	0	1	1	1	0	0	0	0	0	0	0	0	0	0	0	0	0	0	12938530	16338130	11794300
LINF_290019000	0	0	0	0	0	0	0	0	0	0	0	0	0	0	0	0	0	0	0	0	0	0	0	0	0	0	0	0	0	0	0	0	0	0
LINF_290022500	0	0	0	0	0	0	0	0	0	1	0	0	0	0	0	0	0	0	0	0	0	0	0	0	0	0	7856013	0	0	0	0	0	0	0
LINF_290024100 LINF_290024000 LINF_290023900	0	0	0	0	0	0	0	0	1	1	0	1	0	0	0	1	0	0	0	0	0	0	0	0	0	5.4857e+07	82806020	0	27238134	0	0	0	38129360	0
LINF_290024700; LINF_290024200; LINF_290025100; LINF_290025000; LINF_290024400; LINF_290024300; LINF_290024600; LINF_290024900; LINF_290024800	2	1	1	2	2	3	1	2	3	2	1	1	0	1	1	2	4	142985750	115392200	189999840	284251900	341711320	105691130	236442190	3.69431e+08	2.06225e+08	70081110	61939800	120517950	0	74313450	22353540	10107580	325304000
LINF_290025400; LINF_110017900	4	2	4	2	3	2	2	3	4	4	2	5	2	5	2	4	4	684508000	347887600	1178108700	573625700	2171585500	520242400	450706700	1.42364e+09	8.1439e+08	434573700	329238000	528834600	526192000	1210396800	562020800	868919000	848820000
LINF_290027200	0	0	0	0	0	0	0	0	0	0	0	0	0	0	0	0	0	0	0	0	0	0	0	0	0	0	0	0	0	0	0	0	0	0
LINF_290027400	0	1	0	1	1	0	1	1	0	0	1	1	1	0	1	1	1	0	1.24419e+08	0	318668900	583234000	0	2180007000	8.60481e+08	0	0	182078000	44644110	354320000	0	169508900	239907200	911330000
LINF_290029300	0	0	0	0	0	0	0	0	1	0	0	0	0	0	0	0	0	0	0	0	0	0	0	0	0	1.40736e+07	0	0	0	0	0	0	0	0
LINF_290029700	0	0	0	0	0	1	0	2	0	0	0	0	0	0	1	1	0	0	0	0	0	0	21122848	0	34246310	0	0	0	0	0	0	2063776	1032804	0
LINF_290030100	0	0	0	0	0	0	0	0	0	0	0	0	0	0	0	0	0	0	0	0	0	0	0	0	0	0	0	0	0	0	0	0	0	0
LINF_290030700	0	0	0	0	0	0	0	0	1	0	0	0	0	0	0	1	0	0	0	0	0	0	0	0	0	18341340	0	0	0	0	0	0	2275045	0
LINF_290030800	0	0	0	0	0	0	0	0	1	0	2	0	0	0	0	0	0	0	0	0	0	0	0	0	0	39933000	0	62188100	0	0	0	0	0	0
LINF_290030900	1	0	1	1	0	0	0	0	1	1	0	1	0	0	0	1	1	22854690	0	183742410	208062960	0	0	0	0	5.13578e+07	31306660	0	41950860	0	0	0	53710480	92974000
LINF_290031000	0	0	0	0	0	0	0	0	1	0	0	2	0	0	0	0	0	0	0	0	0	0	0	0	0	7.25319e+06	0	0	73184580	0	0	0	0	0
LINF_290032400; LINF_290032300	0	0	0	0	0	0	0	0	2	1	0	0	0	0	0	6	1	0	0	0	0	0	0	0	0	5.35798e+07	10215975	0	0	0	0	0	701544600	51102100
LINF_290032800	1	0	1	0	0	1	0	0	1	0	0	1	0	0	0	0	0	25631450	0	5.96492e+07	0	0	115849930	0	0	10896924	0	0	8772015	0	0	0	0	0
LINF_290032900	1	0	0	0	0	2	1	0	0	0	0	1	0	1	0	1	0	8048045	0	0	0	0	218474780	34939670	0	0	0	0	7747383	0	22358640	0	14698550	0
LINF_290033200	0	0	0	0	0	0	0	0	0	0	0	0	0	0	1	0	0	0	0	0	0	0	0	0	0	0	0	0	0	0	0	5445847	0	0
LINF_290033300	0	0	0	0	0	0	0	0	1	0	0	0	0	0	0	0	0	0	0	0	0	0	0	0	0	8992320	0	0	0	0	0	0	0	0
LINF_290033500	3	0	3	2	1	4	2	2	7	2	0	1	0	0	8	8	6	182305950	0	1.11927e+08	373275400	89264250	496639500	455281000	4.59349e+08	562942200	38544770	0	18941727	0	0	1614140000	890016000	912030000
LINF_290035900	0	0	0	0	0	0	0	0	1	0	0	0	1	1	1	0	1	0	0	0	0	0	0	0	0	1.18717e+08	0	0	0	162464000	174088350	325369000	0	408597000
LINF_290036400	0	0	0	0	0	0	0	0	0	0	0	0	0	0	0	1	0	0	0	0	0	0	0	0	0	0	0	0	0	0	0	0	345290000	0
LINF_300007500	0	0	0	0	0	0	0	0	0	0	0	0	0	0	0	1	1	0	0	0	0	0	0	0	0	0	0	0	0	0	0	0	4894431	5992910
LINF_300008500	0	0	0	0	0	0	0	0	0	0	0	0	0	0	0	0	0	0	0	0	0	0	0	0	0	0	0	0	0	0	0	0	0	0
LINF_300009000	0	0	0	1	0	0	0	0	1	0	0	0	0	1	0	0	0	0	0	0	30034930	0	0	0	0	19406220	0	0	0	0	32810490	0	0	0
LINF_300009600	0	0	0	0	0	0	0	0	12	14	13	15	12	15	12	13	13	0	0	0	0	0	0	0	0	2.08974e+09	5100810000	7432750000	11583768000	13289440000	10861605000	1.2849e+10	7839470000	1.10873e+10
LINF_300009700	0	0	0	0	0	0	0	2	0	0	0	0	0	0	0	0	0	0	0	0	0	0	0	0	2.36912e+08	0	0	0	0	0	0	0	0	0
LINF_300009900	1	0	0	0	0	0	0	0	3	0	0	0	0	0	1	1	1	3219500	0	0	0	0	0	0	0	2.8964e+07	0	0	0	0	0	5737699	6364213	6157830
LINF_300010900	2	1	0	0	0	0	0	0	0	0	0	0	0	0	0	1	1	84242800	1.6271e+07	0	0	0	0	0	0	0	0	0	0	0	0	0	21447400	9593500
LINF_300012500	0	0	0	0	0	0	0	0	0	0	0	0	0	0	0	0	0	0	0	0	0	0	0	0	0	0	0	0	0	0	0	0	0	0
LINF_300012900	0	0	0	1	1	1	0	1	2	1	0	2	0	2	2	2	2	0	0	0	136302160	137428090	446824100	0	2.55298e+08	136435140	7720119	0	204483510	0	207054600	595646700	294014800	263921000
LINF_300013000	0	0	0	0	0	0	0	0	0	1	0	1	0	1	1	1	2	0	0	0	0	0	0	0	0	0	10357292	0	29688393	0	12490890	16261190	24600270	17882200
LINF_300013700	0	0	0	0	0	0	0	0	1	1	0	0	0	0	0	0	0	0	0	0	0	0	0	0	0	0	19697931	0	0	0	0	0	0	0
LINF_300014400	0	0	0	0	0	0	0	0	0	0	0	0	0	0	0	0	0	0	0	0	0	0	0	0	0	0	0	0	0	0	0	0	0	0
LINF_300015700	0	0	0	0	0	0	0	0	1	4	0	0	0	0	0	0	0	0	0	0	0	0	0	0	0	4.17739e+06	61828580	0	0	0	0	0	0	0
LINF_300015800	0	0	1	1	0	0	0	0	0	0	0	0	0	1	0	1	0	0	0	45837960	274929500	0	0	0	0	0	0	0	0	0	304263000	0	563859300	0
LINF_300016800	4	2	3	1	1	2	2	2	3	4	1	2	1	1	0	1	1	323759500	213450200	2.21279e+08	108830890	59448150	331279400	246545560	1.77519e+08	2.37736e+08	320595000	97728800	133724850	35372800	54153150	0	11082130	13127800
LINF_300018100	3	0	3	3	0	2	2	2	0	0	0	0	0	0	0	0	0	60282200	0	1736208300	838772100	0	112068340	226504600	2.53559e+08	0	0	0	0	0	0	0	0	0
LINF_300018900	0	0	0	0	1	0	0	0	0	0	0	1	0	0	0	1	0	0	0	0	0	58572890	0	0	0	0	0	0	23492721	0	0	0	28917490	0
LINF_300021700	0	0	0	0	0	0	0	0	3	2	1	0	0	0	0	0	0	0	0	0	0	0	0	0	0	1.12985e+08	27464943	29315000	0	0	0	0	0	0
LINF_300023100	0	0	0	0	0	0	0	0	0	0	0	0	0	0	0	0	0	0	0	0	0	0	0	0	0	0	0	0	0	0	0	0	0	0
LINF_300026500	1	2	0	1	1	0	0	1	0	0	0	0	0	0	0	1	0	4450900	51541220	0	20729061	38061131	0	0	1.11409e+07	0	0	0	0	0	0	0	5570703	0
LINF_300029100	1	1	1	1	1	1	1	1	0	1	0	0	0	0	0	2	0	73315300	100461660	69997623	188355840	208136010	61211430	88406790	33724670	0	7019914	0	0	0	0	0	116223300	0
LINF_300029500	0	0	0	0	0	0	0	0	0	1	1	1	0	0	0	0	0	0	0	0	0	0	0	0	0	0	13478388	107653000	16596006	0	0	0	0	0
LINF_300030200; LINF_300030100; LINF_300030600; LINF_300030000	5	3	4	3	1	2	3	5	3	4	1	9	5	6	1	10	6	302703500	187820600	325710450	343709300	53689430	177634540	253483760	1.02214e+09	90817560	152210850	22651200	819027300	763344000	345698700	24157650	1109016000	707840000
LINF_300032600	7	8	4	3	6	2	0	1	12	9	8	3	1	0	0	0	0	793148500	2346430000	305567010	134993230	2842141000	447360000	0	0	2466624000	786271200	2108730000	78714720	47884800	0	0	0	0
LINF_300033500	1	0	1	1	0	0	1	1	9	9	4	9	5	8	4	8	12	33454600	0	43970703	128080020	0	0	27181166	79696610	1.7929e+09	2150060000	555659000	3605124600	1343392000	2963865000	853860700	1453430000	3495940000
LINF_300034100	0	0	0	0	0	0	0	0	3	4	0	3	0	0	0	1	0	0	0	0	0	0	0	0	0	1.25776e+08	151802530	0	76667850	0	0	0	48522370	0
LINF_300035200 LINF_300035100 LINF_300035000	0	0	0	0	0	0	0	1	1	1	0	3	0	1	1	3	1	0	0	0	0	0	0	0	3.05465e+06	74264940	32595420	0	194779830	0	2302947	62811100	378680200	9468900
LINF_300036000	0	0	0	0	0	0	0	1	0	0	0	0	0	0	0	1	0	0	0	0	0	0	0	0	3.09329e+06	0	0	0	0	0	0	0	9078280	0
LINF_300036200	0	0	0	0	0	0	0	0	0	1	0	1	0	1	0	0	0	0	0	0	0	0	0	0	0	0	12398573	0	3.83387e+06	0	2421360	0	0	0
LINF_300036500	1	1	1	0	1	0	0	0	0	2	0	1	0	0	0	0	0	72445800	49647320	106409550	0	143526280	0	0	0	0	32129680	0	71093820	0	0	0	0	0
LINF_300037600; LINF_280010400	0	0	0	0	0	0	0	0	0	0	0	0	0	0	0	1	0	0	0	0	0	0	0	0	0	0	0	0	0	0	0	0	57487500	0
LINF_300038100	0	0	0	0	0	0	0	0	2	2	0	0	0	0	0	0	0	0	0	0	0	0	0	0	0	22456440	21246038	0	0	0	0	0	0	0
LINF_300039100; LINF_210018100	2	1	1	2	2	1	0	1	3	3	2	2	2	3	2	6	3	124291500	39180720	1.10083e+08	63823210	117493430	151545530	0	82188890	2.55919e+08	110367620	51637300	152270370	89489600	227179500	216541600	574860400	179452000
LINF_300040000	0	0	0	0	0	0	0	0	1	2	1	1	0	1	0	0	0	0	0	0	0	0	0	0	0	1.56995e+07	10893212	26395200	9257199	0	3318396	0	0	0
LINF_300040300	0	0	0	0	0	0	0	0	1	1	0	0	0	0	0	1	1	0	0	0	0	0	0	0	0	18036840	36522310	0	0	0	0	0	43275860	1625470
LINF_300041000; LINF_300040800	0	0	0	0	0	0	0	0	1	0	0	0	0	0	1	1	0	0	0	0	0	0	0	0	0	22625220	0	0	0	0	0	10174406	107937800	0
LINF_300041700; LINF_280015200	4	2	4	2	2	3	3	1	4	3	1	4	2	3	2	4	3	1307281500	636362200	2216193900	1135679700	1723894100	1543415300	1985031300	1.92878e+09	1337294400	659373000	271830000	860722800	780336000	1493649900	635661400	1252169000	1110270000
LINF_300041800	0	0	0	0	0	0	0	0	0	0	1	0	0	0	0	0	0	0	0	0	0	0	0	0	0	0	0	4945330	0	0	0	0	0	0
LINF_300042500	0	0	0	0	0	0	0	0	0	0	0	1	1	0	0	0	0	0	0	0	0	0	0	0	0	0	0	0	81403980	0	0	0	0	0
LINF_300043100; LINF_300043000	0	0	0	0	0	0	0	0	1	1	1	0	0	0	0	2	0	0	0	0	0	0	0	0	0	34888740	15956699	6664190	0	0	0	0	50408690	0
LINF_310006400	0	0	0	0	0	0	0	0	1	0	0	0	0	0	0	0	0	0	0	0	0	0	0	0	0	38991660	0	0	0	0	0	0	0	0
LINF_310009700	0	0	0	0	0	0	0	0	3	0	0	3	0	0	1	1	2	0	0	0	0	0	0	0	0	78414840	0	0	106102080	0	0	9857628	33407720	83790000
LINF_310010500	0	0	0	0	0	0	0	0	0	1	1	0	0	0	0	0	0	0	0	0	0	0	0	0	0	0	19537793	11021660	0	0	0	0	0	0
LINF_310012500	0	0	0	0	0	0	0	0	1	1	0	0	0	0	0	0	0	0	0	0	0	0	0	0	0	2.94269e+06	3369916	0	0	0	0	0	0	0
LINF_310016800	0	0	0	0	0	0	0	0	0	0	0	0	0	0	0	0	0	0	0	0	0	0	0	0	0	0	0	0	0	0	0	0	0	0
LINF_310017300	0	0	0	0	0	0	0	0	1	1	0	1	0	1	0	0	0	0	0	0	0	0	0	0	0	6.97549e+06	15391431	0	8581692	0	23234790	0	0	0
LINF_310017700; LINF_310017600	0	0	0	0	0	0	0	0	0	0	0	0	0	0	0	0	0	0	0	0	0	0	0	0	0	0	0	0	0	0	0	0	0	0
LINF_310018700	1	0	2	0	0	3	0	2	0	0	0	0	0	0	0	1	2	44295150	0	82632978	0	0	164108890	0	2.61657e+08	0	0	0	0	0	0	0	15550460	26812100
LINF_310020800	0	0	0	0	1	1	1	1	1	0	0	0	0	1	0	0	0	0	0	0	0	58188430	40884510	17106961	8.01973e+06	1.88355e+06	0	0	0	0	8464671	0	0	0
LINF_310026700; LINF_310028200; LINF_330024500	0	0	0	0	0	0	0	0	0	0	0	0	0	0	0	0	0	0	0	0	0	0	0	0	0	0	0	0	0	0	0	0	0	0
LINF_310027400	0	0	0	0	0	0	0	0	0	0	1	0	0	0	1	1	1	0	0	0	0	0	0	0	0	0	0	992277	0	0	0	4898201	3707670	1270220
LINF_310028300; LINF_310026800; LINF_090015200; LINF_360043900	3	3	3	3	3	3	2	3	3	3	2	2	1	2	1	3	2	870604500	1113341800	813673650	716930500	1042009300	1298835200	1125861100	1.76955e+09	1086804000	662244000	327743000	224728770	83334400	158653950	158667300	754820000	200998000
LINF_310029700	0	0	0	0	0	0	0	0	0	0	1	1	0	0	1	3	1	0	0	0	0	0	0	0	0	0	0	3160170	13064457	0	0	62543690	372555500	20274100
LINF_310029900	0	0	0	0	0	0	0	0	0	0	0	0	0	0	0	1	0	0	0	0	0	0	0	0	0	0	0	0	0	0	0	0	2102619	0
LINF_310030700	1	0	0	0	0	0	0	0	1	2	2	0	0	2	0	1	0	106412700	0	86947530	0	0	0	0	0	7.59945e+08	753286600	826982000	289087470	0	393807300	0	250667400	462847000
LINF_310030900	0	0	0	0	0	0	0	0	2	2	1	2	0	0	0	0	0	0	0	0	0	0	0	0	0	6.22798e+07	86152330	21747700	41124930	0	0	0	0	0
LINF_310031000	5	1	3	3	2	2	2	2	5	3	0	2	1	1	0	1	1	239512000	3.28087e+07	637617990	251116730	477671100	147843160	103492770	1.71433e+08	285621000	99866140	0	42238140	15690080	28477530	0	19304120	12901700
LINF_310036600	3	0	1	0	0	0	0	0	5	5	0	4	0	3	1	4	2	112308850	0	49412091	0	0	0	0	0	1091067000	591234600	0	160358100	0	548788500	159078700	512985600	344680000
LINF_310038400; LINF_220015500	3	0	3	1	0	1	1	0	0	0	0	0	0	0	2	2	0	56905250	0	180019530	132697860	0	80438590	55665240	0	0	0	0	0	0	0	165104500	57703580	0
LINF_310039800	0	0	0	0	0	0	0	0	0	0	0	0	0	0	0	1	0	0	0	0	0	0	0	0	0	0	0	0	0	0	0	0	13419590	0
LINF_310040300	1	1	0	0	0	0	0	0	0	1	1	0	0	0	0	0	0	52219350	9564254	0	0	0	0	0	0	0	11784817	5310890	0	0	0	0	0	0
LINF_320005100	0	0	0	0	0	0	0	0	3	0	0	3	2	3	2	0	1	0	0	0	0	0	0	0	0	152698920	0	0	178193400	154268800	216170100	143179300	0	23741900
LINF_320005500	2	1	2	1	1	2	1	0	2	0	0	1	1	0	0	2	1	58413950	22238280	5.97373e+06	33858740	26484386	33160560	9939125	0	19540200	0	0	39781896	6256640	0	0	19924620	9486400
LINF_320005800	0	0	0	0	0	0	0	0	0	0	0	0	0	0	0	0	0	0	0	0	0	0	0	0	0	0	0	0	0	0	0	0	0	0
LINF_320007000	0	1	0	1	0	0	0	0	1	0	1	0	0	0	0	0	1	0	4350424	0	1910550	0	0	0	0	999752	0	3609060	0	0	0	0	0	1001490
LINF_320009000	1	2	1	1	1	1	1	1	1	0	0	0	0	0	1	2	1	108527700	43722540	90288150	70278430	162270750	57825940	131067510	2.43963e+08	19018200	0	0	0	0	0	10946628	40491640	50495200
LINF_320009100	10	7	8	9	7	8	9	8	14	12	12	14	14	11	11	14	11	1965493000	1205370000	2676900300	2757425000	2333222300	1417898200	4217873000	2293284000	1.91017e+09	2516591000	3018860000	5688144000	5826880000	2998203000	3684208000	3686062000	2908850000
LINF_320009400; LINF_240005200	0	0	0	0	0	0	0	0	0	0	0	0	0	0	0	0	0	0	0	0	0	0	0	0	0	0	0	0	0	0	0	0	0	0
LINF_320010200	1	1	1	0	0	0	1	1	1	0	0	1	0	0	1	1	1	136457450	113422780	194221320	0	0	0	461789400	1293924800	9.78524e+07	0	0	133988190	0	0	224842200	138940900	75516000
LINF_320011600	0	0	0	0	0	0	0	0	0	0	0	0	0	0	0	1	0	0	0	0	0	0	0	0	0	0	0	0	0	0	0	0	7215320	0
LINF_320012700	0	0	1	0	0	0	0	0	0	1	0	0	0	0	2	3	1	0	0	23577963	0	0	0	0	0	0	27936744	0	0	0	0	55622490	45535940	12791100
LINF_320013000	0	0	0	0	0	0	0	0	0	1	0	1	1	1	0	6	1	0	0	0	0	0	0	0	0	0	53563290	0	84196980	99465600	77809200	0	659540400	87360000
LINF_320013900	3	3	2	2	3	3	2	3	3	4	2	2	0	3	0	3	0	232753400	628291000	205057560	335714800	1452686200	1442852500	918421200	8.32322e+08	6.36857e+07	335970800	233532000	136777200	0	531849600	0	144262600	0
LINF_320015700	2	2	2	1	2	2	1	3	8	5	6	3	2	4	4	5	5	263270500	117649540	272235600	57907280	174152200	335356900	58010720	5.05991e+08	1238305800	834376400	639743000	209770260	80624000	393117000	646769200	496283200	623826000
LINF_320016600	0	1	1	1	0	0	1	1	1	0	1	2	0	1	4	5	4	0	6965540	12674412	17147254	0	0	3956309	8527043	1.71768e+06	0	4935710	14490084	0	6233586	120091290	51058390	26135200
LINF_320017700	2	1	2	1	1	0	0	0	1	1	1	1	0	0	1	3	2	126239650	114723140	147361230	110299710	70388900	0	0	0	18017700	12341791	11559340	39590775	0	0	72376150	146839500	78855000
LINF_320018500	1	0	0	0	0	0	0	0	0	0	0	0	0	0	0	0	0	4636550	0	0	0	0	0	0	0	0	0	0	0	0	0	0	0	0
LINF_320023000	1	1	1	1	1	1	1	1	1	3	1	2	1	2	0	0	0	19237100	29478760	22128699	44739390	53366320	44062630	43216390	1.14909e+07	9046956	30944276	15960100	25359243	3890400	16893942	0	0	0
LINF_320023200	1	0	0	0	0	0	0	0	0	0	0	1	0	0	0	0	1	3669760	0	0	0	0	0	0	0	0	0	0	0	0	0	0	0	9027200
LINF_320024000 LINF_320024100	0	0	0	0	0	0	0	0	0	0	0	0	0	0	0	3	1	0	0	0	0	0	0	0	0	0	0	0	0	0	0	0	777961000	14982800
LINF_320024300	1	0	0	0	0	1	1	0	2	5	3	5	2	3	3	7	8	39494100	0	0	0	0	10744795	4951910	0	5.97916e+07	237919770	27836900	401753100	76012800	209408700	181548400	408128400	1351490000
LINF_320027000	0	0	0	0	0	0	0	0	2	2	0	0	0	0	0	0	0	0	0	0	0	0	0	0	0	4398198	66900680	0	0	0	0	0	0	0
LINF_320027600	2	1	2	3	1	2	0	1	2	1	1	2	2	1	4	4	3	48929350	14204840	42432522	115684480	82879760	107482900	0	5.45404e+07	1.50056e+07	16080790	6343870	25454205	19435200	19800990	89311310	92746500	50325100
LINF_320028100	1	0	1	0	0	0	0	0	1	0	0	2	0	0	0	1	0	21216505	0	101548200	0	0	0	0	0	38346120	0	0	73703280	0	0	0	64184520	0
LINF_320028900	0	0	0	0	0	0	0	0	0	0	0	0	0	0	0	1	0	0	0	0	0	0	0	0	0	0	0	0	0	0	0	0	48655230	0
LINF_320029100	0	0	0	0	0	0	0	0	2	2	1	5	0	3	0	1	0	0	0	0	0	0	0	0	0	89272440	124100570	65001300	240656850	0	234631200	0	15613240	0
LINF_320031700	0	0	0	0	0	0	0	0	0	0	0	0	0	0	1	0	0	0	0	0	0	0	0	0	0	0	0	0	0	0	0	8786778	0	0
LINF_320034100; LINF_320033900	0	0	0	0	0	0	0	0	1	1	0	0	1	1	0	2	1	0	0	0	0	0	0	0	0	2.82715e+07	19655504	0	0	12806400	10192191	0	274742800	16549400
LINF_320035300	4	0	3	0	0	0	0	0	0	1	0	0	0	0	0	1	0	94089300	0	196706010	0	0	0	0	0	0	9640818	0	0	0	0	0	22413190	0
LINF_320035600	0	0	0	0	0	0	0	0	1	1	0	0	0	1	0	0	0	0	0	0	0	0	0	0	0	21948360	27817757	0	0	0	21346200	0	0	0
LINF_320036800 LINF_320036700	0	0	0	0	0	0	0	2	1	0	0	0	1	0	1	7	3	0	0	0	0	0	0	0	7.27994e+08	4.71296e+07	0	0	0	161760000	0	150874900	6238288000	310863000
LINF_320037100	0	0	0	0	0	0	0	0	0	1	1	0	0	0	1	1	1	0	0	0	0	0	0	0	0	0	21579074	19121700	0	0	0	7345789	2338336	1345540
LINF_320037600	1	0	0	0	0	0	0	0	1	1	0	0	0	0	0	0	0	96354700	0	0	0	0	0	0	0	1.1583e+07	12077659	0	0	0	0	0	0	0
LINF_320039300	0	0	0	0	0	0	0	0	0	0	1	1	1	0	0	1	1	0	0	0	0	0	0	0	0	0	0	2198560	3.62547e+06	3086240	0	0	498342	3435600
LINF_320039600	2	0	2	2	2	1	1	1	0	0	0	0	0	0	0	0	0	31588700	0	552207810	519127600	321825740	134641380	141582260	36445570	0	0	0	0	0	0	0	0	0
LINF_320039800	0	0	0	0	0	0	0	0	0	0	0	0	0	0	0	0	1	0	0	0	0	0	0	0	0	0	0	0	0	0	0	0	0	11655700
LINF_320040200	9	6	5	2	4	5	4	4	16	13	11	10	5	5	7	9	8	3897475000	629010800	755960700	288858900	715177400	729849200	460070200	626370500	4.00322e+09	4429634000	1063374000	4096134000	299312000	459969900	1093259200	1686373000	863100000
LINF_320040600	0	0	0	0	0	0	0	0	0	1	0	0	0	0	0	0	0	0	0	0	0	0	0	0	0	0	6418599	0	0	0	0	0	0	0
LINF_320041400	1	1	1	0	1	1	0	1	0	0	0	0	0	1	0	1	0	29396150	45984600	41495154	0	25992768	44666100	0	6.06761e+07	0	0	0	0	0	2699250	0	10061590	0
LINF_320045900	0	0	0	0	0	0	0	0	0	0	0	0	0	0	0	0	0	0	0	0	0	0	0	0	0	0	0	0	0	0	0	0	0	0
LINF_330007600	0	0	0	0	0	0	0	0	0	0	0	0	0	0	1	1	1	0	0	0	0	0	0	0	0	0	0	0	0	0	0	1728727	12347950	2672740
LINF_330008900	0	0	0	0	0	0	0	0	3	8	3	1	1	2	1	1	0	0	0	0	0	0	0	0	0	167798640	429852500	148005000	35007462	62979200	79503090	1745425	3127539	0
LINF_330010000; LINF_330009900; LINF_330009800; LINF_330009500; LINF_330009400; LINF_330009300; LINF_330009200; LINF_330009100; LINF_330009000; LINF_330009600; LINF_330009700	10	10	7	7	9	4	5	7	22	21	22	16	14	18	14	18	18	2699680000	2785036000	1634743200	1650715200	3287296600	603330200	1038888000	3.17975e+09	1.43945e+10	10864183000	11455340000	2774646000	4710240000	6181371000	4990161000	6840246000	5554220000
LINF_330010500	0	0	0	0	0	0	0	0	0	0	0	0	0	0	1	1	1	0	0	0	0	0	0	0	0	0	0	0	0	0	0	7125327	2036408	3515050
LINF_330013000	0	0	0	0	0	0	0	0	0	0	0	0	0	0	0	1	0	0	0	0	0	0	0	0	0	0	0	0	0	0	0	0	141649200	0
LINF_330014100; LINF_150018200	1	0	1	0	0	0	0	0	2	1	0	1	0	0	0	3	2	66258250	0	67864446	0	0	0	0	0	178854600	58973530	0	126510930	0	0	0	522592400	88095000
LINF_330014600	0	0	0	0	0	0	0	0	0	0	0	2	1	1	1	0	1	0	0	0	0	0	0	0	0	0	0	0	47860050	16982400	91241730	28260760	0	18939900
LINF_330015200; LINF_330015100; LINF_330015000	0	0	0	0	0	0	0	0	0	0	0	0	1	0	0	0	0	0	0	0	0	0	0	0	0	0	0	0	0	58040000	0	0	0	0
LINF_330016500; LINF_150017600	1	1	1	0	0	0	0	1	2	2	1	1	0	1	1	6	1	114275800	22889640	86864430	0	0	0	0	4694599	2.22946e+08	86350110	30187300	100404360	0	9816420	21377070	700106500	87003000
LINF_330019100	1	1	1	1	1	1	1	1	1	0	1	1	0	0	0	0	0	95485200	154320400	84994680	211114420	219657540	53722810	34485310	3.17412e+07	3.24545e+07	0	30083300	27191451	0	0	0	0	0
LINF_330022100	0	0	0	0	0	0	0	0	0	0	0	0	0	0	0	0	0	0	0	0	0	0	0	0	0	0	0	0	0	0	0	0	0	0
LINF_330025200	1	0	0	0	0	1	1	1	0	1	0	6	2	3	6	6	5	6072165	0	0	0	0	4816809	4125466	3.13113e+06	0	4907177	0	303842490	72201600	154073190	486686200	384768400	416871000
LINF_330026900	0	0	0	1	0	1	0	0	2	2	0	2	1	1	1	1	0	0	0	0	0	0	439181700	0	0	1.15891e+08	72626730	0	134303400	50190400	66293580	115085520	150905600	0
LINF_330028000	1	0	0	1	0	0	0	0	1	1	1	0	0	0	0	0	0	95024600	0	0	30736820	0	0	0	0	3.31331e+07	42707720	29538600	0	0	0	0	0	0
LINF_330030400	0	0	0	0	0	0	0	0	0	1	0	0	0	0	1	1	1	0	0	0	0	0	0	0	0	0	8327495	0	0	0	0	63257590	8422740	28800800
LINF_330031700	0	0	0	0	0	0	0	0	1	1	0	1	0	1	2	1	2	0	0	0	0	0	0	0	0	171617940	238548200	0	237907740	0	204346500	158316400	90279100	295253000
LINF_330032500; LINF_300008300	1	0	1	0	0	1	0	0	5	6	6	3	1	3	3	1	1	37433150	0	2.28758e+08	0	0	166175600	0	0	342849600	432819200	269555000	150283350	14432960	160314210	168625600	18988030	8521800
LINF_330032700	0	0	0	0	0	0	0	0	2	3	1	2	0	1	0	0	0	0	0	0	0	0	0	0	0	2.97818e+07	106051550	14331200	36550395	0	12671607	0	0	0
LINF_330033000	8	4	2	0	0	2	1	0	18	19	13	10	5	9	2	0	3	700488000	233734400	99894510	0	0	91648220	10823285	0	4.00687e+09	3892438000	2127840000	583098600	500080000	800022300	46628560	0	256907000
LINF_330033100	0	0	0	1	1	1	1	1	3	0	0	2	1	1	0	1	0	0	0	0	8768476	32382984	6465750	13258102	7.12811e+06	3.22161e+07	0	0	36641367	27433600	29851050	0	12841430	0
LINF_330033600	0	0	0	0	0	0	0	0	0	1	0	1	0	0	0	0	0	0	0	0	0	0	0	0	0	0	39610230	0	60707850	0	0	0	0	0
LINF_330034600	0	0	0	0	0	0	0	0	0	0	0	0	0	0	0	3	0	0	0	0	0	0	0	0	0	0	0	0	0	0	0	0	131604400	0
LINF_330035400	1	1	0	1	1	1	0	0	0	1	1	0	1	1	1	1	0	207744700	732485000	0	1089284500	178454880	247259600	0	0	0	57831510	163384000	0	192144000	59834850	380617600	219365000	0
LINF_330036700	7	3	4	3	1	4	3	5	6	7	3	4	2	2	3	3	4	585150000	154898600	388783350	136532510	16273292	239593900	182677280	5.12544e+08	2.40085e+08	252099320	96431400	82533150	43028800	57951570	123093300	122340700	271110000
LINF_330037400	0	0	0	0	0	0	0	0	2	0	0	1	0	0	0	0	0	0	0	0	0	0	0	0	0	20321460	0	0	8890917	0	0	0	0	0
LINF_330040100	0	1	0	0	0	0	0	0	0	0	0	0	0	0	0	1	0	0	144467400	0	0	0	0	0	0	0	0	0	0	0	0	0	134933200	0
LINF_330041600; LINF_190008800	0	0	0	0	0	0	0	0	0	0	0	0	0	0	0	2	0	0	0	0	0	0	0	0	0	0	0	0	0	0	0	0	81526400	0
LINF_330042200	1	1	0	0	0	0	0	0	2	2	1	0	0	1	1	0	0	0	44612260	0	0	0	0	0	0	2.38119e+07	26089734	9617790	0	0	23735700	11403161	0	0
LINF_340005000	0	0	0	0	0	0	0	0	0	0	0	0	0	0	0	0	0	0	0	0	0	0	0	0	0	0	0	0	0	0	0	0	0	0
LINF_340005700	0	0	0	0	0	0	0	0	0	0	0	0	0	0	0	2	0	0	0	0	0	0	0	0	0	0	0	0	0	0	0	0	20616660	0
LINF_340006100	0	0	0	0	0	0	0	0	0	0	0	0	0	0	0	0	0	0	0	0	0	0	0	0	0	0	0	0	0	0	0	0	0	0
LINF_340006400	0	0	0	0	0	0	0	0	0	0	0	0	0	0	0	0	0	0	0	0	0	0	0	0	0	18524040	0	7357220	51471000	0	0	0	138298500	0
LINF_340007000	0	0	0	0	0	0	0	0	1	1	0	2	1	0	0	0	0	0	0	0	0	0	0	0	0	5.24245e+07	47412970	0	150997560	59355200	0	0	0	0
LINF_340007400	0	2	2	1	1	0	0	1	2	1	0	1	0	1	0	0	0	0	84925780	95830920	75541250	12800064	0	0	79695000	37514400	6562468	0	7761747	0	66575010	0	0	0
LINF_340008600	0	0	0	0	0	0	0	0	1	0	0	1	0	0	1	1	1	0	0	0	0	0	0	0	0	5.5546e+07	0	0	25599840	0	0	66514910	32528800	41330100
LINF_340009200	0	0	0	0	0	0	0	0	1	1	0	0	0	0	0	0	1	0	0	0	0	0	0	0	0	18014220	15083915	0	0	0	0	0	0	25424700
LINF_340009500; LINF_250018100	1	1	3	1	2	1	1	1	2	2	1	2	1	2	1	3	1	23143035	49832580	174335490	89570920	356104030	123827850	206902650	2.0798e+08	72564960	48510330	108352400	117242160	57374400	421118400	208422500	303782200	86198000
LINF_340010100	2	1	3	2	1	2	1	1	3	4	3	2	0	2	1	1	1	158939900	48723380	205423200	36327550	125775680	124650340	64027920	35159180	1.82839e+08	217459110	113895600	54008640	0	91415190	61043290	18612810	11967900
LINF_340011100	0	0	0	0	0	0	0	0	2	3	5	1	0	1	0	1	0	0	0	0	0	0	0	0	0	1.83344e+08	550594000	391794000	221768190	0	286315200	0	25739070	0
LINF_340012100	3	1	2	1	0	0	0	0	1	1	0	1	0	0	0	2	0	131195800	82485540	170022600	92679290	0	0	0	0	19557600	18531986	0	29537571	0	0	0	59419080	0
LINF_340014200 LINF_340014000	0	0	0	0	0	0	0	1	0	0	0	0	0	0	0	3	0	0	0	0	0	0	0	0	1.27568e+08	0	0	0	0	0	0	0	330668100	0
LINF_340014400; LINF_150007100	0	0	0	0	0	0	0	0	1	0	0	0	0	0	0	3	0	0	0	0	0	0	0	0	0	2587554	0	0	0	0	0	0	196822600	0
LINF_340021300 LINF_340021200	0	0	0	0	0	0	0	0	0	0	0	0	0	0	0	1	0	0	0	0	0	0	0	0	0	0	0	0	0	0	0	0	4960058	0
LINF_340022200	0	0	0	0	0	0	0	0	0	0	0	0	0	0	0	2	0	0	0	0	0	0	0	0	0	0	0	0	0	0	0	0	10138970	0
LINF_340022500 LINF_340022400	0	0	0	0	0	0	0	0	1	0	0	0	0	0	0	0	0	0	0	0	0	0	0	0	0	3.42154e+06	0	0	0	0	0	0	0	0
LINF_340028300	0	0	0	0	0	0	0	0	2	1	0	2	0	0	0	0	0	0	0	0	0	0	0	0	0	149895780	41004260	0	35799876	0	0	0	0	0
LINF_340028800	0	0	0	0	0	0	0	0	0	0	0	0	0	0	0	1	0	0	0	0	0	0	0	0	0	0	0	0	0	0	0	0	2077507	0
LINF_340031800	0	1	0	0	0	0	0	0	1	3	5	1	2	4	3	7	5	0	26577140	0	0	0	0	0	0	1.2699e+07	269057360	324298000	114497040	199312000	379505700	86563400	925056000	521514000
LINF_340032100	3	1	3	1	1	1	1	1	5	6	2	1	1	2	1	4	2	73613750	59387040	6.01627e+07	21772682	33628389	8040364	32502090	2.76469e+07	149031000	185996140	60911500	10433451	24035200	23480820	55294580	140247600	47607700
LINF_340033000	1	0	0	0	0	0	0	0	0	0	0	0	0	0	0	0	0	16135805	0	0	0	0	0	0	0	0	0	0	0	0	0	0	0	0
LINF_340033900	0	0	0	0	0	0	0	1	0	0	0	0	0	0	0	1	0	0	0	0	0	0	0	0	274408400	0	0	0	0	0	0	0	159037800	0
LINF_340034000	0	0	0	0	0	0	0	0	0	2	1	1	1	0	2	1	2	0	0	0	0	0	0	0	0	0	36133130	17336800	26452902	16352000	0	35417910	6409546	12927600
LINF_340035700; LINF_340035600; LINF_320038800	1	0	0	0	0	0	0	1	1	1	0	0	1	0	0	3	0	24393000	0	0	0	0	0	0	1.86486e+08	6.27183e+07	9679417	0	0	22937600	0	0	226307300	0
LINF_340037100	0	0	0	0	0	0	0	0	1	1	0	0	0	0	0	0	0	0	0	0	0	0	0	0	0	1.1947e+07	15930860	0	0	0	0	0	0	0
LINF_340037900 LINF_340037400	2	1	0	0	0	1	0	0	6	6	2	5	1	3	1	1	1	15520810	16859840	0	0	0	2.14898e+06	0	0	2.08017e+08	340213500	198003000	286019160	6496480	182133000	20302590	7794940	9604000
LINF_340041200	1	1	0	2	1	0	1	0	2	1	1	1	1	0	0	0	0	10764175	21227020	0	64614530	8308017	0	4153710	0	20342340	1.76397e+06	10330710	3.63062e+06	7836000	0	0	0	0
LINF_340041900	1	1	1	2	0	1	1	2	3	3	0	2	0	2	0	3	1	52820950	24477920	53075139	5642491	0	52408690	59293980	9.80957e+07	82314180	126081560	0	60767700	0	104984010	0	163819300	90538000
LINF_340044200	0	0	0	0	0	0	0	0	0	0	0	0	0	0	0	0	1	0	0	0	0	0	0	0	0	0	0	0	0	0	0	0	0	997570
LINF_340044900	1	0	0	0	0	0	0	0	0	0	0	0	0	0	1	0	0	16182335	0	0	0	0	0	0	0	0	0	0	0	0	0	4550931	0	0
LINF_340045900	0	0	0	0	0	0	0	0	2	1	0	1	0	0	0	0	0	0	0	0	0	0	0	0	0	1.22259e+08	35785420	0	180096630	0	0	0	0	0
LINF_340046100	0	0	0	0	0	0	0	0	1	0	1	0	1	0	0	0	1	0	0	0	0	0	0	0	0	2768514	0	9677720	0	927312	0	0	0	1374450
LINF_340047100	0	1	0	0	1	0	0	0	0	0	0	1	0	0	0	0	0	0	2.50007e+08	0	0	257772250	0	0	0	0	0	0	67427010	0	0	0	0	0
LINF_340047500	0	0	0	0	0	0	0	0	0	0	0	0	0	0	0	0	0	0	0	0	0	0	0	0	0	0	0	0	0	0	0	0	0	0
LINF_340051700	2	2	1	1	1	1	1	1	2	2	1	2	1	1	2	1	2	150214350	59867300	145533030	81999180	26014445	10494553	9225964	2.64491e+07	5.8986e+06	25533398	24902800	69310290	5325600	2869170	78614910	28632790	17023300
LINF_340052400	2	1	3	2	1	0	0	0	2	1	1	1	0	0	0	0	0	38897200	30034540	88750800	108568020	38214915	0	0	0	5.30857e+07	32939940	1829880	11066265	0	0	0	0	0
LINF_350005400 LINF_350005300 LINF_350005200	0	0	0	0	0	0	0	0	0	0	1	0	0	0	1	4	1	0	0	0	0	0	0	0	0	0	0	4150380	0	0	0	19681860	247090400	6482070
LINF_350007500	0	0	0	0	0	0	0	0	2	2	2	1	2	2	2	3	2	0	0	0	0	0	0	0	0	295643400	168192750	226642000	216888420	317120000	385753800	489662800	621952700	523075000
LINF_350008600	0	0	0	0	0	0	0	0	0	0	0	0	0	0	0	0	0	0	0	0	0	0	0	0	0	0	0	0	0	0	0	0	0	0
LINF_350008800	10	8	8	7	7	6	7	6	9	6	8	8	8	9	7	9	8	3557430000	3568910000	2852573700	4476649000	4026073300	1124807500	2827654200	2234036000	1.79394e+09	1000894400	3060720000	1695989400	1425904000	1745131500	1988151000	1678781000	1654870000
LINF_350009300; LINF_350009200	2	1	2	2	1	0	0	1	2	2	0	2	1	1	1	5	3	392473500	6.60635e+07	208040850	138291300	221608470	0	0	318506300	1.97734e+08	146570930	0	160721190	109667200	41966700	41274310	1163693000	200445000
LINF_350010700; LINF_320014400	1	0	0	0	0	0	1	1	2	2	0	0	0	0	0	3	3	146428500	0	0	0	0	0	13096313	6.15068e+07	152644980	44280390	0	0	0	0	0	570042400	151627000
LINF_350012100	0	0	0	0	0	0	0	0	0	0	0	0	0	0	0	0	0	0	0	0	0	0	0	0	0	0	0	0	0	0	0	0	0	0
LINF_350012900	0	0	0	0	0	0	0	0	0	0	1	0	0	0	0	2	0	0	0	0	0	0	0	0	0	0	0	8006050	0	0	0	0	193260200	0
LINF_350014200	6	5	3	2	1	0	0	0	2	6	3	5	1	2	0	0	2	1117213500	1.02209e+09	2.51161e+08	317639100	224381490	0	0	0	1.03986e+08	645400800	257608000	417792900	69936000	99861630	0	0	81151000
LINF_350014600	0	1	0	1	0	0	0	0	0	3	2	1	0	0	1	0	0	0	11282216	0	15089822	0	0	0	0	0	90870340	42507400	31039806	0	0	11662101	0	0
LINF_350014800	4	2	1	2	2	2	2	2	2	2	0	0	1	1	0	2	1	246186000	105693780	40890186	85280990	230778250	244463600	369474500	1.28154e+08	71534880	24773859	0	0	0	68637060	0	79847400	17608500
LINF_350017100	0	0	0	1	0	0	0	0	0	0	1	0	1	0	1	1	1	0	0	0	57828690	0	0	0	0	0	0	38855700	0	48772800	0	13864180	22672340	40658800
LINF_350018700	2	1	0	0	0	1	0	0	1	1	1	0	1	0	0	0	0	106464400	10971876	0	0	0	17458923	0	0	2.30828e+07	13079957	33256600	0	19278400	0	0	0	0
LINF_350019000	0	0	0	0	0	0	0	1	0	0	0	0	0	0	0	0	0	0	0	0	0	0	0	0	5018853	0	0	0	0	0	0	0	0	0
LINF_350019100	1	0	0	0	0	0	0	0	1	1	0	0	0	0	0	0	0	3721460	0	0	0	0	0	0	0	2.73041e+07	3312815	0	0	0	0	0	0	0
LINF_350019500; LINF_350019400; LINF_350019300; LINF_350019200; LINF_320046200	1	0	0	0	1	0	0	1	1	1	0	0	0	0	0	2	0	78887150	0	0	0	71153730	0	0	296191700	83516520	75370130	0	0	0	0	0	319703500	0
LINF_350023200	0	0	0	0	0	0	0	0	0	1	0	0	0	0	0	0	0	0	0	0	0	0	0	0	0	0	9949929	0	0	0	0	0	0	0
LINF_350023900; LINF_350023800; LINF_350023700	1	0	0	0	0	0	0	1	2	1	0	1	0	0	0	3	0	33976300	0	0	0	0	0	0	1.09245e+08	2.13254e+08	98593330	0	177427320	0	0	0	385082300	0
LINF_350024100; LINF_210013000	0	0	0	0	0	1	0	0	1	0	0	0	0	0	1	2	1	0	0	0	0	0	41725640	0	0	89007960	0	0	0	0	0	11098120	133064400	5414150
LINF_350024500	1	1	1	1	1	0	1	1	2	1	0	3	0	0	1	1	1	8946215	44924960	11813496	36896650	12598018	0	11993262	2.12262e+07	4.6799e+07	31020517	0	66497340	0	0	38690960	34064720	21943600
LINF_350025100; LINF_210027600	0	1	0	1	1	0	0	2	2	0	0	0	1	1	1	6	3	0	16929460	0	54010300	32706912	0	0	3.91101e+08	36399060	0	0	0	19667200	6420498	34279300	1138362000	106519000
LINF_350025500; LINF_210027000	0	0	0	0	0	0	0	0	1	0	0	0	0	0	0	1	0	0	0	0	0	0	0	0	0	1.3081e+07	0	0	0	0	0	0	13741520	0
LINF_350026200	0	0	0	0	0	0	0	0	0	1	2	0	0	0	1	0	1	0	0	0	0	0	0	0	0	0	7417388	9842820	0	0	0	131551200	0	2256450
LINF_350027100; LINF_240028300	2	2	1	0	1	1	1	1	1	1	0	0	0	0	0	1	0	158784800	148208000	71319744	0	53116830	82982950	112113330	138889870	2.61522e+07	14544486	0	0	0	0	0	175842400	0
LINF_350027200	2	3	2	1	3	3	3	3	3	4	5	4	4	4	4	7	3	261226000	419844000	2.42885e+08	106091080	906384900	437760400	640801100	7.80093e+08	2.33839e+08	268224770	584285000	440496000	790112000	791225400	745069600	909726000	431522000
LINF_350027500; LINF_350027400; LINF_350027300	1	1	1	0	0	0	1	0	1	1	0	1	0	0	0	1	0	289191000	117590540	417045660	0	0	0	120178220	0	2.28462e+08	91610420	0	38702601	0	0	0	148482000	0
LINF_350029300	0	0	0	0	0	0	0	0	0	0	0	0	0	0	0	0	0	0	0	0	0	0	0	0	0	0	0	0	0	0	0	0	0	0
LINF_350029500	1	0	0	0	0	0	0	1	2	2	1	0	0	1	4	3	3	28583050	0	0	0	0	0	0	2596930	2.48768e+07	39699550	14137500	0	0	5037420	577182100	218642300	252224000
LINF_350035900	2	0	1	1	1	4	1	1	2	1	0	0	0	0	0	1	1	55006450	0	7.19712e+06	32276100	34471747	273448800	12546169	20604780	1.42866e+07	8111851	0	0	0	0	0	8101540	4517940
LINF_350036300	0	1	1	1	0	0	1	0	2	1	0	1	0	1	0	1	0	0	7140062	13555272	11250565	0	0	7751443	0	2.36814e+07	4461534	0	7943292	0	5044854	0	5570119	0
LINF_350037400	0	0	0	0	0	0	0	0	1	1	4	1	0	1	0	0	0	0	0	0	0	0	0	0	0	44679720	66422180	58498700	15319206	0	18213300	0	0	0
LINF_350037700	0	0	0	0	0	0	0	1	1	0	0	0	0	0	0	3	0	0	0	0	0	0	0	0	270512200	3.91744e+06	0	0	0	0	0	0	447059300	0
LINF_350038300; LINF_350038200	0	0	0	0	0	0	0	0	0	0	0	0	0	0	0	2	0	0	0	0	0	0	0	0	0	0	0	0	0	0	0	0	128830400	0
LINF_350038800	0	0	0	0	0	0	0	0	1	1	1	0	0	0	0	0	0	0	0	0	0	0	0	0	0	5450550	202297040	0	0	0	0	0	0	0
LINF_350040500	0	0	0	0	1	1	1	1	0	0	1	0	1	1	1	1	1	0	0	0	0	340598840	424409500	1019976800	4.31931e+08	0	0	127067200	0	145836800	328954500	278868700	292554800	365743000
LINF_350042400	2	1	1	1	1	2	1	2	2	0	0	0	0	0	1	3	2	132572900	54520720	69618687	64354370	16066747	553491500	173596220	3.74567e+08	5410704	0	0	0	0	0	22092180	66974580	17845800
LINF_350043200; LINF_350043000	0	0	0	0	0	0	0	0	1	0	0	0	0	0	0	1	0	0	0	0	0	0	0	0	0	1.50543e+07	0	0	0	0	0	0	26386580	0
LINF_350043400; LINF_350043300	4	3	1	2	3	1	3	2	5	2	2	2	2	3	3	5	4	649516500	492850600	305741520	556959200	1647165700	608293100	1348282600	9.27537e+08	660712800	288761990	234546000	240976050	368720000	636067200	723737300	2128753000	854910000
LINF_350043800	0	0	0	0	1	0	0	1	0	1	0	0	0	0	0	3	0	0	0	0	0	193690130	0	0	5.35325e+07	0	4815624	0	0	0	0	0	118719900	0
LINF_350044000	10	4	6	8	6	8	6	8	8	8	2	6	2	2	5	6	9	1057664500	471964600	1.77709e+09	1600146600	1733710100	4233144000	1353317400	1186714900	5.20138e+08	559876900	148798000	354343920	12729600	130910970	627723800	665599400	671209000
LINF_350045500	0	1	0	0	1	2	1	1	1	3	2	2	1	0	0	0	0	0	13026020	0	0	85861370	101389950	26340600	5.74915e+07	18339600	46848340	53654900	29763006	19025600	0	0	0	0
LINF_350047100	7	7	4	4	6	5	5	2	6	9	8	11	6	11	5	8	9	989632000	1457182000	9.03629e+08	912023400	3331550400	2179994600	2600811900	1172063900	4.57255e+08	1630313300	2145000000	2100256200	1612640000	3049887000	1051296400	1507961000	1792560000
LINF_350049800	0	1	0	0	0	0	0	0	1	1	0	0	0	0	0	0	0	0	4.05649e+06	0	0	0	0	0	0	3.34828e+07	13297515	0	0	0	0	0	0	0
LINF_350050100; LINF_350050000	2	1	0	1	0	2	0	0	0	0	0	0	0	1	0	0	0	51227650	20088320	0	31303210	0	68611510	0	0	0	0	0	0	0	4838118	0	0	0
LINF_350050500	1	1	2	1	2	2	1	0	4	3	3	2	2	4	2	1	0	40979300	2.56851e+08	4.48416e+08	93747030	878204800	570873300	437966200	0	1.82422e+09	588682600	1336140000	222003600	687888000	2221704000	894528800	325952300	0
LINF_350052800	0	0	0	0	0	0	0	0	1	0	0	1	0	1	0	1	0	0	0	0	0	0	0	0	0	4296234	0	0	5850936	0	1.46514e+06	0	3664308	0
LINF_350053300	0	0	0	0	0	0	0	0	0	0	0	0	0	0	0	0	0	0	0	0	0	0	0	0	0	0	0	0	0	0	0	0	0	0
LINF_350054100	0	0	0	0	0	0	0	0	0	0	0	0	0	0	0	2	1	0	0	0	0	0	0	0	0	0	0	0	0	0	0	0	36106530	0
LINF_350055000	0	0	0	0	0	0	1	0	2	1	0	2	0	0	2	0	1	0	0	0	0	0	0	0	0	41159700	14312892	0	58381680	0	0	63514110	0	21747600
LINF_350055900	4	2	1	1	2	1	1	1	5	15	17	16	15	18	14	18	17	193195850	73108080	5.54078e+07	79603540	451740500	90872330	80237520	4.36004e+07	314557200	9155619000	10183810000	12254886000	19073600000	1.86611e+10	1.26735e+10	1.19815e+10	1.44501e+10
LINF_350056600	0	0	0	0	0	0	0	0	0	0	0	0	1	1	1	0	0	0	0	0	0	0	0	0	0	0	0	0	0	156489600	47163420	100396120	0	0
LINF_350059000	2	2	4	4	1	1	0	0	0	0	0	1	0	1	0	0	0	120254200	197579200	742772730	621267500	166090810	177082330	0	0	0	0	0	65503830	0	88666380	0	0	0
LINF_360005100; LINF_350005100; LINF_310040900; LINF_250031800; LINF_210005100; LINF_020005100; LINF_150005000	0	0	0	0	0	0	0	0	0	1	0	1	1	0	0	1	0	370877000	0	2.63269e+08	151814200	0	2226058700	1886177300	4.5402e+08	4.56472e+08	356004000	179075000	554091300	211648000	567090300	152823000	748761000	416542000
LINF_360005400	3	2	2	3	3	2	2	2	3	0	0	2	1	1	0	0	0	236034000	281736800	429660240	478233700	863480800	441884500	222114500	308315000	1.08912e+08	0	0	155171100	11006400	122257440	0	0	0
LINF_360005700	2	2	0	1	2	2	1	2	5	3	0	0	0	0	0	2	0	143829400	173483600	0	41303110	208131920	277619500	45193470	3.39501e+08	3.9752e+08	27002393	0	0	0	0	0	148949200	0
LINF_360005800	0	0	0	0	0	0	0	0	0	0	0	0	0	0	0	0	0	0	0	0	0	0	0	0	0	0	0	0	0	0	0	0	0	0
LINF_360007100 LINF_360007000 LINF_360006900 LINF_360006800	20	4	7	3	4	7	4	8	31	26	23	14	10	8	4	20	8	3949645000	5.18032e+08	618421890	132632820	211105350	1735081100	348598500	2150477000	1.18478e+10	9946420000	6152250000	1489307400	1357296000	1223795700	330693000	2315706000	758100000
LINF_360007700	0	0	0	0	0	0	0	0	2	2	3	0	0	0	0	0	0	0	0	0	0	0	0	0	0	5.99726e+07	73436990	74842300	0	0	0	0	0	0
LINF_360010300	1	0	0	0	0	0	0	0	2	0	0	0	0	0	0	0	0	33701350	0	0	0	0	0	0	0	5.87911e+07	0	0	0	0	0	0	0	0
LINF_360011000	2	0	0	0	0	0	0	0	4	3	2	1	0	1	0	0	0	42426900	0	0	0	0	0	0	0	2.46419e+08	192468650	38534600	0	0	83016540	0	0	0
LINF_360012700	0	0	0	0	0	0	0	0	0	0	0	0	0	0	0	0	0	0	0	0	0	0	0	0	0	0	0	0	0	0	0	0	0	0
LINF_360014300	0	0	0	0	0	0	0	0	1	0	0	2	0	1	0	0	0	0	0	0	0	0	0	0	0	1.35409e+07	0	0	30652377	0	10115904	0	0	0
LINF_360014600	0	0	0	0	0	0	0	0	1	0	0	0	0	0	0	0	0	0	0	0	0	0	0	0	0	1.2203e+07	0	0	0	0	0	0	0	0
LINF_360015200; LINF_360015100	4	2	2	4	4	2	2	4	2	1	2	4	2	5	3	8	3	216670000	71410060	412101210	359291800	733786900	148810110	122136880	8.66357e+08	1.08614e+08	23577609	75358400	224501340	132128000	393010800	419809500	1550447000	428617000
LINF_360015500	0	0	0	0	0	1	0	0	1	2	0	1	0	2	0	0	1	0	0	0	0	0	157347230	0	0	1.39005e+07	49384390	0	52085460	0	69881370	0	0	11823700
LINF_360015700; LINF_360015600	0	0	0	0	0	0	0	0	0	0	0	0	0	0	0	1	0	0	0	0	0	0	0	0	0	0	0	0	0	0	0	0	111179000	0
LINF_360016800; LINF_360016500	0	0	0	0	0	0	0	0	0	0	0	0	0	0	0	0	0	0	0	0	0	0	0	0	0	0	0	0	0	0	0	0	0	0
LINF_360018300; LINF_070012400	0	0	0	0	0	0	1	0	1	0	1	1	0	0	0	4	1	0	0	0	0	0	0	46111400	0	18972960	0	11149320	14905842	0	0	0	633917400	74130000
LINF_360018400	0	0	0	0	0	3	0	0	0	0	0	0	0	0	0	1	0	0	0	0	0	0	1665041300	0	0	0	0	0	0	0	0	0	548960000	0
LINF_360019800	1	1	0	1	0	0	0	0	1	0	1	0	0	0	0	1	1	14158280	9909876	0	13405015	0	0	0	0	3.21552e+06	0	15661100	0	0	0	0	14053960	6789860
LINF_360020200	0	0	0	0	0	0	0	0	0	0	0	1	0	0	2	2	1	0	0	0	0	0	0	0	0	0	0	0	30086994	0	0	252781100	204042300	72352000
LINF_360020500	0	0	0	0	0	0	0	0	1	0	0	0	0	0	0	1	0	0	0	0	0	0	0	0	0	6.03937e+07	0	0	0	0	0	0	191479000	0
LINF_360021400; LINF_350057500	8	5	9	7	7	5	4	4	4	3	1	1	0	1	2	1	1	1489453500	1185074000	4393580100	2479812600	2648929400	1351167000	738457800	1.49007e+09	1.97577e+08	85447340	31508100	2300634	0	2665266	74757430	4785442	10784900
LINF_360022300	0	0	0	0	0	0	0	0	0	0	0	0	0	0	0	1	0	0	0	0	0	0	0	0	0	0	0	0	0	0	0	0	34274230	0
LINF_360022400 LINF_360022500	0	0	0	0	0	0	0	0	1	2	1	1	1	1	0	1	0	0	0	0	0	0	0	0	0	77555280	285785720	168064000	45027150	92516800	45409350	0	125932300	0
LINF_360022600	0	0	3	0	0	1	1	0	0	5	6	4	0	3	3	5	4	0	0	1.17645e+08	0	0	53175260	35222110	0	0	101955590	235924000	42150360	0	28571340	133910700	216926800	105126000
LINF_360025100	0	0	0	0	0	0	0	0	0	0	0	0	0	0	0	0	0	0	0	0	0	0	0	0	0	0	0	0	0	0	0	0	0	0
LINF_360026300	0	0	0	0	0	0	0	0	0	0	0	0	0	0	0	2	0	0	0	0	0	0	0	0	0	0	0	0	0	0	0	0	341479400	0
LINF_360027100	14	13	11	12	12	12	11	12	19	16	19	17	17	16	15	14	15	8.88135e+10	9.94941e+10	2.86645e+10	4.00944e+10	6.24543e+10	6.89587e+10	5.63038e+10	5.9467e+10	5.78567e+10	5.99879e+10	56664400000	35113596000	43692800000	41444550000	14713600000	1.12245e+10	19530700000
LINF_360027200	9	9	8	8	7	8	7	8	15	15	14	12	12	11	11	11	11	12925705000	13795380000	5240867700	8258183000	14533815000	12598543000	9477090000	1.18789e+10	2.53396e+10	23803780000	2.36106e+10	11130105000	1.6304e+10	14418597000	4175347000	4078875000	6755070000
LINF_360027900	0	0	0	0	0	0	0	0	1	0	0	0	0	0	1	0	1	0	0	0	0	0	0	0	0	2696826	0	0	0	0	0	2554068	0	1092980
LINF_360029600	1	0	0	0	0	1	1	1	0	0	0	0	0	0	0	1	0	6241600	0	0	0	0	12805447	21292599	2.28475e+07	0	0	0	0	0	0	0	16983450	0
LINF_360029800	1	1	1	1	1	1	1	1	1	1	1	1	0	0	1	2	0	258805500	100303540	4.48815e+08	422624500	950965900	159728490	289117250	5.57591e+07	4.13389e+06	9754382	7064330	6894321	0	0	14714810	20922530	0
LINF_360030600	0	0	0	0	0	0	0	0	1	0	0	0	0	0	0	2	0	0	0	0	0	0	0	0	0	4.88853e+07	0	0	0	0	0	0	55543510	0
LINF_360031300; LINF_360031200	2	2	0	0	0	2	0	1	1	1	0	0	0	0	0	1	1	256996000	181153600	0	0	0	223612430	0	0	1.60374e+07	0	0	0	0	0	0	24932420	14371700
LINF_360032500	0	0	1	0	0	0	0	0	0	0	0	1	0	0	0	0	0	0	0	2.77762e+07	0	0	0	0	0	0	0	0	21889938	0	0	0	0	0
LINF_360035100	0	0	0	0	0	0	0	0	1	1	0	0	0	0	0	0	0	0	0	0	0	0	0	0	0	10770078	4681963	0	0	0	0	0	0	0
LINF_360036700; LINF_360036600	0	0	0	0	0	0	0	0	0	0	0	0	0	0	0	1	0	0	0	0	0	0	0	0	0	0	0	0	0	0	0	0	108551000	0
LINF_360037500	0	0	0	0	0	0	0	2	3	4	3	7	6	6	2	5	7	0	0	0	0	0	0	0	2.2218e+08	5.20225e+08	702597500	355290000	1999748100	1442928000	722496300	321884200	488618200	1440180000
LINF_360039100	0	0	0	0	0	0	0	1	1	1	0	1	0	1	1	3	1	0	0	0	0	0	0	0	2.1632e+08	74572920	16720704	0	36316182	0	29620950	116444350	285086900	105588000
LINF_360040400	3	3	2	2	3	3	2	3	4	1	4	2	1	4	3	6	5	339434000	343828400	314674770	359752500	469736500	498107400	338467500	1085059500	180664200	39712310	93930200	95708130	63200000	198470100	169291100	944328000	280350000
LINF_360042600; LINF_360042500	0	0	0	0	0	0	0	0	0	0	0	0	0	0	0	1	0	0	0	0	0	0	0	0	0	0	0	0	0	0	0	0	7745300	0
LINF_360044300	1	0	0	0	0	0	0	0	0	0	0	0	0	0	0	0	0	19608165	0	0	0	0	0	0	0	0	0	0	0	0	0	0	0	0
LINF_360044500	0	0	0	0	0	0	0	0	0	0	0	0	0	0	0	2	0	0	0	0	0	0	0	0	0	0	0	0	0	0	0	0	89016200	0
LINF_360046300; LINF_180019400	0	0	0	0	0	0	0	1	0	0	0	1	0	0	0	2	0	0	0	0	0	0	0	0	1.05106e+08	0	0	0	0	0	0	0	179726000	0
LINF_360046400; LINF_180011200	0	1	0	0	0	0	0	0	2	2	1	1	1	1	0	2	2	0	20301900	0	0	0	0	0	0	2.0619e+08	84844430	30886700	71105790	50577600	85425510	0	224708600	109809000
LINF_360046500; LINF_180011500	0	0	0	0	0	0	0	0	1	0	0	0	0	0	0	3	0	0	0	0	0	0	0	0	0	8747502	0	0	0	0	0	0	251506900	0
LINF_360046600	0	0	0	0	0	0	0	0	0	0	0	0	0	0	0	1	0	0	0	0	0	0	0	0	0	0	0	0	0	0	0	0	111354200	0
LINF_360047300	0	0	0	0	0	0	0	1	1	0	0	0	0	0	0	6	0	0	0	0	0	0	0	0	19629120	4667202	0	0	0	0	0	0	152467800	0
LINF_360047700	2	0	0	0	0	0	0	0	3	0	0	0	0	0	0	1	0	2208248	0	0	0	0	0	0	0	4.7455e+07	0	0	0	0	0	0	7417530	0
LINF_360048000	0	0	0	0	0	0	0	2	1	0	0	0	1	0	0	9	2	0	0	0	0	0	0	0	135537850	1.59393e+07	0	0	0	48699200	0	0	1161795000	65349900
LINF_360048900	0	0	0	0	0	0	0	0	1	1	0	0	0	0	0	0	0	0	0	0	0	0	0	0	0	0	19214646	0	0	0	0	0	0	0
LINF_360050900	0	0	0	0	0	0	0	0	0	0	0	0	0	1	0	1	0	0	0	0	0	0	0	0	0	0	0	0	0	0	3332379	0	14847470	0
LINF_360052900; LINF_350017500	7	1	5	3	1	3	1	4	4	4	1	6	0	3	2	4	3	697668000	84726360	779104050	263937740	124802260	321982700	102316960	5.05186e+08	1.02173e+08	111752080	10844210	252327600	0	103047630	99860090	136663300	194537000
LINF_360054400; LINF_130010500	0	0	0	0	0	0	0	0	0	0	0	0	0	0	0	0	0	0	0	0	0	0	0	0	0	0	0	0	0	0	0	0	0	0
LINF_360055000	4	3	2	3	3	2	1	2	3	4	4	2	1	3	0	1	0	506237000	625258400	143671590	322733900	984258500	549390700	212308920	67818030	1.23973e+08	319733700	336596000	128210670	86212800	318210600	0	15970940	0
LINF_360056000	0	0	0	0	0	0	0	0	0	0	0	1	0	1	0	0	0	0	0	0	0	0	0	0	0	0	0	0	10775793	0	0	0	0	0
LINF_360057100	0	0	0	0	0	0	0	0	0	1	0	3	0	1	0	0	0	0	0	0	0	0	0	0	0	0	3271983	0	11166414	0	6162078	0	0	0
LINF_360057600	0	0	0	0	0	0	0	0	1	1	0	1	1	1	0	1	0	0	0	0	0	0	0	0	0	4373316	5815051	0	43056090	7895680	7935972	0	6082652	0
LINF_360058000	0	0	0	0	0	0	0	0	0	0	0	0	0	0	1	0	0	0	0	0	0	0	0	0	0	0	0	0	0	0	0	17179580	0	0
LINF_360058400	0	0	0	0	0	0	0	0	0	0	0	0	0	0	0	0	0	0	0	0	0	0	0	0	0	0	0	0	0	0	0	0	0	0
LINF_360060500	0	0	0	0	0	0	1	1	0	1	0	0	1	0	0	1	0	0	0	0	0	0	0	41230100	37524270	0	5850460	0	0	0	0	0	6908939	0
LINF_360060700; LINF_360059600	3	1	2	2	1	1	1	3	3	3	4	4	3	3	1	7	3	247173000	121941200	186617670	196854400	446219000	155464590	14108799	571968600	3.9632e+08	325124800	524212000	605003700	843664000	589870200	270035700	1132011000	249704000
LINF_360060900	0	0	0	0	0	0	0	0	3	1	0	1	0	1	1	0	0	0	0	0	0	0	0	0	0	36320760	48816570	0	15955611	0	14661264	3164634	0	0
LINF_360063500	1	0	0	0	0	0	0	0	0	1	0	1	0	0	0	0	0	0	0	0	0	0	0	0	0	0	46695220	0	38509485	0	0	0	0	0
LINF_360063600	1	0	0	0	0	0	0	0	1	0	1	0	0	0	0	1	0	39254400	0	0	0	0	0	0	0	22336380	0	12297220	0	0	0	0	9404590	0
LINF_360063900	0	0	0	0	0	0	0	0	1	1	0	0	0	0	0	0	0	0	0	0	0	0	0	0	0	2.35439e+07	8293043	0	0	0	0	0	0	0
LINF_360066000	0	0	0	0	0	0	0	0	0	0	0	0	0	0	0	0	0	0	0	0	0	0	0	0	0	0	0	0	0	0	0	0	0	0
LINF_360068400	1	0	0	0	0	0	0	0	2	4	0	3	1	0	0	0	0	40206150	0	0	0	0	0	0	0	2.99611e+07	196912320	0	73870860	20288000	0	0	0	0
LINF_360068600	0	0	0	0	0	0	0	0	0	0	0	0	0	0	0	0	1	0	0	0	0	0	0	0	0	0	0	0	0	0	0	0	0	4917220
LINF_360069000	0	0	0	0	0	0	0	0	3	2	3	2	2	1	3	3	3	0	0	0	0	0	0	0	0	179115600	120856340	191477000	89336100	46742400	119825460	424976200	203451000	213059000
LINF_360070100	0	0	0	0	0	0	0	0	1	0	0	0	0	0	0	0	0	0	0	0	0	0	0	0	0	19136520	0	0	0	0	0	0	0	0
LINF_360070500	1	0	0	0	0	0	0	0	3	1	1	1	1	2	2	3	3	48527500	0	0	0	0	0	0	0	9.5004e+07	46261380	35781200	16613562	16584000	35619480	179576100	42686750	215957000
LINF_360070900	2	1	1	1	0	1	0	0	4	2	0	2	0	1	0	1	2	153295200	43077080	167787210	78319000	0	110556170	0	0	2.2098e+08	101269740	0	50944320	0	41973780	0	17512700	5491500
LINF_360072700	0	0	0	0	0	0	0	0	2	1	0	0	0	0	0	0	0	0	0	0	0	0	0	0	0	139043400	16057184	0	0	0	0	0	0	0
LINF_360078300	0	0	0	0	0	0	0	0	0	0	0	0	0	0	0	6	0	0	0	0	0	0	0	0	0	0	0	0	0	0	0	0	256507400	0
LINF_360079300	0	0	0	0	0	0	0	0	0	0	0	0	0	0	0	0	0	0	0	0	0	0	0	0	0	0	0	0	0	0	0	0	0	0
LINF_360079500	0	0	0	0	0	0	0	0	0	1	0	0	0	0	0	0	0	0	0	0	0	0	0	0	0	0	3459555	0	0	0	0	0	0	0
LINF_360080500	0	0	0	0	0	0	0	0	0	1	1	2	1	1	1	1	1	0	0	0	0	0	0	0	0	0	15400682	15615600	109836720	29555200	22371030	16201900	26593170	63585200
LINF_360081100	9	4	10	7	2	2	0	5	13	10	6	5	2	3	13	11	8	549383000	243811600	1.80011e+09	706551200	157918990	305090200	0	4.72793e+08	1330995600	935818400	424918000	537532800	125334400	269217000	1633258000	1161138000	1227660000
LINF_360081500	1	0	0	1	0	1	0	0	0	0	0	0	0	0	0	1	0	57067400	0	0	28064760	0	28414350	0	0	0	0	0	0	0	0	0	5127885	0
LINF_360081900	0	0	0	0	0	0	0	1	1	2	0	0	0	0	0	0	0	0	0	0	0	0	0	0	34067600	5392608	27616468	0	0	0	0	0	0	0

## Sheet: Coprecipitated proteins- EIF4G4
CONSOLIDATED LIST OF ALL PROTEINS CO-PRECIPITATED WITH THE TAGGED EIF4G4 AND THE CORRESPONDING CONTROLS (EIF4G3 and EIF4G4 with the yellow background)
Protein IDs	Unique peptides LdiWT								Unique peptides EIF4G4									Normalized intensity LdiWT								Normalized intensity EIF4G4
	IP2 24	IP3 24	IP1 48	IP2 48	IP3 48	IP1 96	IP2 96	IP3 96	IP1 24	IP1 24	IP2 24	IP3 48	IP1 48	IP2 48	IP3 96	IP2 96	IP3 96	IP2 24h	IP3 24h	IP1 48h	IP2 48h	IP3 48h	IP1 96h	IP2 96h	IP3 96h	IP1 24h	IP2 24h	IP3 24h	IP1 48h	IP2 48h	IP3 48h	IP1 96h	IP2 96h	IP3 96h
LINF_010009300; LINF_010009200	0	0	0	0	0	0	0	0	1	1	1	1	1	1	1	3	4	0	0	0	0	0	0	0	0	12956468	19397700	11772720	17311840	16737280	4454049	8060690	223875600	329700000
LINF_010009800	0	0	0	0	0	0	0	0	3	4	0	0	0	1	0	1	1	0	0	0	0	0	0	0	0	70008740	82002060	0	0	0	1494318	0	1089114	4264800
LINF_010009900	0	0	0	0	0	0	0	0	0	0	0	0	0	0	0	2	1	0	0	0	0	0	0	0	0	0	0	0	0	0	0	0	4151160	21028000
LINF_010010300 LINF_010010000	0	0	0	0	0	0	0	0	11	11	9	1	0	0	0	0	0	0	0	0	0	0	0	0	0	1906663000	2267370000	1919664000	40312320	0	0	0	0	0
LINF_010011300	0	1	0	0	0	0	0	0	0	0	1	1	0	0	0	1	0	0	2793296	0	0	0	0	0	0	0	0	1503936	6541704	0	0	0	1150617	0
LINF_010012900 LINF_010012800	6	3	4	4	3	3	3	5	7	11	6	9	6	9	8	8	13	608485500	171749000	541928340	610183600	321698950	314759700	562516100	1.82091e+09	1003399300	1985004000	928929600	1422670400	1657164800	2116974000	1151280400	3202446000	2727400000
LINF_020005900	0	0	0	0	0	0	0	0	1	1	1	0	0	0	0	0	0	0	0	0	0	0	0	0	0	0	0	0	0	0	0	0	0	0
LINF_020008100	0	0	1	1	0	0	0	0	4	5	2	3	0	6	2	3	10	0	0	139051230	122215580	0	0	0	0	132273790	253990800	46117440	181066720	0	497264700	68369180	26932230	466760000
LINF_020008200	0	0	0	0	0	0	0	0	0	1	1	1	0	0	0	0	0	0	0	0	0	0	0	0	0	0	19488420	14627520	6067496	0	0	0	0	0
LINF_020008700	3	1	1	2	1	0	0	1	3	4	2	4	1	3	4	6	11	74563150	6.53213e+07	213425730	145017520	41538040	0	0	3.02712e+07	86656770	95169060	21948480	141028160	37068800	49419090	254635000	224562000	319420000
LINF_020009800	4	1	1	4	0	3	3	3	2	1	0	1	0	0	0	0	1	506636500	6.21447e+07	197495460	701158300	0	1919896700	1034129500	9.33043e+08	18310470	11008368	0	28635760	0	0	0	0	19945000
LINF_030006800	0	0	0	0	0	0	0	0	0	1	0	0	0	0	0	3	7	0	0	0	0	0	0	0	0	0	0	0	0	0	0	0	121504500	151430000
LINF_030007100	0	0	1	0	0	1	1	0	1	2	0	2	0	2	1	1	0	0	0	102786390	0	0	329578500	190653140	0	20136930	56053620	0	33588960	0	10355181	2.22341e+06	1169922	0
LINF_030010000	0	1	0	1	0	1	1	0	3	1	0	0	0	1	0	0	1	0	15133500	0	0	0	6535650	0	0	24432030	7917588	0	0	0	8386821	0	0	1210200
LINF_030010200	2	0	2	0	0	1	0	0	0	0	0	0	0	0	0	1	3	95708450	0	89955750	0	0	41795540	0	0	0	0	0	0	0	0	0	8258250	97763000
LINF_030012100	0	0	0	0	0	0	0	0	1	1	1	1	0	0	0	0	0	0	0	0	0	0	0	0	0	37848310	64071000	70908480	12431256	0	0	0	0	0
LINF_030012700 LINF_240007700	0	0	0	0	0	0	0	0	0	1	0	0	0	0	0	0	0	0	0	0	0	0	0	0	0	0	3212622	0	0	0	0	0	0	0
LINF_030014900	2	1	0	0	0	0	0	0	4	7	4	2	1	2	1	5	6	76595900	6833262	0	0	0	0	0	0	179907700	435430800	364248000	50228000	4587264	24481830	8928354	90507300	180310000
LINF_040006300	0	0	0	0	0	0	0	0	1	1	1	1	0	0	0	1	1	0	0	0	0	0	0	0	0	2758038	5345046	10730304	4874552	0	0	0	4749420	5791600
LINF_040006400	1	0	0	0	0	0	0	0	2	2	0	0	0	2	0	0	0	20740395	0	0	0	0	0	0	0	48167670	46814040	0	0	0	61260270	0	0	0
LINF_040007500	0	0	1	0	0	1	0	0	2	3	2	1	0	1	0	0	4	0	0	51620058	0	0	74928140	0	0	50159540	100316160	17003520	26438720	0	5272272	0	0	136580000
LINF_040009500	0	0	0	0	0	0	0	0	0	0	0	0	0	0	0	1	1	0	0	0	0	0	0	0	0	0	0	0	0	0	0	0	7682610	3849700
LINF_040009600	0	0	0	0	0	0	0	0	0	0	0	0	0	0	0	1	2	0	0	0	0	0	0	0	0	0	0	0	0	0	0	0	251250	4371200
LINF_040011900	1	1	1	1	1	1	1	1	3	3	0	2	2	2	2	2	6	21310975	3.16877e+07	17635482	135407860	94708040	56956850	70775780	1.80449e+08	43216490	154337400	0	179878880	293427200	70185570	358571800	247131300	351910000
LINF_040012800 LINF_040012700	0	0	0	0	0	0	0	0	0	0	0	0	0	0	0	3	4	0	0	0	0	0	0	0	0	0	0	0	0	0	0	0	98424300	126510000
LINF_040014100	0	0	0	0	0	0	0	0	0	1	0	1	1	1	0	0	0	0	0	0	0	0	0	0	0	0	21562380	0	6479992	17202688	6130116	0	0	0
LINF_040014400	3	3	0	1	2	2	0	0	5	4	4	3	1	0	0	0	1	252437000	358731800	0	29262580	409572600	6099241	0	0	423213300	351451800	293918400	99354000	0	0	0	0	5146800
LINF_040014500; LINF_040012600	1	0	0	0	0	1	0	1	2	3	0	2	1	2	0	4	5	31936500	0	0	0	0	21051550	0	8.20698e+06	94868890	117337500	0	46764240	8792576	80258610	0	376502100	449270000
LINF_040014600	1	1	1	1	1	1	1	1	1	1	1	0	0	0	0	1	1	31320800	33805820	25927200	50666160	74429820	81519710	53893850	5.48141e+07	15950250	33638220	6752592	0	0	0	0	19198530	20124000
LINF_040015700	0	0	0	0	0	0	0	0	1	1	0	1	0	0	0	1	0	0	0	0	0	0	0	0	0	15669470	22264200	0	41124320	0	0	0	2137005	0
LINF_040016700	1	0	1	0	0	0	0	0	1	0	0	0	0	0	0	1	4	53608200	0	6.06364e+07	0	0	0	0	0	15823760	0	0	0	0	0	0	11778000	67546000
LINF_040016900	2	2	1	2	2	2	2	2	2	3	3	2	2	2	1	3	5	1004648500	904765000	1325860500	2093366600	1548065000	744271900	929534600	5.03463e+08	911548100	517066200	379022400	160349120	326579200	301190100	189334140	51031500	240750000
LINF_040017600	1	0	0	0	0	1	1	3	0	3	0	3	1	0	2	7	7	29050700	0	0	0	0	64075000	89935650	4.28985e+08	0	55135080	0	59248160	33315840	0	508863600	1229007000	1.0153e+09
LINF_050005200	4	4	2	2	2	2	2	2	4	6	5	5	4	5	4	5	5	1279222500	652681600	1131655800	1180286300	1978905600	875264500	1197914000	638880200	784571600	1567692000	932443200	1008318400	1408332800	981839400	745083600	474201000	608980000
LINF_050005500	0	0	0	0	0	0	0	0	0	1	1	0	0	0	0	0	0	0	0	0	0	0	0	0	0	0	5096322	16920000	0	0	0	0	0	0
LINF_050005900	1	1	1	1	0	0	0	0	3	4	0	5	2	4	4	7	11	46729750	15447380	88950240	10895284	0	0	0	0	108414440	90412560	0	267612000	27207680	199571400	165011100	260395200	630910000
LINF_050007700	1	1	1	1	1	1	1	0	0	0	0	1	1	1	1	0	1	26919250	93096100	1.61979e+07	39313970	29684402	10563055	18951724	0	0	0	0	20999712	36610560	36409020	22155150	0	35769000
LINF_050008500	0	0	0	0	0	0	0	0	0	0	0	0	0	0	0	3	3	0	0	0	0	0	0	0	0	0	0	0	0	0	0	0	275850900	148310000
LINF_050008900	1	0	0	1	1	1	0	1	1	1	1	1	1	1	0	1	3	6031510	0	0	10494746	9982054	0	0	5157313	9958238	7154910	3389040	9574408	7622912	11975130	0	4690140	45627000
LINF_050009500	0	0	0	0	0	0	0	0	1	2	1	1	0	1	0	1	1	0	0	0	0	0	0	0	0	62474940	75355560	60756480	23191416	0	56824410	0	102285300	65355000
LINF_050010200; LINF_050010100; LINF_050010000	4	3	1	2	1	5	4	2	4	4	3	5	2	4	3	5	7	149556350	409259400	97335030	487285100	391854720	1308062000	1064952300	7.47877e+08	168301200	147130200	482428800	238797600	767590400	517427700	541274000	317261100	259980000
LINF_050012600	0	0	0	0	0	0	0	0	0	0	0	0	0	0	0	0	2	0	0	0	0	0	0	0	0	0	0	0	0	0	0	0	0	65331000
LINF_050013500	0	0	0	0	0	0	0	0	0	0	0	0	0	0	0	1	4	0	0	0	0	0	0	0	0	0	0	0	0	0	0	0	58071000	229850000
LINF_050014800	0	0	0	0	0	0	0	1	0	1	0	0	0	0	0	4	13	0	0	0	0	0	0	0	2584533	0	0	0	0	0	0	0	171323100	310840000
LINF_060005200	0	0	0	0	1	1	1	0	1	1	1	0	1	1	1	3	3	0	0	0	0	28651677	18290500	16845090	0	4468016	2231586	10113264	0	21214208	15562170	5753862	120591900	156160000
LINF_060006500	0	0	0	0	0	0	0	0	0	0	0	0	0	0	0	2	2	0	0	0	0	0	0	0	0	0	0	0	0	0	0	0	14512290	16760000
LINF_060007800	1	0	2	1	1	1	2	1	2	1	2	1	0	0	0	1	0	21786850	0	185213280	7721603	61329550	74233800	134109880	76743870	158682400	69914880	194256000	60380320	0	0	0	3792360	0
LINF_060009600; LINF_060009400	1	0	0	0	0	0	0	0	1	1	0	0	0	0	0	3	4	42795850	0	0	0	0	0	0	0	23721740	50402520	0	0	0	0	0	420927000	138560000
LINF_060011400; LINF_060011300	2	1	1	1	1	1	1	2	3	3	1	1	2	1	0	3	5	93085850	53196760	51887640	72988430	46867310	91573660	41481840	3.48018e+08	68735500	72066960	15494400	32113440	82434560	55248030	0	432549000	389040000
LINF_060014100	1	1	1	1	0	1	1	1	2	0	1	0	0	0	0	0	2	72166150	69130300	5.86337e+07	52666140	0	85648470	31562670	4.68945e+07	27748570	0	32503680	0	0	0	0	0	24601000
LINF_060014500	0	0	0	0	0	0	0	0	0	0	0	0	0	2	0	0	3	0	0	0	0	0	0	0	0	0	0	0	0	0	33737070	0	0	37307000
LINF_060014900	0	0	0	0	0	0	0	0	0	1	0	1	0	1	0	0	6	0	0	0	0	0	0	0	0	0	18218340	0	11770752	0	36507720	0	0	83290000
LINF_060015300	0	0	0	0	0	0	0	0	0	0	0	0	1	1	0	1	1	0	0	0	0	0	0	0	0	0	0	0	0	10842624	22998510	0	7947810	30523000
LINF_060017600	0	0	1	1	0	0	0	0	3	2	0	1	0	1	1	2	10	0	0	46324095	152255930	0	0	0	0	187663900	44348220	0	41261200	0	30292440	51417220	151893300	257600000
LINF_060018400	0	0	0	0	0	0	0	0	6	3	0	7	0	1	0	0	0	0	0	0	0	0	0	0	0	167731300	36736560	0	411800000	0	50373660	0	0	0
LINF_070008400	0	0	1	0	0	0	0	0	0	1	1	0	0	0	0	0	0	0	0	27223560	0	0	0	0	0	0	43797600	46866240	0	0	0	0	0	0
LINF_070008800	1	1	0	0	0	0	0	0	1	2	0	1	0	2	2	2	4	17565545	5105270	0	0	0	0	0	0	67273220	40348980	0	55227600	0	63823650	92539820	13956540	97477000
LINF_070010600; LINF_070010500	2	1	2	2	2	1	1	2	2	4	2	1	2	2	1	4	5	75778100	73653240	77083560	192228430	226635080	35334450	50952790	2.27445e+08	91879000	337932000	94949280	52202320	192581120	129071400	62532260	1234233000	482760000
LINF_070011100	1	1	0	1	1	0	0	0	1	1	0	1	1	0	0	0	2	12296140	30544300	0	54465580	54298840	0	0	0	3201865	15403500	0	35505280	18563840	0	0	0	25033000
LINF_070012000	0	0	0	0	0	0	0	0	0	0	0	0	0	0	0	1	4	0	0	0	0	0	0	0	0	0	0	0	0	0	0	0	55118700	30060000
LINF_070014900	0	0	0	0	0	0	0	0	0	0	0	0	0	0	0	1	1	0	0	0	0	0	0	0	0	0	0	0	0	0	0	0	7129200	4908800
LINF_070015200	1	0	1	1	0	0	0	0	3	3	1	1	1	2	0	1	5	37402600	0	98980410	62798830	0	0	0	0	243180500	186429600	24472800	58498800	54133760	144482700	0	0	191330000
LINF_080005600	0	0	0	0	0	0	0	0	1	1	0	0	0	0	0	0	0	0	0	0	0	0	0	0	0	4676238	14356440	0	0	0	0	0	0	0
LINF_080007900	0	0	0	0	0	0	0	0	0	0	0	0	0	0	0	1	1	0	0	0	0	0	0	0	0	0	0	0	0	0	0	0	28974660	54598000
LINF_080009400	1	0	0	0	0	0	0	0	2	1	1	2	0	0	0	1	0	0	0	0	0	0	0	0	0	16161530	19934460	13586544	18889208	0	0	0	2077920	0
LINF_080010700	1	0	0	0	0	0	0	1	2	3	2	1	0	1	0	2	3	49928100	0	0	0	0	0	0	5.654e+07	104294480	155988000	189792000	19484288	0	98602710	0	111122700	114830000
LINF_080016000	0	1	0	1	0	0	0	1	1	2	1	1	0	0	0	3	4	0	7.85396e+06	0	5585581	0	0	0	5.57736e+06	20168900	143463600	32264640	5957760	0	0	0	85199400	74550000
LINF_080016600	0	0	0	0	0	0	0	0	3	2	0	3	0	0	0	0	3	0	0	0	0	0	0	0	0	37231150	16887780	0	49049440	0	0	0	0	25767000
LINF_090009700	0	0	1	1	1	0	0	0	2	3	2	2	1	2	1	1	6	0	0	25810029	10912628	12757528	0	0	0	32024210	115742340	84830400	53694080	25896960	28486230	35392360	14150760	151250000
LINF_090010500	0	0	0	0	0	0	0	0	0	0	1	0	0	1	1	1	2	0	0	0	0	0	0	0	0	0	0	2500992	0	0	2083416	4267454	1566708	7281400
LINF_090011100	0	0	0	0	0	0	0	0	1	1	0	1	0	0	1	1	2	0	0	0	0	0	0	0	0	35981540	13682340	0	29788800	0	0	7138162	3815136	61678000
LINF_090013900	0	0	0	0	0	0	0	0	0	0	0	0	0	0	0	2	2	0	0	0	0	0	0	0	0	0	0	0	0	0	0	0	233364300	118890000
LINF_090016000	0	0	0	0	0	0	0	0	2	1	1	1	1	1	1	4	5	0	0	0	0	0	0	0	0	95581960	111836340	29747520	72326000	35568640	46762650	56400700	651846000	270020000
LINF_090016900	1	0	0	0	0	0	0	0	2	0	0	0	0	1	0	0	1	9010370	0	0	0	0	0	0	0	30375670	0	0	0	0	7333833	0	0	13033000
LINF_090018100 LINF_090018200	3	3	2	2	1	0	0	0	6	7	5	5	2	4	1	3	6	278851000	2.47835e+08	2.50904e+08	120109910	73378690	0	0	0	880314800	1645686000	631713600	357140800	359168000	467556000	34000440	265036200	379200000
LINF_090018300	0	0	0	0	0	0	0	0	1	1	0	1	0	0	0	0	0	0	0	0	0	0	0	0	0	6027874	12526668	0	13673848	0	0	0	0	0
LINF_090018500	0	0	0	0	0	0	0	0	4	2	4	4	1	2	2	3	3	0	0	0	0	0	0	0	0	279306600	137730600	328564800	189929120	19296768	82807890	146697700	261838200	68822000
LINF_100006200	0	0	0	0	0	0	0	0	1	3	0	2	0	2	0	1	1	0	0	0	0	0	0	0	0	5889569	40196520	0	16735552	0	30832470	0	8484840	7753700
LINF_100006500	0	0	0	0	0	0	0	0	0	0	0	0	0	0	0	2	4	0	0	0	0	0	0	0	0	0	0	0	0	0	0	0	36028980	61411000
LINF_100007300	2	0	0	0	0	0	0	0	3	6	1	4	0	2	0	0	2	62444200	0	0	0	0	0	0	0	32596890	241680600	32980320	89763120	0	22313250	0	0	13244000
LINF_100008300	0	0	0	1	0	1	0	1	1	1	1	2	0	0	0	6	13	0	0	0	7360631	0	25727860	0	8.60078e+07	9532064	8721720	6294816	38377440	0	0	0	575757000	425460000
LINF_100010000	0	0	0	0	0	0	1	1	0	0	0	0	1	0	0	1	1	0	0	0	0	0	0	0	0	0	0	0	0	0	0	0	6263790	2820000
LINF_100011100; LINF_100011000; LINF_100010900; LINF_100010800; LINF_100010700; LINF_100010600; LINF_100010300; LINF_100010200; LINF_100010400; LINF_100011300; LINF_100010500; LINF_100010100	0	0	0	0	0	0	0	0	3	1	1	2	1	1	1	1	2	0	0	0	0	0	0	0	0	292886900	155610000	204940800	158451360	191705600	139392600	254279400	409656000	207240000
LINF_100011600	0	0	0	0	0	0	0	0	0	0	0	0	0	0	0	1	1	0	0	0	0	0	0	0	0	0	0	0	0	0	0	0	9604530	21954000
LINF_100015800	3	3	4	3	2	2	2	1	0	2	0	4	1	2	4	4	6	459589500	555296200	1267939800	1094812900	1044422400	1146919200	839276600	332996300	0	119277900	0	548796000	36446720	25157220	514223000	448500000	330130000
LINF_100018900	1	2	2	1	1	3	2	2	1	1	0	3	0	2	1	1	7	138107150	190003600	4.83235e+08	395416100	341519090	1249089700	685101200	7.53528e+08	23738420	19792080	0	418249600	0	71753490	241813080	182711100	521880000
LINF_110005300	0	0	0	0	0	0	0	0	0	0	0	0	0	0	0	1	2	0	0	0	0	0	0	0	0	0	0	0	0	0	0	0	1115517	52516000
LINF_110005600	0	0	0	0	0	0	0	0	0	1	0	2	0	3	2	2	2	0	0	0	0	0	0	0	0	0	42215040	0	61333840	0	597050400	769696200	302331900	305170000
LINF_110005900	0	0	0	0	0	0	0	0	0	0	0	0	0	0	0	6	7	0	0	0	0	0	0	0	0	0	0	0	0	0	0	0	392262000	268750000
LINF_110007000	2	0	0	0	0	0	0	0	2	4	1	2	0	0	0	2	5	42875750	0	0	0	0	0	0	0	93356570	155244600	19379520	59737680	0	0	0	33628140	164950000
LINF_110007300	0	0	0	0	0	0	0	0	1	2	0	0	0	0	0	1	3	0	0	0	0	0	0	0	0	4221847	24958080	0	0	0	0	0	3274869	67871000
LINF_110008400	2	2	1	2	2	2	1	2	3	4	2	2	1	3	1	5	5	86353100	120584200	150851430	126846970	88245840	244650000	24844896	321098400	240734100	195993000	149774400	60948720	29079040	367065300	23684738	774150000	603750000
LINF_110009600	0	0	0	0	0	0	0	0	3	7	1	4	0	1	1	2	13	0	0	0	0	0	0	0	0	73272460	226321200	25361280	156013040	0	5937369	5018278	11835720	237990000
LINF_110010500	0	1	0	0	0	0	0	0	0	1	2	0	0	1	0	1	0	0	2610396	0	0	0	0	0	0	0	9211230	7980048	0	0	9387357	0	1235247	0
LINF_110012000 LINF_110011900	0	0	0	0	0	0	0	0	0	0	0	0	0	0	0	5	9	0	0	0	0	0	0	0	0	0	0	0	0	0	0	0	590928000	525980000
LINF_110012700	0	0	0	0	0	0	0	0	0	1	1	1	1	2	0	2	2	0	0	0	0	0	0	0	0	0	9053730	23610240	15985496	26388480	61263090	0	19400160	22985000
LINF_110013300; LINF_110013400	1	1	0	1	1	0	0	1	1	1	1	1	1	1	0	1	1	146969000	78615140	0	204423430	274099530	0	0	569843400	207332400	180293400	150076800	94071360	276864000	197921700	0	909753000	603610000
LINF_110013800	0	0	0	0	0	0	0	0	0	0	0	0	0	0	0	1	4	0	0	0	0	0	0	0	0	0	0	0	0	0	0	0	4430400	103990000
LINF_110013900	0	1	2	0	2	3	1	1	2	6	3	0	0	1	0	0	0	0	0	1.12335e+08	0	90536240	293020800	38227640	6.45916e+07	13483417	146260800	27469440	0	0	10705989	0	0	0
LINF_110014400	0	0	0	0	0	0	0	0	0	0	0	0	0	0	0	1	1	0	0	0	0	0	0	0	0	0	0	0	0	0	0	0	6644430	14786000
LINF_110015300	1	1	1	1	0	2	1	1	0	0	0	2	1	2	0	0	0	6375785	19916040	43639134	11173059	0	160506710	88584850	68265610	0	0	0	19231408	16571392	112881780	0	0	0
LINF_110015700; LINF_110015600	1	1	1	1	1	0	1	2	2	2	1	1	2	1	1	3	4	153588950	60667340	187988820	213442310	444992000	0	157972990	7.7375e+08	225861100	297738000	76406400	383287200	525081600	260878200	340766400	954681000	519400000
LINF_110016000	1	1	0	0	0	0	0	1	2	1	0	2	0	2	0	4	3	6443700	10836648	0	0	0	0	0	5.76573e+06	4106199	5617206	0	4755768	0	18375120	0	85179900	40564000
LINF_110016300	1	0	0	0	0	0	0	0	4	3	1	2	0	1	0	0	3	65832900	0	0	0	0	0	0	0	127180830	72671760	47017440	37676800	0	9053469	0	0	27900000
LINF_110016500	0	1	0	1	1	1	0	1	0	1	0	1	1	1	0	1	1	0	8.18e+06	0	7857374	4653193	5095710	0	2.85228e+06	0	711572	0	2414192	7302144	11692284	0	4349670	7594600
LINF_110017500; LINF_110017300	0	0	0	0	0	0	0	0	1	1	0	0	1	0	0	2	3	0	0	0	0	0	0	0	0	34902900	34689060	0	0	44446720	0	0	119047500	379360000
LINF_110017600	1	0	0	1	0	0	0	0	3	3	0	3	0	1	1	1	4	42309400	0	0	0	0	0	0	0	80568570	108319680	0	68465520	0	28216920	21062696	23101260	88579000
LINF_110017700	0	0	0	0	0	0	0	0	0	0	0	0	0	0	0	2	4	0	0	0	0	0	0	0	0	0	0	0	0	0	0	0	5994300	17177000
LINF_120005200	0	0	0	0	0	0	0	1	0	0	0	0	0	0	0	1	1	0	0	0	0	0	0	0	2.65988e+07	0	0	0	0	0	0	0	34280220	22103000
LINF_120006000	0	0	0	0	0	0	0	0	0	0	0	1	0	0	0	0	1	0	0	0	0	0	0	0	0	0	0	0	22325360	0	0	0	0	297320
LINF_120007200	2	2	2	2	1	2	0	2	2	3	1	3	0	1	2	4	8	252061000	134626200	301237500	247512430	295911500	232648170	0	293825000	86132740	126201600	21022560	147575200	0	30255780	203746100	189126600	179800000
LINF_120007600	0	0	0	0	0	0	0	0	0	0	0	0	0	0	0	2	1	0	0	0	0	0	0	0	0	0	0	0	0	0	0	0	21847020	10336000
LINF_120008600	1	0	1	1	0	0	0	0	1	2	0	1	0	1	1	0	3	239465000	0	2.39353e+08	77438250	0	0	0	0	81148200	116550000	0	68087360	0	66426510	155608020	0	154960000
LINF_120009000	0	0	0	0	0	0	0	0	0	2	2	0	0	0	0	1	1	0	0	0	0	0	0	0	0	0	40608540	96069600	0	0	0	0	6433050	11204000
LINF_120010600	0	0	0	0	0	0	0	0	0	0	0	0	0	0	0	4	5	0	0	0	0	0	0	0	0	0	0	0	0	0	0	0	117994500	176540000
LINF_120017400	0	0	0	0	0	0	0	0	0	0	0	0	0	0	0	1	1	0	0	0	0	0	0	0	0	0	0	0	0	0	0	0	1195116	5183100
LINF_130005800	0	0	0	0	0	0	0	0	0	1	0	0	0	0	0	11	16	0	0	0	0	0	0	0	0	0	1515906	0	0	0	0	0	1031277000	942150000
LINF_130006500	0	0	0	0	0	0	0	0	0	1	0	0	0	0	0	1	3	0	0	0	0	0	0	0	0	0	4202352	0	0	0	0	0	4001010	29033000
LINF_130008800; LINF_130008700; LINF_130008600; LINF_130008500; LINF_130008400; LINF_130008300; LINF_130008200; LINF_130008100; LINF_130008000; LINF_130007900; LINF_130007800; LINF_130007700	12	12	9	13	10	11	13	13	13	11	12	12	12	13	15	17	22	19252375000	2.39776e+10	18614400000	2.76908e+10	23474555000	31161420000	43864160000	2.96465e+10	10268347000	8517474000	11208528000	22287080000	20424960000	1.45667e+10	2.68173e+10	1.35763e+10	13946000000
LINF_130009400	0	1	0	0	0	1	1	0	3	3	2	1	1	1	0	3	2	0	84934040	0	0	0	0	0	0	249379900	531858600	363715200	54805360	76367360	102096690	0	561639000	240540000
LINF_130010100	0	0	0	0	0	0	0	0	0	0	0	0	0	0	0	1	1	0	0	0	0	0	0	0	0	0	0	0	0	0	0	0	8593260	8290200
LINF_130010600	3	2	2	2	2	2	1	3	4	4	2	2	0	1	0	4	3	343781500	440317000	165659850	59861190	402566430	317043100	113553160	575011500	162866300	524034000	449654400	10811200	0	9985620	0	645528000	380390000
LINF_130011400	0	0	1	0	0	1	0	1	0	0	0	0	0	1	0	1	1	0	0	1.26428e+08	0	0	195235360	0	8.47842e+07	0	0	0	0	0	3147966	0	3516318	8968400
LINF_130012100	0	0	0	0	0	0	0	0	0	0	0	0	0	0	0	0	0	0	0	0	0	0	0	0	0	0	0	0	0	0	0	0	0	0
LINF_130012200	0	0	0	0	0	0	0	0	5	6	4	5	1	3	1	1	3	0	0	0	0	0	0	0	0	516676900	578314800	455068800	133629680	0	391937700	0	0	94306000
LINF_130013700	1	0	0	0	0	0	0	1	1	1	0	1	1	0	0	0	0	10521185	0	0	0	0	0	0	9155104	4951319	7424676	0	13281768	8230912	0	0	0	0
LINF_130015900	5	2	3	0	0	1	0	0	3	4	1	1	0	1	1	3	11	566068000	71205920	345928680	0	0	61654130	0	0	80551890	141472800	29370240	17636176	0	3438708	31976060	153145200	316320000
LINF_130017300; LINF_130017200	5	1	1	2	1	0	1	4	5	7	2	6	3	1	2	11	11	218742700	12980000	81576777	91882550	265800920	0	84916200	7.53931e+08	212405900	488514600	52403040	203248240	181519360	75731100	163832540	2488980000	1.4922e+09
LINF_130018000	0	0	0	0	0	0	0	0	3	2	1	2	2	1	0	1	3	0	0	0	0	0	0	0	0	89663340	82821060	37575360	123154880	66165760	19881000	0	5866770	26515000
LINF_130018800	5	1	1	0	0	0	0	0	2	2	0	1	0	0	2	3	13	314359500	5904012	6.69246e+07	0	0	0	0	0	45949230	81713520	0	60828080	0	0	69783960	72150000	410110000
LINF_130021300	0	0	0	0	0	0	0	0	0	0	0	0	0	1	0	2	2	0	0	0	0	0	0	0	0	0	0	0	0	0	15408480	0	159127800	181690000
LINF_130022100; REV__LINF_340048900	13	8	11	8	9	9	8	6	12	14	7	16	7	10	16	16	21	3033380000	1221772000	3.91617e+09	882186300	3620590700	2779690000	1819282000	1.79451e+09	836641000	1424682000	632448000	2574272000	979200000	1387256700	7956550000	3450798000	3.2214e+09
LINF_130022300	0	0	0	0	0	0	0	0	0	0	0	0	0	0	0	2	2	0	0	0	0	0	0	0	0	0	0	0	0	0	0	0	152501700	80515000
LINF_140005600	0	0	0	0	0	1	0	0	0	0	0	1	1	1	1	0	1	0	0	0	0	0	1197154000	0	0	0	0	0	23506240	654028800	392262000	1292123400	0	100990000
LINF_140006800	0	0	0	0	0	0	0	0	0	0	0	0	0	0	0	3	3	0	0	0	0	0	0	0	0	0	0	0	0	0	0	0	236655900	121010000
LINF_140007100	2	0	3	0	1	2	1	3	1	0	0	1	0	0	0	1	5	100124100	0	190656330	0	36039035	201521700	0	141599500	5236408	0	0	21142160	0	0	0	52809900	343760000
LINF_140007400	0	0	0	0	0	0	0	0	0	0	0	0	0	0	0	1	1	0	0	0	0	0	0	0	0	0	0	0	0	0	0	0	6767280	9073900
LINF_140008100	0	0	0	0	0	0	0	0	0	0	0	0	0	0	0	2	1	0	0	0	0	0	0	0	0	0	0	0	0	0	0	0	37168170	19179000
LINF_140009900	2	0	1	0	1	0	0	0	3	3	1	0	0	0	0	0	1	231980250	0	20458389	0	117677480	0	0	0	150856700	325155600	110306880	0	0	0	0	0	20739000
LINF_140012300	0	0	0	0	0	0	0	0	1	1	0	1	0	0	0	0	0	0	0	0	0	0	0	0	0	32032550	58981860	0	84253120	0	0	0	0	0
LINF_140014500; LINF_140014400	0	0	0	0	0	0	0	1	0	1	0	0	0	0	0	3	3	0	0	0	0	0	0	0	7.44915e+08	0	14171220	0	0	0	0	0	830505000	469650000
LINF_140015400	5	4	4	4	2	4	2	4	4	3	1	4	0	2	9	4	16	237091500	371534800	2.56156e+08	311839700	68810160	136256070	70999890	151150020	104394560	58213260	11392992	69347120	0	26698350	907821400	132892500	838760000
LINF_140015800	0	0	0	0	0	0	0	0	0	0	0	0	0	1	0	1	1	0	0	0	0	0	0	0	0	0	0	0	0	0	3601281	0	3844191	4160200
LINF_140018000	3	0	1	0	0	0	0	6	5	4	1	3	0	0	0	12	13	19991215	0	7.46338e+06	0	0	0	0	4.61056e+08	71507160	142531200	18793440	60920880	0	0	0	2667522000	2.0234e+09
LINF_140019500	0	0	0	0	0	0	0	0	0	0	0	0	0	0	1	0	1	0	0	0	0	0	0	0	0	0	0	0	0	0	0	114454940	0	157600000
LINF_150005300	0	0	0	1	0	0	1	1	0	0	1	0	0	0	0	2	3	0	0	0	5681786	0	0	23193850	1.37227e+07	0	0	13661424	0	0	0	0	11955450	70600000
LINF_150005500	0	0	0	0	0	0	0	0	1	2	0	0	0	0	0	0	4	0	0	0	0	0	0	0	0	6668664	36839880	0	0	0	0	0	0	72658000
LINF_150005800	1	0	1	1	0	1	0	0	1	0	0	1	0	0	6	6	7	88000450	0	3.34802e+07	47059150	0	59855370	0	0	15923840	0	0	10466680	0	0	760958600	279337500	256990000
LINF_150006000	0	0	0	0	0	0	0	0	0	0	0	0	0	0	0	0	0	0	0	0	0	0	0	0	0	0	0	0	0	0	0	0	0	0
LINF_150006600	0	0	0	0	0	0	0	0	0	0	0	0	0	0	0	1	2	0	0	0	0	0	0	0	0	0	0	0	0	0	0	0	17740320	45845000
LINF_150007600	0	0	0	0	0	0	0	0	0	2	0	0	0	0	0	1	5	0	0	0	0	0	0	0	0	0	34741980	0	0	0	0	0	13039260	158860000
LINF_150008000	0	0	0	0	0	0	0	0	3	5	1	1	0	2	0	0	2	0	0	0	0	0	0	0	0	61180850	358369200	29988000	37259200	0	34717020	0	0	18069000
LINF_150009200; LINF_150009100	0	0	0	0	0	0	0	0	1	2	1	1	0	0	0	1	2	0	0	0	0	0	0	0	0	47305870	94683960	61342560	9263992	0	0	0	169478400	95084000
LINF_150016200	0	0	0	0	0	0	0	0	0	0	0	0	0	1	0	1	1	0	0	0	0	0	0	0	0	0	0	0	0	0	2140521	0	3066921	4905500
LINF_150017800	0	0	0	0	0	0	0	0	0	0	0	0	0	0	0	0	5	0	0	0	0	0	0	0	0	0	0	0	0	0	0	0	0	53335000
LINF_150018300	0	0	0	1	0	0	0	1	4	6	2	4	1	1	2	19	27	0	0	0	7124590	0	0	0	3.31644e+06	135438820	122465700	32273280	117315440	11769600	30977700	14339570	1326312000	1204600000
LINF_150018400	1	0	0	0	0	0	0	0	3	4	1	1	0	1	0	2	2	5050620	0	0	0	0	0	0	0	86499700	95602500	13629168	31278240	0	7335807	0	13212810	59821000
LINF_150018600 LINF_150018800	1	0	0	0	0	0	0	0	1	1	0	0	0	0	0	1	1	40427050	7273992	0	0	0	0	0	5.90226e+07	432401200	445284000	97194240	134086720	26158080	198711300	77536040	2259309000	1.9612e+09
LINF_150019100	0	0	1	0	0	0	0	0	1	0	0	0	0	1	0	1	2	0	0	25052157	0	0	0	0	0	15529080	0	0	0	0	5837964	0	8788650	58789000
LINF_150019300	0	0	0	0	0	0	0	0	0	2	0	0	0	0	0	1	1	0	0	0	0	0	0	0	0	0	49735980	0	0	0	0	0	2507934	5524200
LINF_150019600; LINF_150019500	1	1	0	0	0	0	0	0	0	1	0	0	0	0	0	1	2	11676680	1.55807e+07	0	0	0	0	0	0	0	32282460	0	0	0	0	0	51955800	64248000
LINF_150020400	0	0	0	0	0	0	0	0	0	0	0	0	0	0	1	1	3	0	0	0	0	0	0	0	0	0	0	0	0	0	0	4754880	12216360	28527000
LINF_150022600	0	0	0	0	0	0	0	0	0	0	0	0	0	0	0	2	2	0	0	0	0	0	0	0	0	0	0	0	0	0	0	0	134830800	106100000
LINF_150022800	1	2	1	1	1	1	1	1	2	1	2	1	1	2	1	2	1	41197850	191112800	1.39159e+07	27400810	75505490	13167063	16720448	1.64059e+07	103614770	59542560	187214400	27601040	77506560	163701000	24884634	28794480	40198000
LINF_160007400	0	0	0	0	0	0	0	0	0	0	0	0	0	0	0	1	4	0	0	0	0	0	0	0	0	0	0	0	0	0	0	0	107378700	371810000
LINF_160010500	0	0	0	0	0	0	0	0	0	0	1	0	0	1	0	2	2	0	0	0	0	0	0	0	0	0	0	23846400	0	0	35206290	0	59432100	62851000
LINF_160010700	1	0	0	0	0	0	0	0	7	5	2	3	1	2	3	6	14	25897000	0	0	0	0	0	0	0	272759700	157865400	255283200	172635840	43082240	59730420	262280400	375628500	933410000
LINF_160011400; LINF_160011300; LINF_160011000; LINF_160010900; LINF_100017000; LINF_100016800; LINF_100015400	1	1	1	1	0	1	1	1	1	1	1	1	1	1	0	1	1	96352350	39289280	5.64166e+07	91196920	0	373196100	202853320	5.24458e+07	67975170	59584140	32580000	61398800	97922560	306872400	0	12266280	41809000
LINF_160013000	0	0	0	0	0	0	1	0	0	0	0	0	0	0	1	1	3	0	0	0	0	0	0	155572250	0	0	0	0	0	0	0	116425980	166526100	59458000
LINF_160013300	0	0	0	0	0	0	0	0	0	0	0	2	0	1	0	0	1	0	0	0	0	0	0	0	0	0	0	0	12509440	0	11829900	0	0	277890
LINF_160019000 LINF_160018900	0	0	0	0	0	0	0	0	0	0	0	0	0	0	0	1	1	0	0	0	0	0	0	0	0	0	0	0	0	0	0	0	13811460	35937000
LINF_160019500	0	1	0	0	0	0	0	0	0	0	0	0	0	0	0	1	2	0	2430918	0	0	0	0	0	0	0	0	0	0	0	0	0	3800004	10113000
LINF_160020100	0	0	0	0	0	0	0	0	2	2	0	0	0	0	0	0	2	0	0	0	0	0	0	0	0	68802220	103036500	0	0	0	0	0	0	56681000
LINF_160020400 LINF_160020300 LINF_160020200	0	0	0	0	0	2	0	0	3	3	0	5	1	3	7	4	7	0	0	0	0	0	151109820	0	0	68994040	71963640	0	321830400	31651840	177561300	727989400	144959100	308580000
LINF_160020800; LINF_160020700	0	1	1	0	0	0	0	0	0	1	0	0	0	1	0	0	0	0	98037940	159867780	0	0	0	0	0	0	13076280	0	0	0	39561780	0	0	0
LINF_160022100	0	0	0	0	0	0	0	0	0	1	0	0	0	0	0	0	0	0	0	0	0	0	0	0	0	0	10356822	0	0	0	0	0	0	0
LINF_170005000	0	0	0	0	0	0	0	0	2	5	0	1	0	1	0	7	7	0	0	0	0	0	0	0	0	37349300	141409800	0	17332720	0	16189620	0	309660000	232180000
LINF_170005600	0	0	0	0	0	0	0	0	1	1	0	0	0	0	0	0	1	0	0	0	0	0	0	0	0	1779756	1698480	0	0	0	0	0	0	4665700
LINF_170007200; LINF_170007100; LINF_170007000; LINF_170006900; LINF_170006800; LINF_170006700; LINF_170006600; LINF_170006500; LINF_170006400; LINF_170006300; LINF_170006200; LINF_170006100; LINF_170006000; LINF_170005900	11	8	8	8	8	8	8	8	13	13	9	14	10	11	13	17	22	33191400000	28183120000	5.65088e+10	5.66607e+10	36046397000	2.4479e+10	4.49571e+10	4.41559e+10	2.90149e+10	2.00441e+10	18411840000	27923520000	27581440000	2.35357e+10	4.13817e+10	3.08751e+10	38595000000
LINF_170008800	0	0	0	0	0	0	0	0	2	3	2	2	1	0	0	2	2	0	0	0	0	0	0	0	0	254161500	426484800	396518400	147255040	0	0	0	94848000	100220000
LINF_170011800	0	0	0	0	0	0	0	0	0	0	0	0	0	0	0	0	0	0	0	0	0	0	0	0	0	0	0	0	0	0	0	0	0	0
LINF_170015800	0	0	0	0	0	0	0	0	0	3	0	0	0	0	0	0	0	0	0	0	0	0	0	0	0	0	44374680	0	0	0	0	0	0	0
LINF_170019900	0	0	0	0	0	0	0	0	0	1	0	0	0	0	0	0	2	0	0	0	0	0	0	0	0	0	2102814	0	0	0	0	0	0	9052600
LINF_170020200	0	0	0	0	0	0	0	1	4	4	1	0	0	0	0	1	5	0	0	0	0	0	0	0	37102450	142655700	113616720	0	0	0	0	0	19383390	107760000
LINF_170021400	0	0	0	0	0	0	0	0	0	0	0	1	0	0	0	2	2	0	0	0	0	0	0	0	0	0	0	0	35410160	0	0	0	11033100	41509000
LINF_170021500	1	0	1	1	1	0	0	0	1	2	0	2	0	1	0	0	0	43916800	0	105611790	91351390	50372440	0	0	0	15713950	72589860	0	48453200	0	17300700	0	0	0
LINF_180005000	1	0	0	0	0	0	0	0	1	2	0	1	0	0	0	1	3	8558935	0	0	0	0	0	0	0	15191310	19078920	0	27109200	0	0	0	8562840	27690000
LINF_180005200	0	0	0	0	0	0	0	0	0	0	0	0	0	0	0	1	1	0	0	0	0	0	0	0	0	0	0	0	0	0	0	0	0	19849000
LINF_180007000	0	0	0	0	0	0	0	0	0	1	0	0	0	0	0	0	0	0	0	0	0	0	0	0	0	0	5580666	0	0	0	0	0	0	0
LINF_180007100	0	0	0	0	0	0	0	1	1	1	0	2	1	0	1	2	6	0	0	0	0	0	0	0	4.40705e+07	14241940	29988000	0	26088400	32611840	0	22658578	44265000	95701000
LINF_180007200	3	3	0	1	1	1	2	1	3	3	3	1	1	1	0	0	1	88392900	1.31747e+08	0	13611517	50613750	92871470	95747160	1.47429e+07	86449660	95661720	170596800	3829160	5062400	10234062	0	0	9166200
LINF_180007700	0	0	0	0	0	0	0	0	0	0	1	0	0	0	0	1	1	0	0	0	0	0	0	0	0	0	0	0	0	0	0	0	4482270	5421300
LINF_180007800	0	0	0	1	0	0	0	0	0	0	0	0	0	0	1	1	3	0	0	0	16299566	0	0	0	0	0	0	0	0	0	0	5046980	5340660	35647000
LINF_180008000	0	0	0	0	0	0	0	0	1	3	0	0	0	0	0	0	0	0	0	0	0	0	0	0	0	11623736	139154400	0	0	0	0	0	0	0
LINF_180010100	0	0	0	0	0	0	0	0	1	1	1	1	0	0	0	8	14	0	0	0	0	0	0	0	0	4228658	5040126	0	6768600	0	0	0	551382000	415510000
LINF_180010900	2	1	1	1	1	1	1	1	3	3	2	2	2	2	2	2	3	79813050	176504400	1.22514e+08	92429970	564624500	541282300	284328050	1.29702e+08	426938500	301354200	287985600	292621600	427852800	391881300	259537200	178347000	103830000
LINF_180011900	2	0	1	1	0	2	1	1	3	5	0	3	2	4	1	2	5	33597950	0	2.85091e+07	29996990	0	104833690	41847170	2.28234e+07	56425660	139129200	0	50917040	41456640	79171500	41181020	13860990	78740000
LINF_180012100 LINF_180012200	0	0	0	0	0	0	0	0	4	3	2	2	0	0	0	2	5	0	0	0	0	0	0	0	0	105298060	19490940	78346080	2837128	0	0	0	47119800	150550000
LINF_180012500	1	1	0	0	1	1	0	1	1	1	1	1	1	1	1	1	1	0	1.05391e+09	0	0	2208804500	1329101900	0	1.50884e+09	784613300	418156200	1983024000	2092918400	3319552000	2331717000	3033776000	1048788000	356140000
LINF_180012600	0	0	0	0	0	0	0	0	2	1	0	0	0	0	0	0	2	0	0	0	0	0	0	0	0	271939600	4412268	0	0	0	0	0	0	25321000
LINF_180014200	2	1	2	1	2	2	2	2	0	1	0	1	1	0	0	1	2	274198000	207503000	706034220	305362800	401273990	829619800	452978500	7.2318e+08	0	17769780	0	67159360	32005120	0	0	37344450	5191900
LINF_180016300	0	0	0	0	0	0	0	0	0	1	0	0	0	0	0	0	0	0	0	0	0	0	0	0	0	0	43599780	0	0	0	0	0	0	0
LINF_180016700	1	1	2	2	1	6	1	1	2	1	0	5	2	2	1	4	10	130234650	73725220	693419640	530943200	165150110	1233478700	667387300	3.72876e+08	66707490	55387080	0	372684800	273894400	16571730	10044938	172032900	1149300000
LINF_180017600; LINF_180017700	1	0	0	0	0	0	1	1	1	1	1	1	1	1	0	1	3	10665240	0	0	0	0	0	18853177	2.15338e+07	0	16877700	23122080	11181240	0	37391790	0	28776150	43926000
LINF_180019100	0	0	0	0	0	0	0	3	0	5	1	1	1	0	0	11	18	0	0	0	0	0	0	0	4.27117e+08	0	162741600	10474848	4901000	13182208	0	0	1516164000	910090000
LINF_180019600	0	0	1	1	0	0	0	0	3	4	1	2	0	3	0	1	4	0	0	5.99026e+07	75720110	0	0	0	0	174431100	359944200	67960800	100799360	0	435281100	0	3439605	139440000
LINF_180021400	0	0	0	0	0	0	0	0	0	0	0	0	0	0	0	2	3	0	0	0	0	0	0	0	0	0	0	0	0	0	0	0	18599100	62865000
LINF_180022300	0	0	0	0	0	0	0	0	0	5	2	1	0	0	0	0	0	0	0	0	0	0	0	0	0	0	126441000	51832800	2368488	0	0	0	0	0
LINF_190005100	1	0	1	0	0	0	0	0	1	2	2	1	2	2	0	0	1	138090700	0	5.85032e+07	0	0	0	0	0	45789380	116852400	205128000	48501920	191160320	99111720	0	0	30500000
LINF_190005300; LINF_190005200; LINF_090020900; LINF_170019500	2	1	1	0	0	2	2	2	2	4	3	2	2	2	1	2	2	524097000	319709200	47428494	0	0	2233281700	1269721300	4.1113e+08	324704000	393346800	337838400	215618480	260403200	874735800	77556360	194524200	130140000
LINF_190006400	0	0	0	0	0	0	0	0	0	0	0	0	0	0	0	4	8	0	0	0	0	0	0	0	0	0	0	0	0	0	0	0	70137600	211090000
LINF_190006900; LINF_190006800	6	4	2	2	0	3	1	3	4	4	0	4	3	3	1	2	3	547667500	545431400	166025490	89473360	0	840664000	371316500	3.61735e+08	220579100	188067600	0	416115200	395596800	462000600	3834638	95998500	102000000
LINF_190007400	2	0	1	0	1	1	1	1	3	1	1	4	0	4	1	8	10	12612450	0	1.63225e+07	0	10635636	25951540	61228080	73541580	39476000	3818556	22700160	67286960	0	101907750	7933182	205580700	440540000
LINF_190007800	1	2	0	1	0	0	0	0	2	2	2	0	0	0	0	0	0	141991700	222241200	0	28455000	0	0	0	0	59496170	116591580	78969600	0	0	0	0	0	0
LINF_190007900	2	0	0	0	0	0	0	0	1	1	1	0	0	0	0	0	0	45785050	0	0	0	0	0	0	0	15003660	21695940	11081808	0	0	0	0	0	0
LINF_190011100	0	0	1	1	0	0	0	0	2	3	0	2	2	2	1	2	5	0	0	41870766	101326900	0	0	0	0	30438220	21518280	0	17180760	5052928	22048170	10447782	16375320	98998000
LINF_190012000	0	0	0	0	0	0	0	0	0	0	0	0	0	1	1	0	1	0	0	0	0	0	0	0	0	0	0	0	0	0	2900511	1.32657e+06	0	15837000
LINF_190012800	0	0	0	0	0	0	0	0	1	2	1	0	0	1	0	0	1	0	0	0	0	0	0	0	0	73282190	132451200	103003200	0	0	85166820	0	0	6543800
LINF_190012900	0	0	0	1	1	0	0	0	1	2	1	0	1	0	0	1	5	0	0	0	12334836	10016001	0	0	0	27403850	25354980	7907472	0	14545152	0	0	106278900	228870000
LINF_190015300	0	0	0	0	0	0	0	0	0	0	0	1	0	0	1	2	5	0	0	0	0	0	0	0	0	0	0	0	44247040	0	0	373989600	174895500	189210000
LINF_190016600	6	2	3	4	3	2	2	3	2	4	1	2	1	1	2	3	11	448521000	147795000	425721300	396689800	378210480	202793880	280318630	4.51814e+08	72099300	158445000	37247040	108680400	33384960	23037990	157891480	263199300	515780000
LINF_190017000	0	0	0	0	0	0	0	0	3	4	1	3	0	3	0	0	2	0	0	0	0	0	0	0	0	78730990	95499180	0	129636960	0	158639100	0	0	12676000
LINF_190020300	0	1	0	0	0	0	0	1	0	0	0	0	0	0	0	0	0	0	4247882	0	0	0	0	0	1.49632e+06	0	0	0	0	0	0	0	0	0
LINF_190020800	0	0	0	0	0	0	0	0	0	1	0	0	0	0	0	0	1	0	0	0	0	0	0	0	0	0	3574242	0	0	0	0	0	0	7753400
LINF_190021700	1	0	0	0	1	0	0	0	3	3	1	1	0	3	0	2	2	41667850	0	0	0	105145720	0	0	0	251214700	302841000	137334240	45991680	0	269310000	0	115459500	90709000
LINF_200005800	1	1	1	1	1	1	1	1	2	2	0	1	0	0	1	2	15	34984450	35412980	24298440	31194810	26751872	46001190	21486623	19653270	21030700	61596360	0	25589600	0	0	24287734	41691000	519350000
LINF_200006100 LINF_200006000	0	0	0	0	0	1	0	0	15	13	14	14	12	16	4	6	13	0	0	0	0	0	84462500	0	0	5225566000	4854780000	4190400000	3861408000	5080064000	6353883000	935431200	590538000	820530000
LINF_200007600	0	0	0	0	0	0	1	0	0	1	1	1	1	0	0	1	0	0	0	0	0	0	0	79856840	0	0	323731800	3524112	236361600	124567040	0	0	96876000	0
LINF_200012300	0	0	0	0	0	0	0	0	1	1	1	0	0	1	0	0	0	0	0	0	0	0	0	0	0	1888315	6696648	8374464	0	0	15753930	0	0	0
LINF_200013000	6	2	3	3	1	5	8	7	0	0	0	0	0	0	1	0	2	276407000	148208000	361385280	271948500	47505350	1062736300	1448395300	9.49803e+08	0	0	0	0	0	0	3285236	0	14074000
LINF_200014700	0	0	0	0	0	0	0	0	0	1	0	0	0	0	0	2	2	0	0	0	0	0	0	0	0	0	1732374	0	0	0	0	0	48792900	41535000
LINF_200018000	1	1	1	1	0	1	1	1	1	2	0	0	0	0	0	0	0	51704700	50564180	97160520	106668310	0	188301280	95351130	2.34126e+08	36315140	72516780	0	0	0	0	0	0	0
LINF_200018300 LINF_200018200	0	0	0	0	0	0	0	0	0	0	0	0	0	0	0	2	3	0	0	0	0	0	0	0	0	0	0	0	0	0	0	0	126005100	164800000
LINF_200018700	1	1	1	1	0	1	0	0	0	1	1	0	1	0	1	1	2	9094970	24273780	5.5918e+07	80733610	0	64545660	0	0	0	3976686	2432736	0	4800512	0	3039364	6402240	5161500
LINF_200019300	5	4	5	4	1	2	2	0	2	4	0	4	0	0	0	0	4	591753500	638533400	1.96581e+09	1008607800	134135640	214576690	163032350	0	108378300	104743800	0	94987760	0	0	0	0	39114000
LINF_200019600	0	0	0	0	0	0	0	0	1	0	1	0	0	0	1	0	0	0	0	0	0	0	0	0	0	5693023	0	5369040	0	0	0	3649218	0	0
LINF_200020900	0	0	0	0	0	0	0	0	0	0	0	0	0	0	0	1	1	0	0	0	0	0	0	0	0	0	0	0	0	0	0	0	10842000	10437000
LINF_200021500	0	0	0	0	0	0	0	0	0	0	0	0	0	0	0	0	0	0	0	0	0	0	0	0	0	0	0	0	0	0	0	0	0	0
LINF_210007900 LINF_210007800	0	0	0	0	0	0	0	0	0	0	0	0	0	2	0	2	2	0	0	0	0	0	0	0	0	0	0	0	0	0	17877390	0	7519200	21038000
LINF_210008700	0	0	0	0	0	0	0	0	0	1	0	1	0	1	0	1	3	0	0	0	0	0	0	0	0	0	23104620	0	34324400	0	4427541	0	12952680	61849000
LINF_210009200	0	0	0	0	0	0	0	0	1	1	0	1	0	0	0	1	1	0	0	0	0	0	0	0	0	3419122	11060784	0	15513840	0	0	0	14946750	10379000
LINF_210009700	3	1	0	1	1	0	0	0	8	9	3	4	3	6	2	2	5	176983200	17068700	0	63267660	147653090	0	0	0	292442100	528948000	281232000	228784480	424908800	830010600	118010940	158449200	100350000
LINF_210010300	4	4	3	3	4	0	0	0	6	10	6	5	3	8	0	0	0	464266000	550576200	5.1625e+08	270989160	1340170300	0	0	0	660611400	1194908400	1075147200	309696800	275584000	1784919000	0	0	0
LINF_210013400	4	0	4	3	2	3	2	3	2	3	2	2	3	1	2	2	10	366153500	0	677672190	316284100	321249050	308445400	354677100	555788100	54197490	83400660	92234880	131852560	135375360	29789070	156410660	76385400	318790000
LINF_210013800	1	0	3	0	0	0	0	1	1	0	0	1	1	1	2	2	13	15360305	0	162502050	0	0	0	0	4377429	2101402	0	0	18696648	6198016	16491360	66464180	8903310	141910000
LINF_210014200	0	0	0	0	0	0	0	0	0	0	0	0	0	0	0	0	1	0	0	0	0	0	0	0	0	0	0	0	0	0	0	0	0	6725600
LINF_210015600	0	0	0	0	0	0	0	0	0	0	0	0	0	0	0	1	1	0	0	0	0	0	0	0	0	0	0	0	0	0	0	0	1791036	9959300
LINF_210015700	0	0	0	0	0	0	0	0	0	0	0	1	0	0	1	4	10	0	0	0	0	0	0	0	0	0	0	0	11037168	0	0	38229540	118914900	444190000
LINF_210016900; LINF_210016800; LINF_210016700	0	0	0	0	0	0	0	0	1	1	0	1	1	1	0	1	1	48116250	89644600	0	0	0	1246736400	0	9.70009e+07	137222190	239122800	0	63222320	0	359409000	0	0	24481000
LINF_210018300; LINF_210018200	2	0	0	0	0	0	0	0	2	2	0	0	0	0	0	2	2	131158200	0	0	0	0	0	0	0	55597220	124535880	0	0	0	0	0	392067000	201540000
LINF_210018500	9	2	7	5	2	5	1	3	5	9	3	8	3	3	14	14	28	444432000	224731000	771699840	778637200	367326990	342160500	92511380	2.54461e+08	219203000	311459400	85491360	437505600	223365120	277614900	2647950000	2228655000	6.3712e+09
LINF_210020200	1	1	0	0	0	0	0	0	4	2	1	3	0	0	0	0	1	124336150	0	0	0	0	0	0	0	147798700	28166040	20253600	74119360	0	0	0	0	64242000
LINF_210020600	2	0	2	1	0	0	1	0	1	1	0	1	0	0	0	1	3	114120700	0	5.12669e+08	131050180	0	0	86095080	0	34403890	39466980	0	13088512	0	0	0	1434225	55422000
LINF_210021000	2	2	1	1	1	1	2	1	0	0	0	0	0	1	1	2	5	280002500	161494800	322078980	332110500	611864000	686557800	2177796600	648475800	0	0	0	0	0	3293478	3630422	9204780	90144000
LINF_210021600	1	0	1	0	0	1	0	0	1	1	0	1	0	0	0	0	0	26550300	0	20086101	0	0	73287820	0	0	15658350	21465360	0	22392872	0	0	0	0	0
LINF_210022900	0	0	0	0	0	0	0	0	4	3	2	3	0	0	0	0	0	0	0	0	0	0	0	0	0	124962390	34563060	100130400	58417600	0	0	0	0	0
LINF_210024100; LINF_200021000	0	0	0	0	0	0	0	0	1	1	0	0	0	0	0	2	2	0	0	0	0	0	0	0	0	22530510	35303940	0	0	0	0	0	513942000	181970000
LINF_210024300	11	8	11	10	8	7	6	7	12	14	9	13	8	9	13	17	24	2556565000	2285896000	7.06741e+09	8435959000	3994703000	2226315000	2136382300	3.18184e+09	1541788000	1433754000	1073491200	1648313600	2097740800	1346098800	8620760000	5611710000	9147200000
LINF_210024600	1	1	0	0	0	0	0	0	1	2	0	0	0	0	0	0	0	5671020	21794600	0	0	0	0	0	0	4863193	35737380	0	0	0	0	0	0	0
LINF_210026800	0	0	0	0	0	0	0	0	0	0	0	0	0	0	0	3	3	0	0	0	0	0	0	0	0	0	0	0	0	0	0	0	69400500	49718000
LINF_210027200	0	0	1	0	0	0	0	0	2	1	0	1	0	0	0	0	0	0	0	86282730	0	0	0	0	0	60264840	8463798	0	18811488	0	0	0	0	0
LINF_210027800 LINF_210027700	0	0	0	0	0	0	0	0	0	0	0	0	0	0	1	1	1	0	0	0	0	0	0	0	0	0	0	0	0	0	0	332638400	175882200	166270000
LINF_210028100	0	0	0	0	0	0	0	0	0	1	0	0	0	0	0	1	3	0	0	0	0	0	0	0	0	0	8537382	0	0	0	0	0	12929670	103640000
LINF_220005300; LINF_040009700	1	0	0	0	0	0	0	1	0	1	0	0	0	0	0	3	3	0	0	0	0	0	0	0	1.27953e+08	0	167668200	0	0	0	0	0	551343000	316550000
LINF_220005800	1	1	0	1	1	0	0	0	3	5	4	3	4	6	1	0	2	49209000	36772340	0	26228193	174262630	0	0	0	415234700	902550600	999878400	393866400	912281600	973139700	20737830	0	14948000
LINF_220006100	0	0	0	0	0	0	0	0	0	0	0	0	0	0	0	1	1	0	0	0	0	0	0	0	0	0	0	0	0	0	0	0	7322640	17206000
LINF_220008000	1	0	0	0	0	0	0	0	5	7	1	5	2	3	2	3	8	26068550	0	0	0	0	0	0	0	294068400	385219800	0	238171200	130106880	208736400	183779160	145107300	318080000
LINF_220010200	0	0	0	0	0	0	0	0	0	0	0	0	0	0	0	1	1	0	0	0	0	0	0	0	0	0	0	0	0	0	0	0	26098800	25702000
LINF_220011100	7	1	3	2	0	1	1	1	2	1	0	1	0	0	2	1	5	959904500	38039660	1.88147e+09	186076730	0	475902500	115364460	1.9584e+08	215046900	211339800	0	213472480	0	0	407466800	92418300	345720000
LINF_220011600	5	2	5	3	4	1	0	4	3	1	1	1	1	2	2	4	10	488729500	38949440	597339420	93709090	452599400	95019730	0	324817500	103342330	42143220	3762288	2456648	5473024	18382170	32077660	108884100	289510000
LINF_220011900	0	0	0	0	0	0	0	0	0	0	0	0	0	0	0	0	0	0	0	0	0	0	0	0	0	0	0	0	0	0	0	0	0	0
LINF_220013200	0	1	0	0	0	0	0	0	7	4	0	4	0	1	0	0	0	0	24152240	0	0	0	0	0	0	89881570	83147400	0	78269840	0	23104260	0	0	0
LINF_220015800	0	1	0	0	0	0	0	0	1	2	0	0	0	0	0	0	1	0	17264580	0	0	0	0	0	0	3577999	21960540	0	0	0	0	0	0	7438400
LINF_220019700	0	0	0	0	0	0	0	0	0	0	0	0	0	0	0	1	1	0	0	0	0	0	0	0	0	0	0	0	0	0	0	0	16826160	9858900
LINF_220021600	0	0	0	0	0	0	0	0	0	0	0	0	0	0	0	2	1	0	0	0	0	0	0	0	0	0	0	0	0	0	0	0	20722650	17555000
LINF_220021800; LINF_220021400	1	0	0	0	0	0	0	1	0	1	0	0	0	0	0	2	3	68831500	0	0	0	0	0	0	1.00208e+08	0	38476620	0	0	0	0	0	381416100	260340000
LINF_220022100	0	0	0	0	0	0	0	0	1	1	1	0	0	0	0	0	1	0	0	0	0	0	0	0	0	2583315	6500340	13955904	0	0	0	0	0	4455200
LINF_220022300	0	0	0	0	0	0	0	0	0	1	0	0	0	0	0	0	0	0	0	0	0	0	0	0	0	0	12381642	0	0	0	0	0	0	0
LINF_220022600	0	0	0	0	0	0	0	0	0	0	0	0	0	0	0	1	2	0	0	0	0	0	0	0	0	0	0	0	0	0	0	0	1826175	26297000
LINF_230005000	0	0	0	0	0	0	0	0	1	1	0	0	0	0	0	0	0	0	0	0	0	0	0	0	0	4432293	3189816	0	0	0	0	0	0	0
LINF_230005100	0	0	0	0	0	0	0	0	7	4	1	3	2	2	1	3	12	0	0	0	0	0	0	0	0	315780200	340515000	15904800	115668240	42449920	87410130	15188438	96252000	360770000
LINF_230005400	0	0	0	0	0	0	0	0	1	1	0	1	0	0	1	2	6	0	0	0	0	0	0	0	0	112234160	68268060	0	70532640	0	0	116817140	634101000	462150000
LINF_230005800	2	0	0	0	0	0	0	0	0	2	0	0	0	0	0	0	0	50630750	0	0	0	0	0	0	0	0	57424500	0	0	0	0	0	0	0
LINF_230006100	1	0	0	1	0	0	0	1	2	3	2	2	1	1	2	3	6	6894900	0	0	12174675	0	0	0	2.34754e+07	22276140	70091280	42301440	33078560	28953600	9989427	49817020	55707600	171860000
LINF_230007100	0	0	0	0	0	0	0	0	2	2	2	1	0	0	2	2	3	0	0	0	0	0	0	0	0	119588650	177168600	186552000	22232560	0	0	130383280	749931000	680020000
LINF_230008000	0	0	0	0	0	0	0	0	1	1	0	0	0	0	0	1	1	0	0	0	0	0	0	0	0	2027037	3913308	0	0	0	0	0	28154880	40898000
LINF_230009000	0	0	0	0	0	0	0	0	0	0	0	0	0	0	0	5	7	0	0	0	0	0	0	0	0	0	0	0	0	0	0	0	1251237000	606100000
LINF_230011000	0	0	0	0	0	0	0	0	1	2	0	0	0	0	0	0	0	0	0	0	0	0	0	0	0	4435629	20970180	0	0	0	0	0	0	0
LINF_230014100	0	0	0	0	0	0	0	0	1	1	1	1	0	0	0	0	0	0	0	0	0	0	0	0	0	56415930	39850020	22245120	46174960	0	0	0	0	0
LINF_230014600	0	0	0	0	0	0	0	0	2	3	1	0	0	0	0	6	5	0	0	0	0	0	0	0	0	45562810	69782580	59669280	0	0	0	0	472368000	285390000
LINF_230014800; LINF_230010700	4	0	1	2	3	2	2	3	3	4	0	6	1	3	6	9	12	99259300	0	76162812	149331840	308954510	216410400	243708880	3.87463e+08	39271670	70198380	0	308142400	99307520	101474880	264947400	628212000	572090000
LINF_230016800	0	0	0	0	0	0	0	0	1	1	0	0	0	0	0	0	0	0	0	0	0	0	0	0	0	21675660	32622660	0	0	0	0	0	0	0
LINF_230018500	0	0	0	0	0	0	0	0	0	0	0	0	0	0	0	1	1	0	0	0	0	0	0	0	0	0	0	0	0	0	0	0	31725330	11271000
LINF_230021100	10	8	8	8	8	7	7	6	16	16	13	12	10	13	14	13	20	1070824500	471539800	2250680400	876928900	1575018100	889710500	500348600	620397400	3141678000	3328416000	2165472000	1918988000	2009753600	1584981000	2130552000	1568034000	2868800000
LINF_230024800	0	0	0	0	0	0	0	0	3	1	0	0	0	0	0	0	0	0	0	0	0	0	0	0	0	111117990	59262840	0	0	0	0	0	0	0
LINF_240005000	1	0	0	0	0	0	0	0	0	0	1	0	1	0	1	2	4	13484300	0	0	0	0	0	0	0	0	0	7442352	0	9135360	0	11310366	22427730	106690000
LINF_240006000	0	1	0	0	1	1	1	0	0	3	1	0	0	2	1	1	3	0	45133820	0	0	298210080	185759250	246772740	0	0	53718840	16655040	0	0	76413540	5762752	4674540	53557000
LINF_240007900	0	0	0	0	0	0	0	0	0	0	0	0	0	0	0	1	3	0	0	0	0	0	0	0	0	0	0	0	0	0	0	0	3586908	23526000
LINF_240009000	2	1	0	1	1	1	0	1	1	2	1	1	1	1	2	1	3	41035700	25899820	0	16083308	9612727	2.28093e+06	0	6.03187e+06	9247114	35331660	8606736	11078232	6828544	12405180	119631460	18051540	44396000
LINF_240011400	0	0	0	0	0	0	0	0	2	2	0	0	0	0	0	0	0	0	0	0	0	0	0	0	0	25463410	29432340	0	0	0	0	0	0	0
LINF_240012300	6	3	4	3	3	2	2	2	4	9	3	4	0	2	1	2	5	424856500	2.53311e+08	5.35372e+08	332300200	635708700	193180300	170510870	2.06289e+08	162240800	512933400	197942400	169596640	0	143989200	23489920	45084000	126090000
LINF_240012800	0	0	0	0	0	0	0	0	6	8	5	2	1	1	3	4	12	0	0	0	0	0	0	0	0	539848200	583128000	519307200	130003520	0	30195150	152941020	114422100	604030000
LINF_240013700	0	0	0	0	0	0	0	0	0	0	0	0	0	0	0	3	5	0	0	0	0	0	0	0	0	0	0	0	0	0	0	0	251070300	187530000
LINF_240017300	0	0	0	0	0	0	0	0	1	1	0	0	0	0	0	0	0	0	0	0	0	0	0	0	0	14371210	48126960	0	0	0	0	0	0	0
LINF_240017400	0	0	0	0	0	0	0	0	1	3	2	1	0	0	0	0	0	0	0	0	0	0	0	0	0	8827056	125018460	90273600	13263672	0	0	0	0	0
LINF_240020600; LINF_240020500	0	0	0	0	0	0	0	1	0	0	0	0	0	0	0	3	3	0	0	0	0	0	0	0	312211200	0	0	0	0	0	0	0	678249000	413020000
LINF_240021100	1	1	0	1	0	0	0	0	2	2	1	0	0	0	0	0	1	41557400	96889800	0	75871870	0	0	0	0	8695701	42611940	6435072	0	0	0	0	0	7441700
LINF_240021200	1	0	0	0	0	0	0	0	0	1	1	0	0	1	0	0	0	17082855	0	0	0	0	0	0	0	0	14895720	15816960	0	0	6586251	0	0	0
LINF_240021800	1	0	0	0	0	0	0	0	3	2	0	2	0	0	1	1	2	32343050	0	0	0	0	0	0	0	148271300	86090760	0	30621680	0	0	43728640	14175720	6281900
LINF_240024400	0	0	0	0	0	0	0	0	0	0	0	0	0	0	0	2	1	0	0	0	0	0	0	0	0	0	0	0	0	0	0	0	28773810	11471000
LINF_240024800	0	0	0	0	0	0	0	0	0	0	0	0	0	0	0	2	2	0	0	0	0	0	0	0	0	0	0	0	0	0	0	0	10233600	6209800
LINF_240026800	0	0	0	0	0	0	0	1	0	0	0	0	0	0	0	2	2	0	0	0	0	0	0	0	2.9046e+07	0	0	0	0	0	0	0	142603500	129680000
LINF_240027000; LINF_240026900	0	0	0	0	0	0	0	0	0	0	0	0	0	0	0	5	3	0	0	0	0	0	0	0	0	0	0	0	0	0	0	0	352712100	261950000
LINF_240027200	0	0	0	0	0	0	0	0	1	1	0	0	0	0	0	0	0	0	0	0	0	0	0	0	0	2730655	7519302	0	0	0	0	0	0	0
LINF_240027300	0	0	0	0	0	0	0	0	0	0	0	2	0	0	1	9	11	0	0	0	0	0	0	0	0	0	0	0	44991760	0	0	30396180	1141998000	861130000
LINF_240029400	0	0	0	0	0	0	0	0	1	1	0	0	0	0	0	0	1	0	0	0	0	0	0	0	0	23288060	17933580	0	0	0	0	0	0	15258000
LINF_250005800	2	2	1	1	0	0	0	0	9	10	5	7	5	6	2	4	5	43204750	93653060	11493561	15418003	0	0	0	0	760343900	913147200	693936000	835060800	1285529600	1205141100	305765200	413244000	128050000
LINF_250006300	0	0	1	0	0	0	1	0	0	0	1	0	1	1	1	1	0	0	0	44687856	0	0	0	263016110	0	0	0	209160000	0	206379520	179309700	314553600	19051500	0
LINF_250008000	0	0	0	0	0	0	0	0	1	2	0	1	0	1	0	0	0	0	0	0	0	0	0	0	0	3648194	15577380	0	6714080	0	14679510	0	0	0
LINF_250010200 LINF_250010100	1	0	0	0	0	0	0	0	2	1	2	1	1	2	1	2	3	25572700	0	0	0	0	0	0	0	90625220	134089200	19033920	93976240	0	408237300	19318986	468039000	434840000
LINF_250012000	0	0	0	0	0	0	0	0	1	0	0	0	0	0	0	1	2	0	0	0	0	0	0	0	0	6333118	0	0	0	0	0	0	0	8404800
LINF_250012600	0	0	0	0	0	0	0	0	1	1	0	1	1	1	0	0	2	0	0	0	0	0	0	0	0	4036699	6664392	0	12936552	9299712	20942730	0	0	18110000
LINF_250013100 LINF_250013000 LINF_250012900	0	0	0	0	0	0	0	2	0	0	0	0	0	0	0	3	5	0	0	0	0	0	0	0	1.85279e+08	0	0	0	0	0	0	0	902889000	720980000
LINF_250013300	0	0	0	0	0	0	0	0	0	0	0	0	0	0	0	4	5	0	0	0	0	0	0	0	0	0	0	0	0	0	0	0	374470200	112450000
LINF_250014900	0	0	0	0	0	0	0	1	0	3	0	0	0	0	1	6	6	0	0	0	0	0	0	0	315978600	0	107854740	0	0	0	0	43792140	3410121000	2.0416e+09
LINF_250016900	1	0	0	0	1	0	0	0	1	4	0	0	0	1	0	0	0	21338705	0	0	0	293126210	0	0	0	15551320	154501200	0	0	0	16465980	0	0	0
LINF_250017300	0	0	0	0	0	0	0	0	3	3	2	0	0	0	0	1	2	0	0	0	0	0	0	0	0	95376240	69146280	95957280	0	0	0	0	12594660	80596000
LINF_250018000; LINF_250017900	9	8	5	6	2	4	3	2	8	7	5	9	3	3	3	5	10	1094982500	1638430000	293110320	570834400	229187240	506145900	238698640	1.58505e+07	400236600	352270800	198129600	589210400	80985600	270353400	210240880	130400400	480640000
LINF_250018800	1	0	0	0	0	1	1	1	3	3	3	2	0	1	0	0	0	20459335	0	0	0	0	80746150	48954220	3.12501e+07	99654660	73731420	108084960	27067440	0	4894956	0	0	0
LINF_250019100	0	0	0	0	0	0	0	0	1	3	1	1	0	0	0	0	0	0	0	0	0	0	0	0	0	5962822	27457920	43400160	10057200	0	0	0	0	0
LINF_250020400	0	0	0	0	0	1	0	0	1	2	0	1	0	0	0	1	5	0	0	0	0	0	9845881	0	0	7563546	74505060	0	9820560	0	0	0	24384750	307390000
LINF_250022600	1	0	0	0	0	0	0	1	2	2	0	0	0	0	0	3	1	6850015	0	0	0	0	0	0	1.24611e+07	24814280	28579320	0	0	0	0	0	100284600	31917000
LINF_250024400	2	2	0	0	0	2	0	1	0	2	1	2	2	1	1	2	4	180404800	169412600	0	0	0	228836290	0	2.50258e+07	0	94248000	17674560	153820640	80309760	18829140	72430640	72294300	95285000
LINF_250025200	3	1	1	0	1	0	1	2	1	6	2	0	0	0	1	0	4	172186850	201142800	92714670	0	123546630	0	148191970	142848860	73852090	279757800	85321440	0	0	0	32270700	0	123860000
LINF_250025900	0	0	0	0	0	0	0	0	1	1	0	0	0	0	0	0	1	0	0	0	0	0	0	0	0	3923136	10015614	0	0	0	0	0	0	1073900
LINF_250027000	0	0	0	0	0	0	0	0	0	0	0	0	0	0	0	4	6	0	0	0	0	0	0	0	0	0	0	0	0	0	0	0	1322958000	788470000
LINF_250027100	1	1	0	1	1	1	0	1	0	0	0	0	0	0	0	1	2	37628200	0	0	87064170	166614330	33621900	0	9.77061e+07	0	0	0	0	0	0	0	31361460	32330000
LINF_250027500	0	0	0	0	0	0	0	0	1	0	0	2	1	1	1	1	1	0	0	0	0	0	0	0	0	14565810	0	0	68333280	40675840	31626300	34460180	4886700	22767000
LINF_250027700	0	0	0	0	0	0	0	0	0	1	0	0	0	0	0	0	0	0	0	0	0	0	0	0	0	0	8374086	0	0	0	0	0	0	0
LINF_250028400 LINF_250028300	0	0	0	0	0	0	0	1	0	0	0	0	0	0	0	3	6	0	0	0	0	0	0	0	8.75599e+07	0	0	0	0	0	0	0	169513500	204920000
LINF_250030600	2	1	1	2	0	0	0	0	4	3	1	3	1	2	4	7	13	250204500	46323260	17135220	106825490	0	0	0	0	165729700	169709400	25810560	69825040	29117440	106777890	182425340	794391000	1202400000
LINF_260006300	0	0	0	0	0	0	0	0	0	0	0	0	0	0	0	1	2	0	0	0	0	0	0	0	0	0	0	0	0	0	0	0	58878300	61318000
LINF_260006700; LINF_260006600	2	2	0	2	2	0	0	1	2	2	1	0	1	1	0	3	3	23150555	84889200	0	96589820	75738620	0	0	3.31773e+07	59850620	59892840	45387360	0	36930560	45204600	0	237194100	272580000
LINF_260008200	0	0	0	0	0	0	0	0	0	0	0	0	0	0	0	2	2	0	0	0	0	0	0	0	0	0	0	0	0	0	0	0	27847560	16041000
LINF_260008800	0	0	0	0	0	0	0	0	1	1	0	1	0	0	0	0	1	0	0	0	0	0	0	0	0	3680859	8169336	0	6593208	0	0	0	0	16451000
LINF_260009700	0	0	0	0	0	0	0	0	0	2	0	0	0	0	0	0	1	0	0	0	0	0	0	0	0	0	1507968	0	0	0	0	0	0	1112800
LINF_260011400; LINF_260011200	0	0	0	0	0	0	0	0	1	1	1	2	0	0	1	2	2	0	0	0	0	0	0	0	0	50105330	58707180	37296000	74931360	0	0	30401260	570453000	436830000
LINF_260013100; LINF_260013000	0	0	0	0	0	0	0	0	0	0	0	0	0	0	0	1	2	0	0	0	0	0	0	0	0	0	0	0	0	0	0	0	15138630	54457000
LINF_260013800; LINF_260013700	2	0	0	2	1	1	1	3	2	2	3	2	1	2	1	4	5	36053700	0	0	53560440	36080344	0	43907140	1.7966e+08	54960600	98108640	26814240	57610240	73021440	40744770	37477700	543387000	591290000
LINF_260017400	7	7	10	7	7	6	6	6	9	11	5	8	4	5	4	9	12	589709000	582908200	1634660100	798257600	1573054900	964899600	854534500	1268631700	450332200	706217400	412027200	388460800	433945600	319435500	440690000	688038000	745050000
LINF_260018800	0	0	0	0	0	0	0	0	1	1	1	0	0	0	0	1	1	0	0	0	0	0	0	0	0	3619282	4140360	8375328	0	0	0	0	16960710	28066000
LINF_260019800	0	0	0	0	0	0	0	0	2	1	1	2	0	0	0	0	6	0	0	0	0	0	0	0	0	21440750	1.16862e+06	2478240	6412248	0	0	0	0	80976000
LINF_260021100	2	1	0	0	0	1	0	0	1	1	1	1	0	1	0	0	0	12302250	26994860	0	0	0	13877946	0	0	8907259	30670920	27158400	35721040	0	5781423	0	0	0
LINF_260021500; LINF_260021400; LINF_260021300	1	0	0	0	0	0	0	1	1	1	0	0	0	0	0	1	2	42128450	0	0	0	0	0	0	36555050	0	60549300	0	0	0	0	0	238130100	188600000
LINF_260024900	1	1	1	1	0	1	0	0	2	3	2	3	1	2	1	0	2	198567950	193343000	17475930	34563340	0	172315150	0	0	75076680	91217700	151646400	91060000	55477760	444192300	33055560	0	53959000
LINF_260025600	0	0	0	0	0	0	0	0	2	1	0	0	0	0	0	1	1	0	0	0	0	0	0	0	0	25063090	12616380	0	0	0	0	0	720018	4684300
LINF_260027200	0	0	0	0	0	0	0	0	1	1	2	0	0	0	0	0	1	0	0	0	0	0	0	0	0	74280210	48275640	66132000	0	0	0	0	0	0
LINF_260027600; LINF_030007300	1	0	0	0	0	0	0	0	1	1	0	0	0	0	0	1	2	19219005	0	0	0	0	0	0	0	30777380	10997658	0	0	0	0	0	24580920	61206000
LINF_260028900; LINF_260028800	1	0	0	0	0	0	0	0	1	1	0	1	0	0	0	1	1	105686550	0	0	0	0	0	0	0	98409220	128772000	0	14582128	0	0	0	527670000	393500000
LINF_260032600	1	1	1	1	1	0	1	1	1	0	0	1	1	1	0	1	1	1.84092e+06	0	5.21178e+06	6085576	17400905	0	7662106	8603518	881872	0	0	13642760	7070976	18839010	0	1339923	3037500
LINF_270006800	0	0	0	0	0	0	0	0	0	0	0	0	0	0	0	3	4	0	0	0	0	0	0	0	0	0	0	0	0	0	0	0	115666200	106840000
LINF_270009100	0	0	0	0	0	0	0	0	1	1	1	0	0	0	0	0	0	0	0	0	0	0	0	0	0	3628039	1396710	8862768	0	0	0	0	0	0
LINF_270010300; LINF_270010400; LINF_270010600; LINF_270010500; LINF_270011100; LINF_270010700; LINF_270010800; LINF_270011000; LINF_270010200	0	0	0	0	0	0	0	0	1	1	0	0	0	0	0	1	2	0	0	0	0	0	0	0	0	10594302	5184144	0	0	0	0	0	4495920	13513000
LINF_270013800	3	4	3	4	3	3	3	3	2	2	2	3	3	4	2	4	7	1745674000	1847172000	2842684800	2408133100	2327537200	4901854000	4063452000	4667712000	122390890	333421200	67697280	1002889600	909465600	662812800	760857000	326987700	903020000
LINF_270014800	0	0	0	0	0	0	0	0	1	1	1	1	1	1	0	0	0	0	0	0	0	0	0	0	0	6312963	5215896	5488704	6967192	11461632	27994140	0	0	0
LINF_270016900	0	0	0	0	0	0	0	0	6	9	3	10	4	7	3	1	6	0	0	0	0	0	0	0	0	230420300	463251600	108819360	1007831200	374860800	471123300	172994320	5155410	255720000
LINF_270017500	1	0	0	0	0	0	0	0	2	2	1	2	1	1	1	2	2	11698770	0	0	0	0	0	0	0	51275710	55437480	71560800	38133840	76682240	48344670	56283860	45337500	39743000
LINF_270018900	1	0	0	0	0	0	0	0	4	4	1	1	0	1	0	0	2	44436150	0	0	0	0	0	0	0	92632380	152573400	82457280	4798688	0	64290360	0	0	35437000
LINF_270019000	9	6	6	4	7	9	5	4	13	15	7	13	10	9	16	23	25	745890000	332677400	1254228300	485415200	1353585500	1493133900	378285400	2.3023e+08	1184905500	2275560000	613598400	2660808000	1490483200	1410564000	7613650000	3898440000	4381100000
LINF_270019700	1	2	0	1	3	1	2	2	10	16	12	11	7	10	5	7	11	80741300	199762200	0	47720390	379073470	53534080	389398800	4.25652e+08	725969200	2309202000	1923840000	997971200	1374566400	1477539000	5.35102e+08	806715000	603220000
LINF_270019800	0	0	0	0	0	0	0	0	0	0	0	0	0	0	0	5	6	0	0	0	0	0	0	0	0	0	0	0	0	0	0	0	85737600	81398000
LINF_270020600; LINF_270020500	1	0	1	0	0	0	0	0	3	2	0	2	0	2	0	3	6	385212000	0	141461130	0	0	0	0	0	281155300	376374600	0	213440000	0	286695300	0	568659000	586580000
LINF_270021300 LINF_270021100 LINF_270020900	0	0	0	0	0	0	0	0	0	1	0	1	0	0	0	0	2	0	0	0	0	0	0	0	0	0	32608800	0	12906392	0	0	0	0	33261000
LINF_270021500	3	0	2	1	1	0	0	0	0	2	0	0	0	0	0	1	4	196887700	0	176811870	102210360	128904530	0	0	0	0	5356638	0	0	0	0	0	102589500	208030000
LINF_270023300	1	0	1	1	0	0	0	0	0	1	0	1	0	0	0	1	3	24284900	0	23545554	9770092	0	0	0	0	0	5571846	0	8306296	0	0	0	18486780	28487000
LINF_270023800	1	0	0	0	0	0	0	0	2	3	0	1	0	0	0	0	0	16988620	0	0	0	0	0	0	0	22444330	46816560	0	7057672	0	0	0	0	0
LINF_270024100	2	1	0	0	1	1	1	0	3	2	1	2	1	2	1	0	3	77284450	8.1571e+06	0	0	68932860	58657750	31771430	0	67427510	65643480	40880160	53199920	21408768	29322360	42176700	0	42284000
LINF_270024200	0	0	0	0	0	0	0	0	0	0	0	0	0	0	1	2	2	0	0	0	0	0	0	0	0	0	0	0	0	0	0	22992842	53192100	35622000
LINF_270025000; LINF_270024900	0	0	0	0	0	1	0	0	0	1	0	0	0	0	0	2	9	0	0	0	0	0	24045600	0	0	0	20669040	0	0	0	0	0	172465800	381470000
LINF_270025600	0	0	0	0	0	0	0	0	2	2	0	0	0	0	0	3	6	0	0	0	0	0	0	0	0	19168100	23601060	0	0	0	0	0	134920500	134960000
LINF_270027000	0	0	0	0	0	0	0	0	0	0	0	0	0	0	0	1	2	0	0	0	0	0	0	0	0	0	0	0	0	0	0	0	1356966	4481800
LINF_270027100	0	0	0	0	0	0	0	0	0	0	0	0	0	0	0	1	2	0	0	0	0	0	0	0	0	0	0	0	0	0	0	0	154541400	79218000
LINF_270030700	0	0	0	0	0	0	0	0	0	0	0	0	0	0	0	2	2	0	0	0	0	0	0	0	0	0	0	0	0	0	0	0	54841800	34111000
LINF_270031800	0	0	0	0	0	0	0	0	0	0	0	0	0	1	0	1	1	0	0	0	0	0	0	0	0	0	0	0	0	0	4376076	0	2526225	10586000
LINF_270032100	0	0	0	0	0	0	0	0	0	0	1	1	0	0	0	0	1	0	0	0	0	0	0	0	0	0	0	3206448	1.66323e+06	0	0	0	0	1887500
LINF_270032200	0	1	0	0	0	0	0	0	2	4	1	1	1	1	1	4	10	0	44047040	0	0	0	0	0	0	102494430	167756400	47445120	21990816	92513280	132415920	203370180	382863000	549670000
LINF_270033000	0	0	0	0	0	0	0	0	0	0	0	0	0	0	0	0	0	0	0	0	0	0	0	0	0	0	0	0	0	0	0	0	0	0
LINF_270033830 LINF_020012400	3	0	3	1	0	0	0	0	0	1	0	0	0	1	5	7	19	91720500	0	2.23065e+08	64237840	0	0	0	0	17561260	42120540	0	38358880	0	11769834	728218000	400725000	957950000
LINF_280009300	0	0	0	0	0	0	0	0	1	1	0	1	1	0	0	0	0	0	0	0	0	0	0	0	0	2323524	4411386	0	4510080	8198400	0	0	0	0
LINF_280010500	3	0	0	0	0	0	0	0	1	1	1	0	0	0	0	0	0	244729000	0	0	0	0	0	0	0	17220710	31913280	62223840	0	0	0	0	0	0
LINF_280012000	0	0	0	0	0	0	0	0	0	1	0	0	0	1	0	1	1	0	0	0	0	0	0	0	0	0	36230040	0	0	0	1618821	0	525057	8917300
LINF_280015900; LINF_280015700	1	0	0	1	0	0	0	1	1	2	0	1	1	1	1	2	2	27015600	0	0	45904690	0	0	0	156966950	28511680	62847540	0	36203600	31418880	21563130	23069042	580827000	740590000
LINF_280017800	13	11	8	8	5	8	7	8	6	3	3	6	1	3	0	5	12	2501105000	3430378000	1210351500	1334566600	1115915600	2520594000	1122484100	1.52776e+09	192167500	99149400	91465920	363961600	50585600	135567270	0	178725300	299840000
LINF_280018600	1	1	0	1	0	0	1	1	4	4	2	2	1	1	1	1	1	3026095	4258384	0	4047656	0	0	2.65659e+06	1.9935e+06	280015500	210823200	161812800	66212800	54973440	38631180	10799826	3210948	16525000
LINF_280023600	4	2	3	3	1	1	2	1	2	2	1	3	1	1	3	3	7	376470000	137647000	304337130	298452300	85219240	39838340	140873090	9.91406e+07	16365860	34875540	23751360	17556832	9150720	11969913	127543560	114913500	206580000
LINF_280024500	0	0	0	0	0	1	0	0	0	1	1	1	0	1	0	0	2	0	0	0	0	0	32363700	0	0	0	14249340	5473440	2731104	0	12474693	0	0	16627000
LINF_280024700	0	0	0	0	0	0	0	0	0	0	0	0	0	0	0	1	1	0	0	0	0	0	0	0	0	0	0	0	0	0	0	0	6382740	18492000
LINF_280025100	0	1	1	1	1	1	1	0	0	0	1	1	1	1	1	1	1	0	690217400	2.54785e+08	667120700	1397798400	1959902800	3298715000	0	0	0	925689600	131713360	1809868800	1088364900	2112975200	1004094000	66815000
LINF_280026300	0	0	0	0	0	0	0	0	0	2	2	0	0	0	0	0	0	0	0	0	0	0	0	0	0	0	4463928	21575520	0	0	0	0	0	0
LINF_280027300	0	0	0	0	0	0	0	0	1	1	0	0	0	0	0	0	0	0	0	0	0	0	0	0	0	12039207	24820740	0	0	0	0	0	0	0
LINF_280029900	0	0	0	0	0	0	0	0	0	0	0	1	0	1	0	2	6	0	0	0	0	0	0	0	0	0	0	0	7994720	0	0	0	138091200	74648000
LINF_280031300	0	0	0	0	0	0	0	0	0	0	0	0	0	0	0	1	2	0	0	0	0	0	0	0	0	0	0	0	0	0	0	0	14328210	36613000
LINF_280031400	1	1	0	2	0	0	2	2	1	2	1	2	0	3	2	6	8	5579605	11034180	0	26595669	0	0	11209491	1.20312e+07	3911460	54397980	4501728	35591120	0	16873470	16402304	265508100	244140000
LINF_280031800; LINF_280028800	0	0	0	0	0	0	0	0	0	0	0	0	0	0	0	1	1	0	0	0	0	0	0	0	0	0	0	0	0	0	0	0	37260990	26467000
LINF_280032200	1	0	0	1	0	0	0	0	9	10	9	11	7	10	6	7	8	38420150	0	0	50966970	0	0	0	0	9120207000	8712018000	10439568000	10515168000	18444032000	15500130000	9928098000	6.16785e+09	1.9507e+09
LINF_280032700	0	1	0	1	0	0	0	0	1	2	1	1	1	1	1	1	1	0	3088886	0	15997672	0	0	0	0	1702194	12561570	10701648	4197112	11380224	8925159	3723640	3590145	4138100
LINF_280032900; LINF_280032800	0	0	0	0	0	0	0	0	0	1	0	0	0	0	0	4	4	0	0	0	0	0	0	0	0	0	28700280	0	0	0	0	0	324776400	182060000
LINF_280033500	1	2	1	0	1	0	0	0	1	2	0	2	0	1	0	0	2	24047550	89413320	2.74313e+07	0	43169950	0	0	0	8370024	35393400	0	27104560	0	40103220	0	0	11013000
LINF_280034800 LINF_280034700	4	3	1	3	2	1	2	3	2	4	3	1	0	0	1	5	9	314806000	221025800	3.26167e+07	123147820	106008710	90902620	30856570	1.01718e+09	22312280	120008700	109742400	8798136	0	0	30566360	1145898000	978560000
LINF_280036000; LINF_280035900; LINF_280035500; LINF_280035400; LINF_280035300; LINF_280035200; LINF_280035100; LINF_280035000; LINF_280035800; LINF_280035700; LINF_280035600	21	19	18	18	20	17	19	19	24	26	24	22	19	26	16	29	32	19298200000	2.16931e+10	3.28403e+10	23598409000	29867634000	13536135000	17640834000	20461490000	13261851000	16285500000	1.53691e+10	11469848000	12118272000	1.46894e+10	8041386000	1.31258e+10	12414000000
LINF_280036800	0	0	0	0	0	0	0	0	0	1	0	0	0	0	0	2	3	0	0	0	0	0	0	0	0	0	42018480	0	0	0	0	0	9449700	36625000
LINF_290005000	0	0	0	0	0	0	0	0	1	1	0	1	0	0	0	0	0	0	0	0	0	0	0	0	0	9237245	5095692	0	4398256	0	0	0	0	0
LINF_290006100	8	4	6	5	4	1	2	6	6	9	4	5	3	2	4	6	11	471574500	2.6327e+08	686622060	455984600	262520740	115586640	152422430	626628100	220662500	379260000	221860800	148401120	91253760	56975280	221716600	237447600	366290000
LINF_290007500	0	1	0	1	0	0	0	0	0	0	1	0	0	0	0	1	1	0	99675780	0	9517791	0	0	0	0	0	0	5023008	0	0	0	0	16518840	56210000
LINF_290008200	1	1	0	0	0	0	0	0	1	2	2	1	0	0	0	1	3	15947335	96980660	0	0	0	0	0	0	40114010	180520200	235051200	8821568	0	0	0	58835400	153730000
LINF_290008400	1	0	1	1	0	0	0	0	1	2	0	1	0	0	0	0	1	53208700	0	2.59297e+08	133548800	0	0	0	0	30874680	59177160	0	29301600	0	0	0	0	14400000
LINF_290010100	0	0	0	0	1	0	0	0	0	0	0	0	0	0	0	3	1	0	0	0	0	503110900	0	0	0	0	0	0	0	0	0	0	123938100	37720000
LINF_290013400	1	1	1	0	0	1	1	1	1	0	0	1	0	0	1	1	2	144957400	44734980	191071830	0	0	222228410	143743540	5.05234e+08	8324988	0	0	71578960	0	0	167081200	183370200	130360000
LINF_290013700	2	1	0	1	1	0	0	0	2	0	1	0	1	1	0	0	0	16662910	24110940	0	3948470	34543731	0	0	0	41937690	0	19693440	0	26967040	36253920	0	0	0
LINF_290014400	0	0	0	0	0	0	0	0	0	1	0	0	0	0	0	5	6	0	0	0	0	0	0	0	0	0	21159180	0	0	0	0	0	229128900	282170000
LINF_290016800; LINF_290016700; LINF_290016600	2	1	1	0	0	0	0	1	2	3	0	1	0	0	0	7	7	85281500	75851580	96404310	0	0	0	0	2.66874e+08	139569900	182674800	0	59429120	0	0	0	1367223000	528610000
LINF_290017000	0	0	0	0	0	0	0	0	1	1	0	0	0	0	0	0	0	0	0	0	0	0	0	0	0	5501064	4278834	0	0	0	0	0	0	0
LINF_290017500	0	0	0	0	0	0	0	0	0	0	0	0	0	0	0	2	4	0	0	0	0	0	0	0	0	0	0	0	0	0	0	0	49830300	197950000
LINF_290017600	0	0	0	1	1	0	0	0	1	2	1	0	1	1	0	0	0	0	0	0	64503420	71088290	0	0	0	1760991	88453260	10610640	0	12692480	6735711	0	0	0
LINF_290018300	0	0	0	0	0	0	0	0	2	5	2	7	2	5	2	9	14	0	0	0	0	0	0	0	0	28750760	87834600	22703040	361757600	117852160	185429100	42392600	640497000	480160000
LINF_290018600	0	0	0	0	0	0	0	0	1	1	0	0	0	0	1	1	3	0	0	0	0	0	0	0	0	3867258	5678946	0	0	0	0	29204920	14610960	18596000
LINF_290019000	0	0	0	0	0	0	0	0	0	0	0	0	0	0	0	1	3	0	0	0	0	0	0	0	0	0	0	0	0	0	0	0	3288090	16357000
LINF_290022500	0	0	0	0	0	0	0	0	1	2	0	0	0	0	0	0	0	0	0	0	0	0	0	0	0	6558715	22168440	0	0	0	0	0	0	0
LINF_290024100 LINF_290024000 LINF_290023900	0	0	0	0	0	0	0	0	0	1	0	0	0	1	0	0	1	0	0	0	0	0	0	0	0	0	36543780	0	0	0	115639740	0	0	25119000
LINF_290024700; LINF_290024200; LINF_290025100; LINF_290025000; LINF_290024400; LINF_290024300; LINF_290024600; LINF_290024900; LINF_290024800	2	1	1	2	2	3	1	2	2	3	2	3	2	3	2	4	3	142985750	115392200	189999840	284251900	341711320	105691130	236442190	3.69431e+08	93417730	116730180	60294240	291484800	450124800	310834500	471093800	202901400	129940000
LINF_290025400; LINF_110017900	4	2	4	2	3	2	2	3	4	5	2	4	2	3	3	4	5	684508000	347887600	1178108700	573625700	2171585500	520242400	450706700	1.42364e+09	496077100	449593200	339926400	894336800	702464000	641028300	460121000	1004640000	793910000
LINF_290027200	0	0	0	0	0	0	0	0	0	0	0	0	0	0	0	1	1	0	0	0	0	0	0	0	0	0	0	0	0	0	0	0	7322250	2646200
LINF_290027400	0	1	0	1	1	0	1	1	0	0	1	1	1	1	0	1	1	0	1.24419e+08	0	318668900	583234000	0	2180007000	8.60481e+08	0	0	263332800	30484800	458240000	332689500	0	254806500	63932000
LINF_290029300	0	0	0	0	0	0	0	0	2	3	0	0	0	0	0	2	5	0	0	0	0	0	0	0	0	15291390	26293680	0	0	0	0	0	91638300	103630000
LINF_290029700	0	0	0	0	0	1	0	2	0	0	0	0	0	0	0	0	3	0	0	0	0	0	21122848	0	34246310	0	0	0	0	0	0	0	0	37382000
LINF_290030100	0	0	0	0	0	0	0	0	0	0	0	0	0	0	0	2	2	0	0	0	0	0	0	0	0	0	0	0	0	0	0	0	12281880	6436100
LINF_290030700	0	0	0	0	0	0	0	0	0	0	0	0	0	0	0	2	1	0	0	0	0	0	0	0	0	0	0	0	0	0	0	0	14690130	9000300
LINF_290030800	0	0	0	0	0	0	0	0	1	0	0	0	0	0	0	2	1	0	0	0	0	0	0	0	0	37755180	0	0	0	0	0	0	41180100	14994000
LINF_290030900	1	0	1	1	0	0	0	0	1	1	0	1	0	0	0	1	5	22854690	0	183742410	208062960	0	0	0	0	55188560	36721440	0	32746800	0	0	0	39959400	131530000
LINF_290031000	0	0	0	0	0	0	0	0	2	1	0	0	0	0	0	0	2	0	0	0	0	0	0	0	0	14394840	21887460	0	0	0	0	0	0	8820900
LINF_290032400; LINF_290032300	0	0	0	0	0	0	0	0	1	4	0	2	1	1	1	6	5	0	0	0	0	0	0	0	0	31336160	182070000	0	41509440	86487040	19621560	33055560	1108458000	456490000
LINF_290032800	1	0	1	0	0	1	0	0	0	1	0	1	0	0	0	1	1	25631450	0	5.96492e+07	0	0	115849930	0	0	0	16150680	0	47998480	0	0	0	1270152	12339000
LINF_290032900	1	0	0	0	0	2	1	0	1	1	0	1	0	1	0	2	3	8048045	0	0	0	0	218474780	34939670	0	13343722	16022160	0	5916000	0	12448326	0	15701010	73711000
LINF_290033200	0	0	0	0	0	0	0	0	0	1	1	0	0	0	0	0	0	0	0	0	0	0	0	0	0	0	30998520	21103200	0	0	0	0	0	0
LINF_290033300	0	0	0	0	0	0	0	0	1	0	0	1	0	0	1	0	3	0	0	0	0	0	0	0	0	8784661	0	0	10055344	0	0	28691840	0	58075000
LINF_290033500	3	0	3	2	1	4	2	2	8	6	2	5	1	2	8	9	10	182305950	0	1.11927e+08	373275400	89264250	496639500	455281000	4.59349e+08	324829100	211138200	106472160	327537600	90352640	75900300	1582851800	1147653000	1328200000
LINF_290035900	0	0	0	0	0	0	0	0	0	0	0	0	0	0	0	0	0	0	0	0	0	0	0	0	0	0	0	0	0	0	0	0	0	0
LINF_290036400	0	0	0	0	0	0	0	0	0	1	0	0	0	0	0	1	1	0	0	0	0	0	0	0	0	0	30159360	0	0	0	0	0	587847000	290810000
LINF_300007500	0	0	0	0	0	0	0	0	0	0	0	0	0	0	0	2	6	0	0	0	0	0	0	0	0	0	0	0	0	0	0	0	17623320	149010000
LINF_300008500	0	0	0	0	0	0	0	0	0	1	0	0	0	0	0	1	1	0	0	0	0	0	0	0	0	0	8427762	0	0	0	0	0	10200060	5182200
LINF_300009000	0	0	0	1	0	0	0	0	2	4	0	1	0	1	0	0	0	0	0	0	30034930	0	0	0	0	25581560	72356760	0	5296328	0	35319090	0	0	0
LINF_300009600	0	0	0	0	0	0	0	0	0	0	0	0	0	0	0	0	1	0	0	0	0	0	0	0	0	0	0	0	0	0	0	0	0	1281500
LINF_300009700	0	0	0	0	0	0	0	2	0	0	0	0	0	0	0	2	6	0	0	0	0	0	0	0	2.36912e+08	0	24471720	0	23104416	0	0	0	113092200	259300000
LINF_300009900	1	0	0	0	0	0	0	0	2	1	0	1	0	1	0	1	5	3219500	0	0	0	0	0	0	0	12058806	6636924	0	4270888	0	5577114	0	0	93242000
LINF_300010900	2	1	0	0	0	0	0	0	0	0	0	0	0	0	0	0	0	84242800	1.6271e+07	0	0	0	0	0	0	0	0	0	0	0	0	0	0	0
LINF_300012500	0	0	0	0	0	0	0	0	0	0	0	0	0	0	0	1	2	0	0	0	0	0	0	0	0	0	0	0	0	0	0	0	37544520	29441000
LINF_300012900	0	0	0	1	1	1	0	1	0	1	0	2	0	2	1	2	2	0	0	0	136302160	137428090	446824100	0	2.55298e+08	0	13184640	0	172494320	0	99165300	6.68071e+07	142981800	216190000
LINF_300013000	0	0	0	0	0	0	0	0	1	2	1	1	0	1	0	2	6	0	0	0	0	0	0	0	0	10140189	28935900	5405040	13112176	0	27090330	0	16529760	44965000
LINF_300013700	0	0	0	0	0	0	0	0	0	0	0	0	0	0	0	0	0	0	0	0	0	0	0	0	0	0	0	0	0	0	0	0	0	0
LINF_300014400	0	0	0	0	0	0	0	0	0	0	0	0	0	0	0	2	4	0	0	0	0	0	0	0	0	0	0	0	0	0	0	0	58191900	154550000
LINF_300015700	0	0	0	0	0	0	0	0	4	4	0	0	0	0	0	0	1	0	0	0	0	0	0	0	0	31661420	78116220	0	0	0	0	0	0	6371200
LINF_300015800	0	0	1	1	0	0	0	0	0	0	1	0	1	1	1	0	0	0	0	45837960	274929500	0	0	0	0	0	0	562478400	0	552243200	310242300	431825400	0	0
LINF_300016800	4	2	3	1	1	2	2	2	4	4	1	4	1	2	0	1	3	323759500	213450200	2.21279e+08	108830890	59448150	331279400	246545560	1.77519e+08	193501900	348226200	33310080	212331040	63424000	116622510	0	8731320	49404000
LINF_300018100	3	0	3	3	0	2	2	2	0	0	0	0	0	0	0	1	1	60282200	0	1736208300	838772100	0	112068340	226504600	2.53559e+08	0	0	0	0	0	0	0	5902650	8087900
LINF_300018900	0	0	0	0	1	0	0	0	0	0	0	3	0	1	0	0	0	0	0	0	0	58572890	0	0	0	0	0	0	122547040	0	84817140	0	0	0
LINF_300021700	0	0	0	0	0	0	0	0	2	2	2	0	1	0	0	0	0	0	0	0	0	0	0	0	0	22830750	42706440	53239680	0	10557440	0	0	0	0
LINF_300023100	0	0	0	0	0	0	0	0	0	0	0	0	0	0	0	1	9	0	0	0	0	0	0	0	0	0	0	0	0	0	0	0	2533635	140360000
LINF_300026500	1	2	0	1	1	0	0	1	0	0	0	0	1	1	0	0	0	4450900	51541220	0	20729061	38061131	0	0	1.11409e+07	0	0	0	0	4852736	31177920	0	0	0
LINF_300029100	1	1	1	1	1	1	1	1	1	3	1	0	0	0	0	1	5	73315300	100461660	69997623	188355840	208136010	61211430	88406790	33724670	8803982	126214200	15818400	0	0	0	0	8096010	180020000
LINF_300029500	0	0	0	0	0	0	0	0	1	0	1	1	0	0	0	0	0	0	0	0	0	0	0	0	0	25377230	0	116425440	26809920	0	0	0	0	0
LINF_300030200; LINF_300030100; LINF_300030600; LINF_300030000	5	3	4	3	1	2	3	5	8	6	4	10	3	2	3	11	12	302703500	187820600	325710450	343709300	53689430	177634540	253483760	1.02214e+09	259276700	386895600	312206400	1286741600	626201600	24024990	329590400	2201901000	1.4892e+09
LINF_300032600	7	8	4	3	6	2	0	1	7	10	10	0	0	0	0	0	0	793148500	2346430000	305567010	134993230	2842141000	447360000	0	0	629419800	1607634000	2836512000	0	0	0	0	0	0
LINF_300033500	1	0	1	1	0	0	1	1	12	8	3	9	3	8	4	6	14	33454600	0	43970703	128080020	0	0	27181166	79696610	2886057000	1567062000	1028275200	3233616000	825472000	1342009800	871804200	540657000	1388200000
LINF_300034100	0	0	0	0	0	0	0	0	3	5	0	0	0	0	0	0	0	0	0	0	0	0	0	0	0	127734050	225716400	0	0	0	0	0	0	0
LINF_300035200 LINF_300035100 LINF_300035000	0	0	0	0	0	0	0	1	1	2	0	2	3	4	1	4	10	0	0	0	0	0	0	0	3.05465e+06	96958060	132463800	0	88190160	152716800	375483000	222336360	695565000	575130000
LINF_300036000	0	0	0	0	0	0	0	1	0	0	1	0	0	1	0	1	3	0	0	0	0	0	0	0	3.09329e+06	0	0	10402560	0	0	19185870	0	19875570	26981000
LINF_300036200	0	0	0	0	0	0	0	0	0	0	0	1	0	1	0	0	0	0	0	0	0	0	0	0	0	0	0	0	1.83804e+06	0	4159500	0	0	0
LINF_300036500	1	1	1	0	1	0	0	0	1	4	0	1	1	2	0	2	5	72445800	49647320	106409550	0	143526280	0	0	0	22096830	114559200	0	55784400	65948160	119264850	0	353390700	218590000
LINF_300037600; LINF_280010400	0	0	0	0	0	0	0	0	0	0	0	0	0	0	0	1	1	0	0	0	0	0	0	0	0	0	0	0	0	0	0	0	108872400	71434000
LINF_300038100	0	0	0	0	0	0	0	0	0	0	0	0	0	0	0	0	3	0	0	0	0	0	0	0	0	0	0	0	0	0	0	0	0	54850000
LINF_300039100; LINF_210018100	2	1	1	2	2	1	0	1	4	4	1	3	2	3	2	5	6	124291500	39180720	1.10083e+08	63823210	117493430	151545530	0	82188890	286618000	279934200	64213920	256267200	205711360	359648700	119395240	680550000	438770000
LINF_300040000	0	0	0	0	0	0	0	0	2	1	1	1	1	1	0	1	3	0	0	0	0	0	0	0	0	19640700	22091580	20293920	13117280	10234880	31194840	0	8045700	24131000
LINF_300040300	0	0	0	0	0	0	0	0	1	1	0	0	0	0	0	0	3	0	0	0	0	0	0	0	0	34334390	37129680	0	0	0	0	0	0	26927000
LINF_300041000; LINF_300040800	0	0	0	0	0	0	0	0	1	1	0	0	0	0	0	2	8	0	0	0	0	0	0	0	0	36800250	25266780	0	0	0	0	0	168331800	688640000
LINF_300041700; LINF_280015200	4	2	4	2	2	3	3	1	3	3	1	3	2	2	2	3	5	1307281500	636362200	2216193900	1135679700	1723894100	1543415300	1985031300	1.92878e+09	588678900	548868600	383328000	754719200	900940800	672330300	582117200	1281813000	892930000
LINF_300041800	0	0	0	0	0	0	0	0	0	0	0	0	0	1	0	1	1	0	0	0	0	0	0	0	0	0	0	0	0	0	3754971	0	856908	1586600
LINF_300042500	0	0	0	0	0	0	0	0	1	0	0	2	0	0	1	0	0	0	0	0	0	0	0	0	0	0	0	0	70354000	0	0	0	0	0
LINF_300043100; LINF_300043000	0	0	0	0	0	0	0	0	0	1	0	0	0	1	0	4	4	0	0	0	0	0	0	0	0	0	13063680	0	0	0	6282396	0	95659200	162410000
LINF_310006400	0	0	0	0	0	0	0	0	0	0	0	0	1	1	0	0	2	0	0	0	0	0	0	0	0	0	0	0	0	38556160	66439200	0	0	155820000
LINF_310009700	0	0	0	0	0	0	0	0	2	1	0	3	0	0	0	1	3	0	0	0	0	0	0	0	0	52316820	14868000	0	124133920	0	0	0	21428160	84831000
LINF_310010500	0	0	0	0	0	0	0	0	0	1	0	0	0	0	0	0	1	0	0	0	0	0	0	0	0	0	15579900	0	0	0	0	0	0	3565600
LINF_310012500	0	0	0	0	0	0	0	0	1	1	0	0	0	1	0	0	0	0	0	0	0	0	0	0	0	2903293	7570962	0	0	0	21413670	0	0	0
LINF_310016800	0	0	0	0	0	0	0	0	0	0	0	0	0	0	0	1	4	0	0	0	0	0	0	0	0	0	0	0	0	0	0	0	2877069	19509000
LINF_310017300	0	0	0	0	0	0	0	0	0	1	0	1	0	0	0	0	0	0	0	0	0	0	0	0	0	0	23260860	0	8836184	0	0	0	0	0
LINF_310017700; LINF_310017600	0	0	0	0	0	0	0	0	1	0	0	0	0	0	0	1	3	0	0	0	0	0	0	0	0	9349140	0	0	0	0	0	0	79946100	52932000
LINF_310018700	1	0	2	0	0	3	0	2	0	0	0	0	0	0	2	1	2	44295150	0	82632978	0	0	164108890	0	2.61657e+08	0	0	0	0	0	0	111983520	22038120	18149000
LINF_310020800	0	0	0	0	1	1	1	1	0	2	2	1	0	0	0	0	0	0	0	0	0	58188430	40884510	17106961	8.01973e+06	0	3450132	22759200	2.24091e+06	0	0	0	0	0
LINF_310026700; LINF_310028200; LINF_330024500	0	0	0	0	0	0	0	0	0	0	0	0	0	0	0	1	2	0	0	0	0	0	0	0	0	0	0	0	0	0	0	0	3819426	32564000
LINF_310027400	0	0	0	0	0	0	0	0	0	0	0	0	0	1	1	0	0	0	0	0	0	0	0	0	0	0	0	0	0	0	7474833	1.9607e+06	0	0
LINF_310028300; LINF_310026800; LINF_090015200; LINF_360043900	3	3	3	3	3	3	2	3	3	3	3	3	3	3	2	3	5	870604500	1113341800	813673650	716930500	1042009300	1298835200	1125861100	1.76955e+09	667575300	642549600	805406400	533414400	485273600	804743400	230634540	619008000	1363500000
LINF_310029700	0	0	0	0	0	0	0	0	1	1	0	1	0	1	0	6	10	0	0	0	0	0	0	0	0	2114885	10984050	0	3967200	0	21921270	0	900432000	735790000
LINF_310029900	0	0	0	0	0	0	0	0	0	0	0	0	0	0	0	2	3	0	0	0	0	0	0	0	0	0	0	0	0	0	0	0	1483014	9980800
LINF_310030700	1	0	0	0	0	0	0	0	2	2	2	2	1	0	1	1	3	106412700	0	86947530	0	0	0	0	0	1185558800	748099800	656611200	514460000	26877440	125623950	782421600	822666000	967780000
LINF_310030900	0	0	0	0	0	0	0	0	1	3	0	1	1	1	0	0	1	0	0	0	0	0	0	0	0	14337850	81243540	0	13128880	15379200	5049069	0	0	2843500
LINF_310031000	5	1	3	3	2	2	2	2	3	4	0	1	1	1	0	1	5	239512000	3.28087e+07	637617990	251116730	477671100	147843160	103492770	1.71433e+08	87891090	131229000	0	31784000	0	37828890	0	14330940	173100000
LINF_310036600	3	0	1	0	0	0	0	0	4	5	2	4	2	3	1	5	6	112308850	0	49412091	0	0	0	0	0	312847300	414502200	193852800	349044000	231902720	648896100	299135800	605826000	554940000
LINF_310038400; LINF_220015500	3	0	3	1	0	1	1	0	0	1	0	0	0	0	0	0	5	56905250	0	180019530	132697860	0	80438590	55665240	0	0	17416980	0	0	0	0	0	0	241610000
LINF_310039800	0	0	0	0	0	0	0	0	0	0	0	0	0	0	0	2	3	0	0	0	0	0	0	0	0	0	0	0	0	0	0	0	12193740	6610300
LINF_310040300	1	1	0	0	0	0	0	0	0	0	0	0	0	1	0	0	0	52219350	9564254	0	0	0	0	0	0	0	0	0	0	0	8268522	0	0	0
LINF_320005100	0	0	0	0	0	0	0	0	3	3	1	4	1	2	2	3	2	0	0	0	0	0	0	0	0	71619750	168310800	57928320	224657200	147939840	117031410	128252220	98439900	44810000
LINF_320005500	2	1	2	1	1	2	1	0	2	3	0	2	0	2	0	2	4	58413950	22238280	5.97373e+06	33858740	26484386	33160560	9939125	0	53957020	69712020	0	37771920	0	34071240	0	76724700	109510000
LINF_320005800	0	0	0	0	0	0	0	0	0	0	0	0	0	0	0	1	1	0	0	0	0	0	0	0	0	0	0	0	0	0	0	0	1113762	6672800
LINF_320007000	0	1	0	1	0	0	0	0	0	1	0	0	0	0	0	0	0	0	4350424	0	1910550	0	0	0	0	0	1.0696e+06	0	0	0	0	0	0	0
LINF_320009000	1	2	1	1	1	1	1	1	1	1	0	0	0	0	1	2	6	108527700	43722540	90288150	70278430	162270750	57825940	131067510	2.43963e+08	36971220	40633740	0	0	0	0	48021240	8474310	289240000
LINF_320009100	10	7	8	9	7	8	9	8	17	18	15	17	15	16	15	15	18	1965493000	1205370000	2676900300	2757425000	2333222300	1417898200	4217873000	2293284000	3705740000	5952870000	6361776000	5729008000	11222784000	9522999000	9294622000	4353960000	2409000000
LINF_320009400; LINF_240005200	0	0	0	0	0	0	0	0	0	0	0	0	0	0	0	2	2	0	0	0	0	0	0	0	0	0	0	0	0	0	0	0	14686620	16882000
LINF_320010200	1	1	1	0	0	0	1	1	1	0	0	1	0	0	0	1	1	136457450	113422780	194221320	0	0	0	461789400	1293924800	45914480	0	0	171253120	0	0	0	126227400	123590000
LINF_320011600	0	0	0	0	0	0	0	0	0	0	0	0	0	0	0	2	1	0	0	0	0	0	0	0	0	0	0	0	0	0	0	0	16872180	19185000
LINF_320012700	0	0	1	0	0	0	0	0	4	3	0	0	0	2	2	5	11	0	0	23577963	0	0	0	0	0	80044540	70318080	0	0	0	13235106	29469080	118353300	644370000
LINF_320013000	0	0	0	0	0	0	0	0	3	4	0	1	0	0	0	9	11	0	0	0	0	0	0	0	0	48246900	214779600	0	32254960	0	0	0	1056159000	1170200000
LINF_320013900	3	3	2	2	3	3	2	3	0	4	0	1	0	1	0	0	5	232753400	628291000	205057560	335714800	1452686200	1442852500	918421200	8.32322e+08	0	207358200	0	27867840	0	34264410	0	0	168010000
LINF_320015700	2	2	2	1	2	2	1	3	6	9	4	4	1	4	5	6	13	263270500	117649540	272235600	57907280	174152200	335356900	58010720	5.05991e+08	488181900	699186600	222667200	254086400	128890880	396083100	524433800	865722000	1236300000
LINF_320016600	0	1	1	1	0	0	1	1	0	0	0	0	0	3	0	4	7	0	6965540	12674412	17147254	0	0	3956309	8527043	0	0	0	0	0	20418210	0	37769940	154890000
LINF_320017700	2	1	2	1	1	0	0	0	1	2	0	0	1	1	1	2	5	126239650	114723140	147361230	110299710	70388900	0	0	0	34260720	31125780	0	0	13653248	15901980	45036740	86065200	198720000
LINF_320018500	1	0	0	0	0	0	0	0	1	1	0	0	0	0	0	0	0	4636550	0	0	0	0	0	0	0	4881819	2417310	0	0	0	0	0	0	0
LINF_320023000	1	1	1	1	1	1	1	1	2	3	1	2	2	3	1	0	0	19237100	29478760	22128699	44739390	53366320	44062630	43216390	1.14909e+07	34182880	54056520	11213856	36618880	33512960	33549540	9332722	0	0
LINF_320023200	1	0	0	0	0	0	0	0	1	2	0	3	0	0	1	0	4	3669760	0	0	0	0	0	0	0	8300802	29749860	0	47894080	0	0	21227796	0	42783000
LINF_320024000 LINF_320024100	0	0	0	0	0	0	0	0	0	0	0	0	0	0	0	3	5	0	0	0	0	0	0	0	0	0	0	0	0	0	0	0	452556000	366280000
LINF_320024300	1	0	0	0	0	1	1	0	6	5	2	8	1	2	7	5	15	39494100	0	0	0	0	10744795	4951910	0	277110400	205833600	60873120	533020000	0	42786450	765886200	111774000	555070000
LINF_320027000	0	0	0	0	0	0	0	0	4	3	1	0	0	0	0	0	1	0	0	0	0	0	0	0	0	79174400	99187200	73948320	0	0	0	0	0	629130
LINF_320027600	2	1	2	3	1	2	0	1	3	4	0	3	2	4	2	3	6	48929350	14204840	42432522	115684480	82879760	107482900	0	5.45404e+07	30442390	79228800	0	77805840	105080320	100690920	34754820	49023000	138500000
LINF_320028100	1	0	1	0	0	0	0	0	2	2	0	2	0	0	0	3	5	21216505	0	101548200	0	0	0	0	0	102719610	131770800	0	113097680	0	0	0	98404800	191130000
LINF_320028900	0	0	0	0	0	0	0	0	0	0	0	0	0	0	0	1	2	0	0	0	0	0	0	0	0	0	0	0	0	0	0	0	56007900	53350000
LINF_320029100	0	0	0	0	0	0	0	0	4	3	1	2	0	2	0	0	0	0	0	0	0	0	0	0	0	281224800	186719400	71864640	64860240	0	208144200	0	0	0
LINF_320031700	0	0	0	0	0	0	0	0	0	0	0	0	0	0	1	0	1	0	0	0	0	0	0	0	0	0	0	0	0	0	0	2.18437e+06	0	2522200
LINF_320034100; LINF_320033900	0	0	0	0	0	0	0	0	0	1	0	0	0	0	0	4	4	0	0	0	0	0	0	0	0	0	34750800	0	0	0	0	0	555438000	189100000
LINF_320035300	4	0	3	0	0	0	0	0	1	1	0	0	0	0	0	1	3	94089300	0	196706010	0	0	0	0	0	18459200	3768282	0	0	0	0	0	8354970	82084000
LINF_320035600	0	0	0	0	0	0	0	0	1	1	1	1	0	1	0	0	0	0	0	0	0	0	0	0	0	23418720	28693980	0	18023384	0	16890390	0	0	0
LINF_320036800 LINF_320036700	0	0	0	0	0	0	0	2	0	4	1	0	0	0	2	8	9	0	0	0	0	0	0	0	7.27994e+08	0	146739600	28874880	0	0	0	186146440	5588700000	3.4715e+09
LINF_320037100	0	0	0	0	0	0	0	0	0	1	1	1	0	1	0	0	0	0	0	0	0	0	0	0	0	0	19125540	10143792	838703	0	3380193	0	0	0
LINF_320037600	1	0	0	0	0	0	0	0	2	1	0	1	0	2	0	0	1	96354700	0	0	0	0	0	0	0	12071455	22150800	0	34324400	0	24990840	0	0	1329100
LINF_320039300	0	0	0	0	0	0	0	0	0	0	1	1	0	1	1	0	1	0	0	0	0	0	0	0	0	0	0	2726784	2677512	0	2903190	1820672	0	2981500
LINF_320039600	2	0	2	2	2	1	1	1	1	1	0	0	0	0	0	0	1	31588700	0	552207810	519127600	321825740	134641380	141582260	36445570	8319428	20861820	0	0	0	0	0	0	19373000
LINF_320039800	0	0	0	0	0	0	0	0	0	0	0	0	0	0	0	1	1	0	0	0	0	0	0	0	0	0	0	0	0	0	0	0	1085448	28107000
LINF_320040200	9	6	5	2	4	5	4	4	13	17	7	12	5	8	10	13	21	3897475000	629010800	755960700	288858900	715177400	729849200	460070200	626370500	1905968000	3260376000	449611200	2522768000	447129600	648853800	1731670400	1435044000	2840200000
LINF_320040600	0	0	0	0	0	0	0	0	1	2	0	0	0	0	0	0	3	0	0	0	0	0	0	0	0	19024930	25915680	0	0	0	0	0	0	46630000
LINF_320041400	1	1	1	0	1	1	0	1	0	1	1	0	0	1	0	0	1	29396150	45984600	41495154	0	25992768	44666100	0	6.06761e+07	0	23122260	3199104	0	0	2199741	0	0	2026700
LINF_320045900	0	0	0	0	0	0	0	0	0	0	0	0	0	0	0	1	1	0	0	0	0	0	0	0	0	0	0	0	0	0	0	0	11363430	1817500
LINF_330007600	0	0	0	0	0	0	0	0	0	0	0	0	0	0	0	1	2	0	0	0	0	0	0	0	0	0	0	0	0	0	0	0	23015460	37115000
LINF_330008900	0	0	0	0	0	0	0	0	3	6	2	3	1	2	0	1	4	0	0	0	0	0	0	0	0	70050440	273079800	46424160	89946400	32632320	31168050	0	1725399	91104000
LINF_330010000; LINF_330009900; LINF_330009800; LINF_330009500; LINF_330009400; LINF_330009300; LINF_330009200; LINF_330009100; LINF_330009000; LINF_330009600; LINF_330009700	10	10	7	7	9	4	5	7	21	22	17	19	16	16	13	21	28	2699680000	2785036000	1634743200	1650715200	3287296600	603330200	1038888000	3.17975e+09	7326968000	10579968000	9206928000	3952120000	6162688000	7152366000	3620516000	1.17784e+10	5337100000
LINF_330010500	0	0	0	0	0	0	0	0	1	0	0	0	0	0	0	1	1	0	0	0	0	0	0	0	0	11288051	0	0	0	0	0	0	2617992	7412000
LINF_330013000	0	0	0	0	0	0	0	0	0	0	0	0	0	0	0	1	1	0	0	0	0	0	0	0	0	0	0	0	0	0	0	0	79755000	38331000
LINF_330014100; LINF_150018200	1	0	1	0	0	0	0	0	3	2	0	1	0	2	0	3	6	66258250	0	67864446	0	0	0	0	0	150773300	143249400	0	63162000	0	173528700	0	728052000	569580000
LINF_330014600	0	0	0	0	0	0	0	0	1	4	0	1	1	1	0	0	1	0	0	0	0	0	0	0	0	32841530	75375720	0	29835200	52651520	46404510	0	0	12605000
LINF_330015200; LINF_330015100; LINF_330015000	0	0	0	0	0	0	0	0	0	0	1	1	1	1	1	1	1	0	0	0	0	0	0	0	0	0	0	87616800	47710800	134069760	122156760	106385360	194551500	523870000
LINF_330016500; LINF_150017600	1	1	1	0	0	0	0	1	1	3	1	3	1	2	0	6	5	114275800	22889640	86864430	0	0	0	0	4694599	56107350	246909600	17262720	151753520	11943168	116336280	0	667134000	665940000
LINF_330019100	1	1	1	1	1	1	1	1	2	4	1	1	0	0	0	0	1	95485200	154320400	84994680	211114420	219657540	53722810	34485310	3.17412e+07	31511300	200176200	140176800	23251040	0	0	0	0	7848600
LINF_330022100	0	0	0	0	0	0	0	0	0	0	0	0	0	0	0	1	1	0	0	0	0	0	0	0	0	0	0	0	0	0	0	0	31220670	53304000
LINF_330025200	1	0	0	0	0	1	1	1	1	7	1	9	2	4	1	3	11	6072165	0	0	0	0	4816809	4125466	3.13113e+06	32617740	105124320	22649760	769729600	211238400	223640100	76581000	226722600	302650000
LINF_330026900	0	0	0	1	0	1	0	0	2	2	1	2	1	1	1	0	1	0	0	0	0	0	439181700	0	0	50351360	81902520	9560880	129418880	102881280	71007600	19447510	0	11661000
LINF_330028000	1	0	0	1	0	0	0	0	1	2	0	0	0	0	0	0	2	95024600	0	0	30736820	0	0	0	0	27146700	60413220	0	0	0	0	0	0	58402000
LINF_330030400	0	0	0	0	0	0	0	0	1	2	0	0	0	0	0	1	6	0	0	0	0	0	0	0	0	16098980	30915360	0	0	0	0	0	18051930	207060000
LINF_330031700	0	0	0	0	0	0	0	0	1	1	0	1	1	1	1	2	2	0	0	0	0	0	0	0	0	205330800	100652580	0	289628800	115847680	47942820	238848900	154182600	353230000
LINF_330032500; LINF_300008300	1	0	1	0	0	1	0	0	6	6	6	4	1	6	1	0	4	37433150	0	2.28758e+08	0	0	166175600	0	0	188581300	319901400	418089600	153516720	65231360	291926400	46857920	0	32231000
LINF_330032700	0	0	0	0	0	0	0	0	0	4	0	1	0	0	0	0	0	0	0	0	0	0	0	0	0	0	112150080	0	11187504	0	0	0	0	0
LINF_330033000	8	4	2	0	0	2	1	0	15	16	13	9	2	4	12	9	18	700488000	233734400	99894510	0	0	91648220	10823285	0	1768080000	2085300000	1556928000	638788800	150451200	255195900	1624457000	934674000	1164900000
LINF_330033100	0	0	0	1	1	1	1	1	2	3	1	2	1	2	0	0	0	0	0	0	8768476	32382984	6465750	13258102	7.12811e+06	29035710	58166640	0	41052400	12454656	50580930	0	0	0
LINF_330033600	0	0	0	0	0	0	0	0	3	1	0	1	0	0	0	0	0	0	0	0	0	0	0	0	0	175001000	116911620	0	27958320	0	0	0	0	0
LINF_330034600	0	0	0	0	0	0	0	0	0	0	0	0	0	0	0	5	6	0	0	0	0	0	0	0	0	0	0	0	0	0	0	0	167360700	139370000
LINF_330035400	1	1	0	1	1	1	0	0	1	0	1	0	0	1	1	1	1	207744700	732485000	0	1089284500	178454880	247259600	0	0	94122460	0	151790400	0	0	131317530	373380000	160863300	355590000
LINF_330036700	7	3	4	3	1	4	3	5	11	9	5	6	3	3	4	7	9	585150000	154898600	388783350	136532510	16273292	239593900	182677280	5.12544e+08	847900000	867522600	273110400	273388800	171189760	94966320	225331020	285858300	358690000
LINF_330037400	0	0	0	0	0	0	0	0	2	0	0	1	0	0	0	1	1	0	0	0	0	0	0	0	0	46735970	0	0	3512016	0	0	0	4236570	12635000
LINF_330040100	0	1	0	0	0	0	0	0	0	0	0	0	1	1	1	1	0	0	144467400	0	0	0	0	0	0	0	0	0	0	271590400	152717100	156105860	96712200	0
LINF_330041600; LINF_190008800	0	0	0	0	0	0	0	0	0	1	0	0	0	0	0	2	3	0	0	0	0	0	0	0	0	0	8289036	0	0	0	0	0	64584000	155020000
LINF_330042200	1	1	0	0	0	0	0	0	0	0	2	0	0	1	1	1	1	0	44612260	0	0	0	0	0	0	0	0	23113440	0	0	7087506	1362710	1131000	4040200
LINF_340005000	0	0	0	0	0	0	0	0	1	2	0	2	0	0	0	1	2	0	0	0	0	0	0	0	0	25738630	36689940	0	98040880	0	0	0	3191175	28976000
LINF_340005700	0	0	0	0	0	0	0	0	0	0	0	0	0	0	0	1	4	0	0	0	0	0	0	0	0	0	0	0	0	0	0	0	3360825	27796000
LINF_340006100	0	0	0	0	0	0	0	0	0	0	0	0	0	0	0	1	1	0	0	0	0	0	0	0	0	0	0	0	0	0	0	0	2027922	6105900
LINF_340006400	0	0	0	0	0	0	0	0	0	0	0	0	0	0	0	1	2	0	0	0	0	0	0	0	0	2569971	2905056	4826304	64477440	0	0	0	139105200	225920000
LINF_340007000	0	0	0	0	0	0	0	0	0	0	0	4	1	0	0	0	1	0	0	0	0	0	0	0	0	0	0	0	207765280	70305280	0	0	0	27357000
LINF_340007400	0	2	2	1	1	0	0	1	1	2	1	0	0	0	0	0	2	0	84925780	95830920	75541250	12800064	0	0	79695000	1639505	12915000	4324032	0	0	0	0	0	21581000
LINF_340008600	0	0	0	0	0	0	0	0	1	3	1	1	1	1	1	1	2	0	0	0	0	0	0	0	0	134112760	25585560	154944000	91853440	82782720	155960100	74528680	131991600	79555000
LINF_340009200	0	0	0	0	0	0	0	0	1	1	0	0	0	0	0	0	1	0	0	0	0	0	0	0	0	7396746	9222444	0	0	0	0	0	0	7035200
LINF_340009500; LINF_250018100	1	1	3	1	2	1	1	1	4	3	0	4	1	1	1	4	4	23143035	49832580	174335490	89570920	356104030	123827850	206902650	2.0798e+08	132455880	216077400	0	208619040	230643200	131046810	137063480	821769000	432450000
LINF_340010100	2	1	3	2	1	2	1	1	3	2	1	2	1	2	1	2	4	158939900	48723380	205423200	36327550	125775680	124650340	64027920	35159180	191945100	186417000	76792320	64187440	67944960	189066900	24677370	18108480	112030000
LINF_340011100	0	0	0	0	0	0	0	0	2	5	2	1	0	2	0	0	0	0	0	0	0	0	0	0	0	169885800	371561400	439041600	181289440	0	329784900	0	0	0
LINF_340012100	3	1	2	1	0	0	0	0	1	3	0	1	0	0	0	2	2	131195800	82485540	170022600	92679290	0	0	0	0	10145749	54148500	0	57034880	0	0	0	100549800	72417000
LINF_340014200 LINF_340014000	0	0	0	0	0	0	0	1	0	1	0	0	0	0	0	3	3	0	0	0	0	0	0	0	1.27568e+08	0	18704700	0	0	0	0	0	547482000	332500000
LINF_340014400; LINF_150007100	0	0	0	0	0	0	0	0	0	1	0	0	0	0	0	4	3	0	0	0	0	0	0	0	0	0	17360280	0	0	0	0	0	520260000	287970000
LINF_340021300 LINF_340021200	0	0	0	0	0	0	0	0	0	0	0	0	0	0	0	1	1	0	0	0	0	0	0	0	0	0	0	0	0	0	0	0	12960870	11578000
LINF_340022200	0	0	0	0	0	0	0	0	0	0	0	0	0	0	0	2	6	0	0	0	0	0	0	0	0	0	0	0	0	0	0	0	23178090	108110000
LINF_340022500 LINF_340022400	0	0	0	0	0	0	0	0	0	0	0	0	0	0	0	1	2	0	0	0	0	0	0	0	0	0	0	0	0	0	0	0	29342040	57513000
LINF_340028300	0	0	0	0	0	0	0	0	2	3	0	1	0	0	0	0	2	0	0	0	0	0	0	0	0	49652190	105960960	0	41131280	0	0	0	0	18697000
LINF_340028800	0	0	0	0	0	0	0	0	0	0	0	0	0	0	0	3	2	0	0	0	0	0	0	0	0	0	0	0	0	0	0	0	10304970	38484000
LINF_340031800	0	1	0	0	0	0	0	0	2	3	5	1	3	4	1	6	11	0	26577140	0	0	0	0	0	0	57819830	260442000	286675200	18462328	243955200	332238300	31633160	817518000	1.0214e+09
LINF_340032100	3	1	3	1	1	1	1	1	4	5	1	3	1	1	1	2	8	73613750	59387040	6.01627e+07	21772682	33628389	8040364	32502090	2.76469e+07	85188930	152976600	35156160	68405200	52188160	43229190	15457170	65200200	285960000
LINF_340033000	1	0	0	0	0	0	0	0	1	1	0	1	0	0	0	2	2	16135805	0	0	0	0	0	0	0	33771440	33313140	0	35491360	0	0	0	91435500	88617000
LINF_340033900	0	0	0	0	0	0	0	1	0	0	0	0	0	0	0	1	1	0	0	0	0	0	0	0	274408400	0	0	0	0	0	0	0	195518700	122090000
LINF_340034000	0	0	0	0	0	0	0	0	0	4	1	1	1	0	0	1	1	0	0	0	0	0	0	0	0	0	85167180	32954400	19273168	24532992	0	0	14285700	9285300
LINF_340035700; LINF_340035600; LINF_320038800	1	0	0	0	0	0	0	1	2	3	0	0	0	1	0	5	4	24393000	0	0	0	0	0	0	1.86486e+08	79332860	108150840	0	0	0	63643170	0	784134000	168520000
LINF_340037100	0	0	0	0	0	0	0	0	0	2	0	1	0	0	0	0	0	0	0	0	0	0	0	0	0	0	33919200	0	9859072	0	0	0	0	0
LINF_340037900 LINF_340037400	2	1	0	0	0	1	0	0	8	7	2	3	1	1	1	1	2	15520810	16859840	0	0	0	2.14898e+06	0	0	498996100	332778600	133930080	142944480	12128256	33587610	9899396	6004830	17277000
LINF_340041200	1	1	0	2	1	0	1	0	2	1	1	1	0	1	0	0	1	10764175	21227020	0	64614530	8308017	0	4153710	0	13360541	6806898	4273200	8630400	0	5339106	0	0	8030300
LINF_340041900	1	1	1	2	0	1	1	2	4	7	3	3	0	0	3	1	8	52820950	24477920	53075139	5642491	0	52408690	59293980	9.80957e+07	116725250	293441400	48906720	92458960	0	0	141676120	62481900	262640000
LINF_340044200	0	0	0	0	0	0	0	0	0	0	0	0	0	0	0	2	4	0	0	0	0	0	0	0	0	0	0	0	0	0	0	0	18273840	55209000
LINF_340044900	1	0	0	0	0	0	0	0	1	1	0	1	0	0	0	0	3	16182335	0	0	0	0	0	0	0	3310702	3851442	0	12199488	0	0	0	0	40190000
LINF_340045900	0	0	0	0	0	0	0	0	2	2	0	0	0	0	0	0	0	0	0	0	0	0	0	0	0	67316310	70557480	0	0	0	0	0	0	0
LINF_340046100	0	0	0	0	0	0	0	0	2	0	1	0	1	1	0	0	0	0	0	0	0	0	0	0	0	7712693	0	4790592	0	2.31685e+06	11978091	0	0	0
LINF_340047100	0	1	0	0	1	0	0	0	0	0	0	0	2	1	0	1	0	0	2.50007e+08	0	0	257772250	0	0	0	0	0	0	0	1211776000	103503870	0	671970000	0
LINF_340047500	0	0	0	0	0	0	0	0	0	1	0	0	0	0	0	1	3	0	0	0	0	0	0	0	0	0	9173934	0	0	0	0	0	60052200	37430000
LINF_340051700	2	2	1	1	1	1	1	1	2	2	1	2	1	2	1	2	4	150214350	59867300	145533030	81999180	26014445	10494553	9225964	2.64491e+07	113917450	93980880	17606880	23383280	25050368	27896850	39977060	31325190	239220000
LINF_340052400	2	1	3	2	1	0	0	0	2	2	1	2	0	1	0	3	4	38897200	30034540	88750800	108568020	38214915	0	0	0	32747010	73263960	27848160	55770480	0	2336793	0	45099600	49153000
LINF_350005400 LINF_350005300 LINF_350005200	0	0	0	0	0	0	0	0	0	0	0	0	0	0	0	8	9	0	0	0	0	0	0	0	0	0	0	0	0	0	0	0	625599000	548520000
LINF_350007500	0	0	0	0	0	0	0	0	3	3	1	1	1	2	2	2	4	0	0	0	0	0	0	0	0	312972400	312820200	139373280	186660240	389478400	385917000	467944200	388307400	453200000
LINF_350008600	0	0	0	0	0	0	0	0	0	0	0	0	0	0	0	1	1	0	0	0	0	0	0	0	0	0	0	0	0	0	0	0	986427	4926500
LINF_350008800	10	8	8	7	7	6	7	6	10	11	8	8	6	8	9	10	16	3557430000	3568910000	2852573700	4476649000	4026073300	1124807500	2827654200	2234036000	1591272000	1877778000	1291233600	878305600	1215948800	2376555000	3016758000	2267460000	2806400000
LINF_350009300; LINF_350009200	2	1	2	2	1	0	0	1	3	3	0	3	1	1	0	8	9	392473500	6.60635e+07	208040850	138291300	221608470	0	0	318506300	239733300	368524800	0	232301600	79820800	147979500	0	2172729000	1.6566e+09
LINF_350010700; LINF_320014400	1	0	0	0	0	0	1	1	2	2	0	1	0	2	0	5	5	146428500	0	0	0	0	0	13096313	6.15068e+07	101578420	208693800	0	30108960	0	100628880	0	1188174000	1.0403e+09
LINF_350012100	0	0	0	0	0	0	0	0	0	0	0	0	0	0	0	1	4	0	0	0	0	0	0	0	0	0	0	0	0	0	0	0	132112500	89241000
LINF_350012900	0	0	0	0	0	0	0	0	1	1	0	4	0	0	0	4	8	0	0	0	0	0	0	0	0	3026030	7089894	0	137555120	0	0	0	302304600	257290000
LINF_350014200	6	5	3	2	1	0	0	0	5	8	3	3	1	0	0	0	5	1117213500	1.02209e+09	2.51161e+08	317639100	224381490	0	0	0	237453700	544181400	108133920	187360880	30044160	0	0	0	114080000
LINF_350014600	0	1	0	1	0	0	0	0	3	6	3	1	0	1	0	0	2	0	11282216	0	15089822	0	0	0	0	26134780	154463400	53555040	9241024	0	37369230	0	0	9038200
LINF_350014800	4	2	1	2	2	2	2	2	2	4	1	4	1	2	2	2	2	246186000	105693780	40890186	85280990	230778250	244463600	369474500	1.28154e+08	72261930	176752800	0	110907600	0	117011670	14332204	111547800	116950000
LINF_350017100	0	0	0	1	0	0	0	0	0	0	1	0	1	0	0	0	1	0	0	0	57828690	0	0	0	0	0	0	50604480	0	46208000	0	0	0	61822000
LINF_350018700	2	1	0	0	0	1	0	0	1	1	1	1	1	1	0	0	1	106464400	10971876	0	0	0	17458923	0	0	27512270	15722280	30216960	17380976	21886208	48176880	0	0	9132300
LINF_350019000	0	0	0	0	0	0	0	1	0	0	0	0	0	0	0	2	3	0	0	0	0	0	0	0	5018853	0	0	0	0	0	0	0	17103060	23609000
LINF_350019100	1	0	0	0	0	0	0	0	1	2	0	0	0	0	0	0	0	3721460	0	0	0	0	0	0	0	3795117	22188600	0	0	0	0	0	0	0
LINF_350019500; LINF_350019400; LINF_350019300; LINF_350019200; LINF_320046200	1	0	0	0	1	0	0	1	1	2	0	1	0	1	0	2	3	78887150	0	0	0	71153730	0	0	296191700	79331470	87493140	0	14334120	0	40107450	0	432471000	306480000
LINF_350023200	0	0	0	0	0	0	0	0	0	2	0	0	0	0	0	1	2	0	0	0	0	0	0	0	0	0	29150100	0	0	0	0	0	29422770	26809000
LINF_350023900; LINF_350023800; LINF_350023700	1	0	0	0	0	0	0	1	1	2	1	1	1	0	0	4	6	33976300	0	0	0	0	0	0	1.09245e+08	108622940	110208420	89316000	170960800	107269120	0	0	1277679000	804120000
LINF_350024100; LINF_210013000	0	0	0	0	0	1	0	0	0	1	0	0	0	1	0	3	3	0	0	0	0	0	41725640	0	0	0	107845920	0	0	0	5981361	0	410085000	451690000
LINF_350024500	1	1	1	1	1	0	1	1	4	1	0	1	0	0	2	1	4	8946215	44924960	11813496	36896650	12598018	0	11993262	2.12262e+07	126799970	41917680	0	21057016	0	0	101409500	34746270	268380000
LINF_350025100; LINF_210027600	0	1	0	1	1	0	0	2	1	4	1	1	1	1	1	7	6	0	16929460	0	54010300	32706912	0	0	3.91101e+08	21450480	202015800	46751040	18651408	28423680	90758880	51579780	1241799000	535800000
LINF_350025500; LINF_210027000	0	0	0	0	0	0	0	0	1	1	0	1	0	0	0	3	3	0	0	0	0	0	0	0	0	14211360	20075580	0	8363368	0	0	0	167033100	220710000
LINF_350026200	0	0	0	0	0	0	0	0	0	1	0	0	0	1	0	0	0	0	0	0	0	0	0	0	0	0	18928980	0	0	0	10295679	0	0	0
LINF_350027100; LINF_240028300	2	2	1	0	1	1	1	1	1	1	0	1	0	0	0	1	1	158784800	148208000	71319744	0	53116830	82982950	112113330	138889870	37967850	37574460	0	17446168	0	0	0	226956600	281920000
LINF_350027200	2	3	2	1	3	3	3	3	4	7	6	3	6	9	4	8	11	261226000	419844000	2.42885e+08	106091080	906384900	437760400	640801100	7.80093e+08	450332200	692407800	844790400	362824800	1040204800	1608387000	425856400	952419000	582100000
LINF_350027500; LINF_350027400; LINF_350027300	1	1	1	0	0	0	1	0	1	1	1	1	0	0	0	1	1	289191000	117590540	417045660	0	0	0	120178220	0	83223470	238543200	52454880	31732960	0	0	0	106551900	192330000
LINF_350029300	0	0	0	0	0	0	0	0	0	0	0	0	0	0	0	1	4	0	0	0	0	0	0	0	0	0	0	0	0	0	0	0	3514758	49780000
LINF_350029500	1	0	0	0	0	0	0	1	3	4	1	1	0	1	1	2	10	28583050	0	0	0	0	0	0	2596930	54214170	53352180	9620928	4211264	0	9760020	19817334	42529500	721950000
LINF_350035900	2	0	1	1	1	4	1	1	0	1	0	2	0	0	0	1	0	55006450	0	7.19712e+06	32276100	34471747	273448800	12546169	20604780	0	1695078	0	40551280	0	0	0	31175820	0
LINF_350036300	0	1	1	1	0	0	1	0	2	5	1	3	0	1	1	2	3	0	7140062	13555272	11250565	0	0	7751443	0	15485990	134190000	8802000	74195920	0	9562620	18322544	19418100	25116000
LINF_350037400	0	0	0	0	0	0	0	0	1	1	3	1	0	1	0	0	1	0	0	0	0	0	0	0	0	13927800	62480880	135552960	33401040	0	0	0	0	5103900
LINF_350037700	0	0	0	0	0	0	0	1	0	1	0	0	0	0	0	4	6	0	0	0	0	0	0	0	270512200	0	19528740	0	0	0	0	0	488748000	369600000
LINF_350038300; LINF_350038200	0	0	0	0	0	0	0	0	1	1	0	0	0	0	0	2	2	0	0	0	0	0	0	0	0	10739418	6764562	0	0	0	0	0	227877000	116630000
LINF_350038800	0	0	0	0	0	0	0	0	5	3	1	0	0	0	0	4	6	0	0	0	0	0	0	0	0	71710100	158092200	115401600	0	0	0	0	187543200	124730000
LINF_350040500	0	0	0	0	1	1	1	1	0	0	1	0	1	1	1	1	0	0	0	0	0	340598840	424409500	1019976800	4.31931e+08	0	0	107341920	0	204610560	266461800	409295600	151749000	0
LINF_350042400	2	1	1	1	1	2	1	2	2	2	1	1	1	3	2	3	4	132572900	54520720	69618687	64354370	16066747	553491500	173596220	3.74567e+08	8646634	18213300	0	11595128	19005184	128649810	60741560	85238400	108370000
LINF_350043200; LINF_350043000	0	0	0	0	0	0	0	0	1	1	0	0	0	0	0	1	3	0	0	0	0	0	0	0	0	25955470	32327820	0	0	0	0	0	95557800	207100000
LINF_350043400; LINF_350043300	4	3	1	2	3	1	3	2	5	4	2	2	4	3	3	4	5	649516500	492850600	305741520	556959200	1647165700	608293100	1348282600	9.27537e+08	666880300	208504800	194414400	188038320	1070464000	460252200	621842800	1115010000	322790000
LINF_350043800	0	0	0	0	1	0	0	1	1	0	1	0	0	0	0	2	2	0	0	0	0	193690130	0	0	5.35325e+07	2864095	0	12510288	0	0	0	0	99145800	64498000
LINF_350044000	10	4	6	8	6	8	6	8	6	8	1	9	2	5	9	12	12	1057664500	471964600	1.77709e+09	1600146600	1733710100	4233144000	1353317400	1186714900	313361600	437761800	31122720	472584000	246673920	262556100	1784502400	1383408000	1.0429e+09
LINF_350045500	0	1	0	0	1	2	1	1	0	2	3	0	0	0	0	0	0	0	13026020	0	0	85861370	101389950	26340600	5.74915e+07	0	37576980	319680000	0	0	0	0	0	0
LINF_350047100	7	7	4	4	6	5	5	2	11	11	12	8	9	13	8	7	10	989632000	1457182000	9.03629e+08	912023400	3331550400	2179994600	2600811900	1172063900	1565279000	1930446000	2786832000	1163201600	3127552000	3639492000	944448200	892398000	697290000
LINF_350049800	0	1	0	0	0	0	0	0	0	4	0	0	0	0	0	0	0	0	4.05649e+06	0	0	0	0	0	0	0	62889120	0	0	0	0	0	0	0
LINF_350050100; LINF_350050000	2	1	0	1	0	2	0	0	0	0	0	2	1	0	0	0	0	51227650	20088320	0	31303210	0	68611510	0	0	0	0	0	25088480	11944704	0	0	0	0
LINF_350050500	1	1	2	1	2	2	1	0	4	4	4	1	1	2	0	2	1	40979300	2.56851e+08	4.48416e+08	93747030	878204800	570873300	437966200	0	872711500	1346058000	1927440000	28672880	288076800	896633100	0	946920000	115770000
LINF_350052800	0	0	0	0	0	0	0	0	0	1	0	0	0	0	1	0	3	0	0	0	0	0	0	0	0	0	4368546	0	0	0	0	4890008	0	23834000
LINF_350053300	0	0	0	0	0	0	0	0	0	0	0	0	0	0	0	1	2	0	0	0	0	0	0	0	0	0	0	0	0	0	0	0	26841750	54167000
LINF_350054100	0	0	0	0	0	0	0	0	0	1	0	0	0	0	0	2	3	0	0	0	0	0	0	0	0	0	3867696	0	0	0	0	0	4195620	16789000
LINF_350055000	0	0	0	0	0	0	1	0	0	1	0	1	1	0	0	1	1	0	0	0	0	0	0	0	0	0	13262760	0	1.74724e+06	3334656	0	0	760773	1895500
LINF_350055900	4	2	1	1	2	1	1	1	7	9	4	6	2	5	1	4	10	193195850	73108080	5.54078e+07	79603540	451740500	90872330	80237520	4.36004e+07	328665500	660252600	386136000	232881600	154854400	450720600	79306420	303849000	415560000
LINF_350056600	0	0	0	0	0	0	0	0	0	0	0	0	0	0	0	0	0	0	0	0	0	0	0	0	0	0	0	0	0	0	0	0	0	0
LINF_350059000	2	2	4	4	1	1	0	0	0	1	0	1	0	0	0	0	0	120254200	197579200	742772730	621267500	166090810	177082330	0	0	0	34236720	0	18228936	0	0	0	0	0
LINF_360005100; LINF_350005100; LINF_310040900; LINF_250031800; LINF_210005100; LINF_020005100; LINF_150005000	0	0	0	0	0	0	0	0	2	1	0	1	1	3	0	0	1	370877000	0	2.63269e+08	151814200	0	2226058700	1886177300	4.5402e+08	650367100	449127000	159465600	506525600	571776000	1765038000	178760120	122038800	269820000
LINF_360005400	3	2	2	3	3	2	2	2	3	1	0	1	0	2	0	1	1	236034000	281736800	429660240	478233700	863480800	441884500	222114500	308315000	66879850	22528800	0	16707712	0	83745540	0	4892550	4078800
LINF_360005700	2	2	0	1	2	2	1	2	1	3	0	0	0	0	0	3	4	143829400	173483600	0	41303110	208131920	277619500	45193470	3.39501e+08	45753240	109667880	0	0	0	0	0	286111800	187560000
LINF_360005800	0	0	0	0	0	0	0	0	0	0	0	0	0	0	0	1	2	0	0	0	0	0	0	0	0	0	0	0	0	0	0	0	36561330	11096000
LINF_360007100 LINF_360007000 LINF_360006900 LINF_360006800	20	4	7	3	4	7	4	8	27	28	23	16	5	7	1	24	25	3949645000	5.18032e+08	618421890	132632820	211105350	1735081100	348598500	2150477000	4533902000	8116794000	4763664000	1412578400	475136000	859451400	41320720	4325490000	2.097e+09
LINF_360007700	0	0	0	0	0	0	0	0	2	5	2	1	2	2	1	5	7	0	0	0	0	0	0	0	0	64440400	194607000	99210240	16779864	38481920	41101500	59311540	146866200	142860000
LINF_360010300	1	0	0	0	0	0	0	0	1	1	0	0	0	0	0	0	0	33701350	0	0	0	0	0	0	0	10280162	14266980	0	0	0	0	0	0	0
LINF_360011000	2	0	0	0	0	0	0	0	3	4	2	0	0	0	0	0	0	42426900	0	0	0	0	0	0	0	139472600	304768800	135361440	0	0	0	0	0	0
LINF_360012700	0	0	0	0	0	0	0	0	0	1	0	0	0	0	0	1	1	0	0	0	0	0	0	0	0	0	14971320	0	0	0	0	0	702858	4938400
LINF_360014300	0	0	0	0	0	0	0	0	1	4	0	2	0	0	0	0	1	0	0	0	0	0	0	0	0	4831779	48148380	0	24464400	0	0	0	0	5443100
LINF_360014600	0	0	0	0	0	0	0	0	0	0	0	0	0	0	0	1	2	0	0	0	0	0	0	0	0	0	0	0	0	0	0	0	37832730	36789000
LINF_360015200; LINF_360015100	4	2	2	4	4	2	2	4	5	4	2	5	4	3	4	6	7	216670000	71410060	412101210	359291800	733786900	148810110	122136880	8.66357e+08	194530500	169432200	88452000	416927200	469145600	237965700	686943000	1811043000	1.5888e+09
LINF_360015500	0	0	0	0	0	1	0	0	2	3	0	1	0	0	0	1	2	0	0	0	0	0	157347230	0	0	27342690	82085220	0	31723680	0	0	0	517764	28047000
LINF_360015700; LINF_360015600	0	0	0	0	0	0	0	0	0	0	0	0	0	0	0	3	4	0	0	0	0	0	0	0	0	0	0	0	0	0	0	0	435396000	415940000
LINF_360016800; LINF_360016500	0	0	0	0	0	0	0	0	0	0	0	0	0	0	0	1	1	0	0	0	0	0	0	0	0	0	0	0	0	0	0	0	45474000	125650000
LINF_360018300; LINF_070012400	0	0	0	0	0	0	1	0	1	2	0	1	0	0	0	4	4	0	0	0	0	0	0	46111400	0	37782980	94759560	0	43653120	0	0	0	962130000	324310000
LINF_360018400	0	0	0	0	0	3	0	0	0	0	0	0	0	0	0	3	4	0	0	0	0	0	1665041300	0	0	0	0	0	0	0	0	0	395265000	184000000
LINF_360019800	1	1	0	1	0	0	0	0	1	2	1	1	1	1	1	2	12	14158280	9909876	0	13405015	0	0	0	0	3028949	3365334	5378112	3963488	5867776	17912640	15042642	94980600	145440000
LINF_360020200	0	0	0	0	0	0	0	0	1	1	0	1	0	1	0	0	2	0	0	0	0	0	0	0	0	18677430	24011820	0	47467200	0	83129370	0	0	130660000
LINF_360020500	0	0	0	0	0	0	0	0	1	1	1	1	0	0	1	2	4	0	0	0	0	0	0	0	0	48850160	145630800	32911200	35760480	0	32771220	137505440	227260800	430390000
LINF_360021400; LINF_350057500	8	5	9	7	7	5	4	4	6	6	1	1	1	1	1	2	1	1489453500	1185074000	4393580100	2479812600	2648929400	1351167000	738457800	1.49007e+09	168356800	200579400	9178560	25656880	16552192	46993890	7462266	26028600	24013000
LINF_360022300	0	0	0	0	0	0	0	0	0	0	0	0	0	0	0	2	6	0	0	0	0	0	0	0	0	0	0	0	0	0	0	0	68168100	112190000
LINF_360022400 LINF_360022500	0	0	0	0	0	0	0	0	1	1	1	0	0	1	0	0	1	0	0	0	0	0	0	0	0	155985800	85648500	58783680	0	0	33376110	0	0	20774000
LINF_360022600	0	0	3	0	0	1	1	0	0	3	6	3	0	1	6	5	17	0	0	1.17645e+08	0	0	53175260	35222110	0	0	33148080	176184000	42114960	0	32448330	322910200	110740500	264180000
LINF_360025100	0	0	0	0	0	0	0	0	0	1	1	0	0	0	0	0	0	0	0	0	0	0	0	0	0	0	1.09403e+06	11225376	0	0	0	0	0	0
LINF_360026300	0	0	0	0	0	0	0	0	0	0	0	0	0	0	0	2	3	0	0	0	0	0	0	0	0	0	0	0	0	0	0	0	314792400	87746000
LINF_360027100	14	13	11	12	12	12	11	12	18	18	19	17	15	16	14	14	16	8.88135e+10	9.94941e+10	2.86645e+10	4.00944e+10	6.24543e+10	6.89587e+10	5.63038e+10	5.9467e+10	5.61435e+10	4.58035e+10	64376640000	21965064000	17146624000	32719050000	18265394000	6.53523e+09	5664800000
LINF_360027200	9	9	8	8	7	8	7	8	16	15	16	13	10	12	10	12	14	12925705000	13795380000	5240867700	8258183000	14533815000	12598543000	9477090000	1.18789e+10	18785850000	15491700000	2.58221e+10	7944840000	5917184000	9360285000	4365498000	1868490000	1.5715e+09
LINF_360027900	0	0	0	0	0	0	0	0	1	0	1	0	0	0	0	0	0	0	0	0	0	0	0	0	0	984648	0	1.12278e+06	0	0	0	0	0	0
LINF_360029600	1	0	0	0	0	1	1	1	1	1	0	0	0	0	0	3	3	6241600	0	0	0	0	12805447	21292599	2.28475e+07	1407097	0	0	0	0	0	0	26534820	21649000
LINF_360029800	1	1	1	1	1	1	1	1	1	1	0	1	0	1	0	2	5	258805500	100303540	4.48815e+08	422624500	950965900	159728490	289117250	5.57591e+07	7878659	13905360	0	6525928	0	19049100	0	13408200	44648000
LINF_360030600	0	0	0	0	0	0	0	0	0	0	0	0	0	0	0	2	3	0	0	0	0	0	0	0	0	0	0	0	0	0	0	0	134113200	103820000
LINF_360031300; LINF_360031200	2	2	0	0	0	2	0	1	1	1	1	1	1	1	1	2	3	256996000	181153600	0	0	0	223612430	0	0	15980830	7682094	10435104	9569536	49016320	28145010	26421080	24672570	82451000
LINF_360032500	0	0	1	0	0	0	0	0	1	1	0	1	0	0	0	0	0	0	0	2.77762e+07	0	0	0	0	0	27256510	25551540	0	16445320	0	0	0	0	0
LINF_360035100	0	0	0	0	0	0	0	0	0	1	0	1	0	0	0	0	1	0	0	0	0	0	0	0	0	0	11435256	0	9602944	0	0	0	0	1645800
LINF_360036700; LINF_360036600	0	0	0	0	0	0	0	0	0	0	0	0	0	0	0	1	2	0	0	0	0	0	0	0	0	0	0	0	0	0	0	0	6631560	68359000
LINF_360037500	0	0	0	0	0	0	0	2	5	4	2	8	3	3	6	7	10	0	0	0	0	0	0	0	2.2218e+08	712194300	411906600	153532800	3501808000	501222400	208144200	1165961600	1450527000	956300000
LINF_360039100	0	0	0	0	0	0	0	1	3	2	0	2	0	0	2	4	9	0	0	0	0	0	0	0	2.1632e+08	93687390	25288200	0	43298160	0	0	156804360	296606700	915820000
LINF_360040400	3	3	2	2	3	3	2	3	3	4	3	3	2	4	2	6	6	339434000	343828400	314674770	359752500	469736500	498107400	338467500	1085059500	108164240	372254400	259459200	114614960	91719680	163137000	138841480	1013181000	555560000
LINF_360042600; LINF_360042500	0	0	0	0	0	0	0	0	0	0	0	0	0	0	0	1	2	0	0	0	0	0	0	0	0	0	0	0	0	0	0	0	34465470	71855000
LINF_360044300	1	0	0	0	0	0	0	0	1	1	0	1	0	0	1	0	1	19608165	0	0	0	0	0	0	0	67815320	0	0	7455552	0	0	43855640	0	14399000
LINF_360044500	0	0	0	0	0	0	0	0	0	0	0	0	0	0	0	2	3	0	0	0	0	0	0	0	0	0	0	0	0	0	0	0	41991300	71969000
LINF_360046300; LINF_180019400	0	0	0	0	0	0	0	1	1	1	0	0	0	0	0	3	2	0	0	0	0	0	0	0	1.05106e+08	23253310	35344260	0	0	0	0	0	327771600	73497000
LINF_360046400; LINF_180011200	0	1	0	0	0	0	0	0	2	1	1	0	0	1	0	3	3	0	20301900	0	0	0	0	0	0	103524420	9964584	33478560	0	0	40337280	0	231387000	198760000
LINF_360046500; LINF_180011500	0	0	0	0	0	0	0	0	0	2	0	0	0	0	0	5	5	0	0	0	0	0	0	0	0	0	96518520	0	0	0	0	0	464880000	247340000
LINF_360046600	0	0	0	0	0	0	0	0	0	0	0	0	0	0	0	1	3	0	0	0	0	0	0	0	0	0	0	0	0	0	0	0	13748280	145180000
LINF_360047300	0	0	0	0	0	0	0	1	0	1	0	0	0	0	0	6	9	0	0	0	0	0	0	0	19629120	0	4012218	0	0	0	0	0	127600200	191310000
LINF_360047700	2	0	0	0	0	0	0	0	1	4	0	0	0	1	0	5	9	2208248	0	0	0	0	0	0	0	9847038	122842440	0	0	0	17554500	0	215935200	211430000
LINF_360048000	0	0	0	0	0	0	0	2	1	4	1	0	0	0	0	9	13	0	0	0	0	0	0	0	135537850	7984160	213305400	9608976	0	0	0	0	1410591000	1416100000
LINF_360048900	0	0	0	0	0	0	0	0	0	0	0	0	0	0	0	0	1	0	0	0	0	0	0	0	0	0	0	0	0	0	0	0	0	40282000
LINF_360050900	0	0	0	0	0	0	0	0	0	0	0	0	0	0	0	1	4	0	0	0	0	0	0	0	0	0	0	0	0	0	0	0	37165830	78121000
LINF_360052900; LINF_350017500	7	1	5	3	1	3	1	4	5	5	0	3	0	0	3	3	9	697668000	84726360	779104050	263937740	124802260	321982700	102316960	5.05186e+08	119200840	149473800	0	66203520	0	0	298577000	51698400	342190000
LINF_360054400; LINF_130010500	0	0	0	0	0	0	0	0	0	0	0	0	0	0	0	3	3	0	0	0	0	0	0	0	0	0	0	0	0	0	0	0	78756600	50134000
LINF_360055000	4	3	2	3	3	2	1	2	3	6	4	2	1	3	0	1	1	506237000	625258400	143671590	322733900	984258500	549390700	212308920	67818030	183994300	712290600	314697600	83856400	95874560	192211200	0	4426890	8008800
LINF_360056000	0	0	0	0	0	0	0	0	0	2	0	0	0	0	0	0	1	0	0	0	0	0	0	0	0	0	27844740	0	0	0	0	0	0	10001000
LINF_360057100	0	0	0	0	0	0	0	0	2	2	0	2	0	0	0	0	0	0	0	0	0	0	0	0	0	8382951	7297038	0	12639824	0	0	0	0	0
LINF_360057600	0	0	0	0	0	0	0	0	2	1	0	1	0	0	0	0	2	0	0	0	0	0	0	0	0	22574990	13093920	0	53828640	0	0	0	0	52761000
LINF_360058000	0	0	0	0	0	0	0	0	0	0	0	0	0	0	1	1	6	0	0	0	0	0	0	0	0	0	0	0	0	0	0	25908000	3006822	145000000
LINF_360058400	0	0	0	0	0	0	0	0	0	1	1	0	0	0	0	0	0	0	0	0	0	0	0	0	0	0	13499640	9243648	0	0	0	0	0	0
LINF_360060500	0	0	0	0	0	0	1	1	0	1	0	2	0	0	0	4	9	0	0	0	0	0	0	41230100	37524270	0	5848794	0	15827968	0	0	0	203568300	244840000
LINF_360060700; LINF_360059600	3	1	2	2	1	1	1	3	3	5	3	4	3	2	2	9	9	247173000	121941200	186617670	196854400	446219000	155464590	14108799	571968600	252827100	682983000	351360000	317561600	422374400	312667500	89484200	1463631000	1248400000
LINF_360060900	0	0	0	0	0	0	0	0	2	3	0	0	1	2	0	0	3	0	0	0	0	0	0	0	0	6597913	70355880	0	0	41349120	32469480	0	0	21649000
LINF_360063500	1	0	0	0	0	0	0	0	3	4	0	2	0	0	0	0	0	0	0	0	0	0	0	0	0	63436820	85745520	0	22674056	0	0	0	0	0
LINF_360063600	1	0	0	0	0	0	0	0	0	2	0	0	0	0	0	1	1	39254400	0	0	0	0	0	0	0	0	68047560	0	0	0	0	0	16945500	17640000
LINF_360063900	0	0	0	0	0	0	0	0	0	0	0	0	0	0	0	0	0	0	0	0	0	0	0	0	0	0	0	0	0	0	0	0	0	0
LINF_360066000	0	0	0	0	0	0	0	0	0	0	0	0	0	0	0	2	2	0	0	0	0	0	0	0	0	0	0	0	0	0	0	0	19256640	27559000
LINF_360068400	1	0	0	0	0	0	0	0	5	6	4	5	2	4	0	0	1	40206150	0	0	0	0	0	0	0	226959200	384426000	204062400	216514000	152010240	371408100	0	0	10041000
LINF_360068600	0	0	0	0	0	0	0	0	0	0	0	1	0	1	0	1	6	0	0	0	0	0	0	0	0	0	0	0	4283416	0	3815883	0	3837366	83730000
LINF_360069000	0	0	0	0	0	0	0	0	3	3	3	2	3	3	2	3	6	0	0	0	0	0	0	0	0	149216500	172519200	63885600	134267680	252277760	283142100	126575820	140684700	225230000
LINF_360070100	0	0	0	0	0	0	0	0	1	1	0	1	0	0	0	1	0	0	0	0	0	0	0	0	0	14690910	17366580	0	9130592	0	0	0	7853820	0
LINF_360070500	1	0	0	0	0	0	0	0	30	32	29	29	27	30	27	32	33	48527500	0	0	0	0	0	0	0	5.09491e+10	3.98916e+10	4.75949e+10	63899760000	7.74272e+10	68640210000	3.97561e+10	18106140000	8.1709e+09
LINF_360070900	2	1	1	1	0	1	0	0	2	5	2	3	0	0	0	1	5	153295200	43077080	167787210	78319000	0	110556170	0	0	103356230	226384200	76547520	56222880	0	0	0	7382310	78360000
LINF_360072700	0	0	0	0	0	0	0	0	0	0	0	0	0	0	1	0	1	0	0	0	0	0	0	0	0	0	0	0	0	0	0	0	0	27045000
LINF_360078300	0	0	0	0	0	0	0	0	0	0	0	0	0	0	0	9	9	0	0	0	0	0	0	0	0	0	0	0	0	0	0	0	530166000	498970000
LINF_360079300	0	0	0	0	0	0	0	0	0	0	0	0	0	0	0	2	4	0	0	0	0	0	0	0	0	0	0	0	0	0	0	0	20279220	19102000
LINF_360079500	0	0	0	0	0	0	0	0	1	1	0	0	0	0	0	0	6	0	0	0	0	0	0	0	0	1.1577e+06	3955014	0	0	0	0	0	0	95939000
LINF_360080500	0	0	0	0	0	0	0	0	1	1	0	2	1	1	1	1	2	0	0	0	0	0	0	0	0	1468674	13988520	0	86981440	43184640	10150308	14526768	19890000	26470000
LINF_360081100	9	4	10	7	2	2	0	5	12	13	5	12	5	8	11	17	22	549383000	243811600	1.80011e+09	706551200	157918990	305090200	0	4.72793e+08	804212300	660353400	251323200	791607200	439833600	635642100	2292680200	2909283000	2.9178e+09
LINF_360081500	1	0	0	1	0	1	0	0	0	0	0	0	0	0	0	3	3	57067400	0	0	28064760	0	28414350	0	0	0	0	0	0	0	0	0	27151800	41010000
LINF_360081900	0	0	0	0	0	0	0	1	3	3	0	1	0	0	0	2	5	0	0	0	0	0	0	0	34067600	54191930	138247200	0	19981464	0	0	0	133048500	52179000
