# Supplementary material for: The related EIF4G3 and EIF4G4 initiation factors from Leishmania: dissimilar modes of action during translation revealed by a comparative proteomic approach
Source: Parasit Vectors. 2026 Mar 4;19:153. doi: 10.1186/s13071-026-07297-1 (PMC13067578; doi:10.1186/s13071-026-07297-1)
Supplement: Supplementary file 4 — Additional file 4. [file 13071_2026_7297_MOESM4_ESM.xlsx]

## Sheet: G3-24H
Volcano Plot Data: EIF4G3/CTRL - 24 hours
TriTrypDB ID	Abbreviation	Protein name	EIF4G3_ CTRL T-Difference	EIF4G3_ CTRL -log (P-Value)	Significance
LINF_170008800	CYSB	cystathionine beta-synthase	4.08616	3.9817	+
LINF_160022100	EIF4G3	eukaryotic translation initiation factor 4 gamma - putative	8.05056	3.63763	+
LINF_350050500	P23	CS domain containing protein - putative	6.11476	3.50712	+
LINF_200006100; LINF_200006000	PGKB/C	phosphoglycerate kinase	6.55796	3.49209	+
LINF_270020600; LINF_270020500	RPP0	60S acidic ribosomal protein P0 - putative	4.27688	3.41215	+
LINF_360069000	HAD	Haloacid dehalogenase-like hydrolase - putative	3.32497	3.33151	+
LINF_010010300; LINF_010010000	ACS3	long-chain-fatty-acid-CoA ligase - putative	4.74773	3.31784	+
LINF_220005800	HSP-DNAJ	heat shock protein DNAJ - putative	4.8537	3.19144	+
LINF_340011100	CLRP	leucine-rich repeat protein - putative	4.57765	3.16792	+
LINF_330032500; LINF_300008300	TBC- 1	Rab-GTPase-TBC domain containing protein - putative	3.64822	3.06138	+
LINF_300033500	HSP60-1	chaperonin HSP60/CNP60 - putative	4.90563	3.00026	+
LINF_330010000; LINF_330009900; LINF_330009800; LINF_330009500; LINF_330009400; LINF_330009300; LINF_330009200; LINF_330009100; LINF_330009000; LINF_330009600; LINF_330009700	HSP83-3	heat shock protein 83-17	2.20091	2.9877	+
LINF_210022900	OIVDHα	2-oxoisovalerate dehydrogenase alpha subunit - putative	1.71422	2.9625	+
LINF_230005100	NOT11	CCR4-NOT transcription complex subunit 11	3.26184	2.91642	+
LINF_080016000	STI1	stress-induced protein sti1	2.73676	2.83876	+
LINF_020008100	SNAP	Soluble NSF attachment protein - SNAP - putative	2.58304	2.74292	+
LINF_360037500	SUCLG2	succinyl-CoA ligase [GDP-forming] beta-chain - putative	3.73517	2.68623	+
LINF_300009600	EIF4E4	eukaryotic translation initiation factor 4E - putative	6.25143	2.60676	+
LINF_090018100; LINF_090018200	EIF2γ	translation initiation factor EIF-2B gamma subunit - putative	1.43532	2.53398	+
LINF_240012800	ME	malic enzyme - putative	3.57597	2.36691	+
LINF_230021100	TCP-1γ	T-complex protein 1 - gamma subunit - putative	1.77463	2.3407	+
LINF_090018500	MRP2/gBP25	mitochondrial RNA binding protein 2	2.13198	2.26125	+
LINF_150008000	RPA	replication Factor A 28 kDa subunit - putative	3.01516	2.25553	+
LINF_330008900	ABCF1	ATP-binding cassette sub-family F member 1 - putative	3.18999	2.13419	+
LINF_350007500	RPL30	60S ribosomal protein L30	3.92433	2.09509	+
LINF_010012900; LINF_010012800	EIF4AI	eukaryotic initiation factor 4a - putative	3.49754	2.00951	+
LINF_270019700	ZC3H41	KH domain containing protein - putative	4.14029	1.97678	+
LINF_280018600	PAH	phenylalanine-4-hydroxylase	1.68448	1.96493	+
LINF_320015700	TCP-1ε	T-complex protein 1, epsilon subunit, putative	1.48001	1.94046
LINF_340009500; LINF_250018100	RPS25	ribosomal protein S25	2.65793	1.92307	+
LINF_340037900; LINF_340037400	RRP6	exosome subunit rrp6p homologue - putative	2.41226	1.90322	+
LINF_300034100		hypothetical protein - conserved	2.2377	1.71771
LINF_330042200	COPβ	beta prime cop protein - putative	1.54128	1.69902
LINF_360007700	EIF3L	eukaryotic translation initiation factor 3 subunit L - putative	1.45796	1.68646
LINF_270016900	CDC48	vesicular transport protein (CDC48 homologue) - putative	1.6274	1.68093
LINF_210013800	NOT1	Domain of unknown function (DUF3819)/CCR4-Not complex component - Not1 - putative	1.707	1.57298
LINF_330033000	TRAP1	heat shock protein - putative	2.80413	1.51608
LINF_140018000	ENO	enolase	1.7797	1.50309
LINF_270019000	TCP-1β	T-complex protein 1 - beta subunit - putative	1.44332	1.49297
LINF_360007100; LINF_360007000; LINF_360006900; LINF_360006800	EEF2-2	elongation factor 2	3.11096	1.46662
LINF_170021500	ZPR1	zinc-finger protein ZPR1 - putative	2.00023	1.4533
LINF_310030700	ECI	3 -2-trans-enoyl-CoA isomerase - mitochondrial precursor - putative	3.84271	1.44955
LINF_190007400	KIFC1	C-terminal motor kinesin - putative	1.22109	1.44346
LINF_240021800	SDH1	Succinate dehydrogenase [ubiquinone] flavoprotein subunit - mitochondrial	2.22423	1.44344
LINF_150018600; LINF_150018800	PRX1A	tryparedoxin peroxidase	2.7748	1.42557
LINF_260021500; LINF_260021400; LINF_260021300	S33-2	40S ribosomal protein S33 - putative	1.60691	1.41894
LINF_320024300	HSP60-2	chaperonin HSP60 - mitochondrial precursor	2.3116	1.41601
LINF_110007000	VSP1	acidocalcisomal pyrophosphatase	2.01863	1.41189
LINF_070015200	STK	serine/threonine kinase - putative	1.83155	1.37306
LINF_250017300	ALDH2	aldehyde dehydrogenase - mitochondrial precursor	1.42288	1.3684
LINF_210010300	HSP-DNAJ-J3	DnaJ protein - putative	0.230738	1.31872
LINF_360022600	CHC	clathrin heavy chain - putative	1.6661	1.31142
LINF_170007200; LINF_170007100; LINF_170007000; LINF_170006900; LINF_170006800; LINF_170006700; LINF_170006600; LINF_170006500; LINF_170006400; LINF_170006300; LINF_170006200; LINF_170006100; LINF_170006000; LINF_170005900	EEF1α	elongation factor 1-alpha	0.16444	1.27212
LINF_350055900	PABP1	polyadenylate-binding protein 1	5.384	1.27159
LINF_170015800	META2	META domain containing protein	2.12312	1.25513
LINF_300012900	THI4	4-methyl-5(beta-hydroxyethyl)-thiazole monophosphate synthesis protein - putative	1.90532	1.20629
LINF_110015700; LINF_110015600	RPS5	40S ribosomal protein S5	0.628753	1.20146
LINF_260021100	PRODH	proline oxidase - mitochondrial precursor-like protein	1.03187	1.19398
LINF_320040200	TCP-1α	chaperonin alpha subunit - putative	0.987175	1.17374
LINF_180022300	GSH1	gamma-glutamylcysteine synthetase - putative	1.41262	1.10073
LINF_060017600	PK53	protein kinase - putative	2.08011	1.09048
LINF_130009400	ALBA1	Alba - putative	3.02152	1.07023
LINF_160010700	OMP	orotidine-5-phosphate decarboxylase/orotate phosphoribosyltransferase - putative	1.57062	1.06624
LINF_350025100; LINF_210027600	RPS6	40S ribosomal protein S6 - putative	1.49609	1.04837
LINF_360060700; LINF_360059600	RPSA	40S ribosomal protein SA - putative	2.22974	1.04222
LINF_350024500	ATP11	ATP11 protein - putative	1.21633	1.03294
LINF_170011800	RBP23	RNA-binding protein - putative	3.11132	0.9816
LINF_340010100	KAP95	importin beta-1 subunit - putative	1.54681	0.978361
LINF_360081100	TCP-1θ	T-complex protein 1 - theta subunit - putative	0.806768	0.977619
LINF_040014500; LINF_040012600	RPL10	60S ribosomal protein L10 - putative	1.74914	0.974526
LINF_150005800	HslU1	ATP-dependent protease ATPase subunit HslU1 - putative	1.41958	0.962603
LINF_180008000	NTF2L-1	hypothetical protein - conserved	3.22356	0.962102
LINF_320029100	MAPL	membrane associated protein-like protein	1.75801	0.960106
LINF_310030900		hypothetical protein - conserved	1.50456	0.93472
LINF_360070900	NOT10	CCR4-NOT transcription complex subunit 10 - putative	1.98099	0.930302
LINF_090016900	POMP10	hypothetical protein - conserved	1.13755	0.928227
LINF_100007300	NOP56	Nucleolar protein 56 - putative	1.07779	0.925949
LINF_320005100	ERBP1	EnigmRBP1	1.20743	0.922608
LINF_200021500		hypothetical protein - conserved	2.15758	0.917355
LINF_310009700	CAP5.5	cytoskeleton-associated protein CAP5.5 - putative	1.20305	0.910231
LINF_030014900	EIF2A	eukaryotic initiation factor 2a - putative	1.36638	0.904904
LINF_360027200	HSP60-3	chaperonin HSP60 - mitochondrial precursor	0.287275	0.902211
LINF_290018300	HSP70	Hsp70 protein/TPR repeat/Tetratricopeptide repeat - putative	0.867202	0.89972
LINF_220013200	CAP51V	Cytoskeleton associated protein 51V	1.19483	0.899533
LINF_220008000		hypothetical protein - conserved	1.81561	0.893891
LINF_230014600	SCP2	3-ketoacyl-CoA thiolase - putative	0.884414	0.890333
LINF_230006100	GDPMP	GDP-mannose pyrophosphorylase	1.00128	0.889255
LINF_360046400; LINF_180011200	RPS27-1	40S ribosomal protein S27-1 - putative	1.82283	0.878558
LINF_280036000; LINF_280035900; LINF_280035500; LINF_280035400; LINF_280035300; LINF_280035200; LINF_280035100; LINF_280035000; LINF_280035800; LINF_280035700; LINF_280035600	HSP70-1	hsp70	0.143202	0.873261
LINF_360005100; LINF_350005100; LINF_310040900; LINF_250031800; LINF_210005100; LINF_020005100; LINF_150005000	HH4	histone H4	2.21521	0.869448
LINF_100011100; LINF_100011000; LINF_100010900; LINF_100010800; LINF_100010700; LINF_100010600; LINF_100010300; LINF_100010200; LINF_100010400; LINF_100011300; LINF_100010500; LINF_100010100	GP63-3	GP63 - leishmanolysin	2.65913	0.868789
LINF_250016900	RBP28	RNA-binding protein - putative - RBP28	1.72398	0.868773
LINF_320023000	COPE	coatomer subunit epsilon	0.633786	0.867579
LINF_280031400	VAB	Vacuolar proton pump subunit B - putative	0.571226	0.865779
LINF_130012200	UBL	ubiquitin-like protein	2.89725	0.855003
LINF_020008700	RPN6	proteasome regulatory non-ATPase subunit 6 - putative	1.54084	0.850619
LINF_140009900	NUDC-CS	N-terminal conserved domain of Nudc./CS domain containing protein - putative	1.86034	0.846373
LINF_290008200	HIP	Hsc70-interacting protein (Hip), putative	1.85672	0.844504
LINF_230024800	CSL4	exosome component CSL4 - putative	1.62475	0.840072
LINF_320027600	KAP123	Importin subunit beta-4, putative	0.945406	0.822829
LINF_190005100		hypothetical protein - conserved	1.40713	0.821638
LINF_230007100	PB5	endoribonuclease L-PSP (pb5) - putative	1.08262	0.81097
LINF_130018000	XAB1	XPA-interacting protein - putative	1.35904	0.806854
LINF_350010700; LINF_320014400	RPL18A	60S ribosomal protein L18a - putative	1.52015	0.797027
LINF_230011000		hypothetical protein - conserved	1.47015	0.796792
LINF_080005200	VAMP7B	vesicle-associated membrane protein, putative	0.3928	0.785676
LINF_280033500	COPG	Coatomer subunit gamma	1.21813	0.7834
LINF_210018400	CRK1	cell division protein kinase 2	0.671623	0.782574
LINF_210016900; LINF_210016800; LINF_210016700	HH2A	histone H2A - putative	1.41018	0.777248
LINF_340032100	RUVBL	ruvB-like DNA helicase - putative	1.03693	0.756267
LINF_130012100	ORLP	oxidoreductase-like protein	1.40503	0.752836
LINF_300021700	CRAL/TRIO	CRAL/TRIO - N-terminal domain/CRAL/TRIO domain containing protein - putative	1.03858	0.74987
LINF_330016500; LINF_150017600	RPS3	40S ribosomal protein S3 - putative	1.81326	0.739938
LINF_340041900	RUVB 1	ruvb-like 1 DNA helicase - putative	1.14237	0.727597
LINF_340044000	RPL21	60S ribosomal protein L21 - putative	1.24822	0.718407
LINF_360015500		hypothetical protein - conserved	0.923494	0.704034
LINF_050010200; LINF_050010100; LINF_050010000	ATPF1A	ATP synthase F1 - alpha subunit - putative	0.201222	0.702677
LINF_060009600; LINF_060009400	RPL19	60S ribosomal protein L19 - putative	1.02251	0.699794
LINF_180019600	PUF2	pumilio protein 2 - putative	1.70902	0.694802
LINF_340006400	MDH	malate dehydrogenase	0.934629	0.693786
LINF_250025200	NOT5	Not1 N-terminal domain - CCR4-Not complex component/NOT2 / NOT3 / NOT5 family - putative	1.12417	0.673136
LINF_320009100	HEL67/Ded1-1	ATP-dependent RNA helicase - putative	0.342601	0.668238
LINF_250018800		hypothetical protein - conserved	0.941505	0.661407
LINF_270017500	MRP1/gBP21	mitochondrial RNA binding protein 1	0.487889	0.66026
LINF_330026900	RAB18	small GTP-binding protein Rab18 - putative	0.894173	0.660072
LINF_300039100; LINF_210018100	RPL9	60S ribosomal protein L9 - putative	0.922209	0.644622
LINF_110013900		hypothetical protein - conserved	0.813849	0.633351
LINF_340031800	ALBA3	Alba - putative	1.33706	0.631067
LINF_330031700		hypothetical protein - conserved	1.1691	0.610505
LINF_040011900	UBE2	ubiquitin-conjugating enzyme E2 - putative	0.809743	0.609692
LINF_290025400; LINF_110017900	RPS15A	40S ribosomal protein S15A - putative	0.364565	0.605758
LINF_180019100	HSP110	heat shock protein 110 - putative	0.351302	0.601122
LINF_130010600	RPS12	40S ribosomal protein S12 - putative	0.357135	0.596478
LINF_160020400; LINF_160020300; LINF_160020200	PFR1D	paraflagellar rod protein 1D - putative	0.769068	0.575018
LINF_100008300	IDH	isocitrate dehydrogenase [NADP] - mitochondrial precursor - putative	0.361084	0.570657
LINF_180016700	RAB5A	Ras-related protein Rab5A - putative	0.997694	0.569118
LINF_130017300; LINF_130017200	RPS4	40S ribosomal protein S4 - putative	0.763157	0.567663
LINF_310036600	ARF	ADP-ribosylation factor - putative	1.60251	0.565793
LINF_340028300	TWF	twinfilin - putative	0.89232	0.551976
LINF_300032600	SGT	small glutamine-rich tetratricopeptide repeat protein - putative	0.459912	0.54417
LINF_190017000	CAP36	Cytoskeleton-associated protein 36 kDa	0.706404	0.543995
LINF_350023900; LINF_350023800; LINF_350023700	RPL5	60S ribosomal protein L5 - putative	1.1707	0.542833
LINF_250005800	PABP3	poly(A)-binding protein 3	0.537687	0.540897
LINF_270032200	HSP-DNAJ-J2	heat shock protein DNAJ - putative	0.676398	0.539303
LINF_360022400; LINF_360022500	UMSBP1	universal minicircle sequence binding protein - putative	1.00377	0.53888
LINF_330014100; LINF_150018200	RPL6E	Ribosomal protein L6e - putative	0.929302	0.536831
LINF_310031000	ARF1	ADP-ribosylation factor - putative	0.875853	0.519845
LINF_340052400		hypothetical protein - conserved	0.47832	0.512592
LINF_210021000	VAMP7A	vesicle-associated membrane protein - putative	0.151887	0.511597
LINF_340034000	SRP68	signal recognition particle subunit SRP68, putative	0.340563	0.505162
LINF_230024500	QB-SNARE	Qb-SNARE protein - putative	0.325981	0.502023
LINF_260017400	HSP70.4	heat shock 70-related protein 1 - mitochondrial precursor - putative	0.0995709	0.501714
LINF_360011000; LINF_270011600	CRK3	cdc2-related kinase 3 - putative	0.586472	0.499737
LINF_360068400	KH1	flagellum targeting protein kharon1 - putative	0.825649	0.498044
LINF_350047100	PABP2	poly(A)-binding protein 2	0.313862	0.480579
LINF_110013300; LINF_110013400	RPS21	40S ribosomal protein S21 - putative	0.707583	0.472615
LINF_270024100	ERF1	eRF1 domain 1/eRF1 domain 2/eRF1 domain 3 - putative	0.208512	0.464595
LINF_310028300; LINF_310026800; LINF_090015200; LINF_360043900	RAD60	Ubiquitin-2 like Rad60 SUMO-like/Ubiquitin family/Ubiquitin-like domain/Ribosomal L40e family - putative	0.139253	0.457033
LINF_320012700	PAN3	Pab1p-dependent poly(A) ribonuclease subunit, putative	0.0971349	0.449674
LINF_210009700	NTF2L-2	Nuclear transport factor 2 (NTF2-like) domain containing protein	0.372457	0.430791
LINF_200021400	SNAP	SNAP protein - putative	0.149995	0.426307
LINF_060011400; LINF_060011300	RPL23A	60S ribosomal protein L23a - putative	0.421591	0.422248
LINF_040017600	ACT	actin	0.119007	0.413715
LINF_320036800; LINF_320036700	NDPK	nucleoside diphosphate kinase b	0.124641	0.408506
LINF_180010900	RBP12	RNA binding protein - putative	0.548808	0.407766
LINF_180011900	HEAT	HEAT repeats/HEAT repeat - putative	0.376753	0.407635
LINF_350027200	DRBD2	RNA-binding protein - putative	0.0916042	0.392828
LINF_120007200	RPT3	proteasome regulatory ATPase subunittcc1l8.3 - putative	0.31444	0.388543
LINF_240006000	GNBβ	guanine nucleotide-binding beta subunit-like protein	0.266029	0.387391
LINF_050005900	PPP	phosphoprotein phosphatase - putative	0.0852502	0.383382
LINF_250014900	CYPA	cyclophilin type peptidyl-prolyl cis-trans isomerase	0.135095	0.377462
LINF_360052900; LINF_350017500	RPT6	19S proteasome regulatory subunit	0.313417	0.362245
LINF_060018400	MONO	Monooxygenase, putative	0.0406005	0.361564
LINF_250010200; LINF_250010100	UBP1/2	RNA-binding protein - putative - UPB1	0.217144	0.359691
LINF_280032700	TPR	Tetratricopeptide repeat - putative	0.120884	0.359363
LINF_110015300	MRB1P	MRB1-associated protein	0.0822169	0.353589
LINF_190011100		hypothetical protein - conserved	0.0918948	0.351914
LINF_290032400; LINF_290032300	RPL13	60S ribosomal protein L13 - putative	0.0393149	0.342351
LINF_290016800; LINF_290016700; LINF_290016600	RPL1A	ribosomal protein L1a - putative	0.117887	0.341484
LINF_320005500	SEC13	protein transport protein SEC13 - putative	0.0610609	0.333604
LINF_100006200		hypothetical protein - conserved	0.116577	0.331884
LINF_290033500	NEK7	serine/threonine-protein kinase - putative	0.108529	0.326787
LINF_350043400; LINF_350043300	RPL23	60S ribosomal protein L23 - putative	0.0113198	0.31721
LINF_330028000	PRS	phosphoribosylpyrophosphate synthetase - putative	0.00376002	0.302341
LINF_360020500	EEF1β	translation elongation factor 1-beta - putative	-0.00486787	0.299186
LINF_210015700	DUF4042	Domain of unknown function (DUF4042)/HEAT-like repeat - putative	-0.00826263	0.297608
LINF_250013100; LINF_250013000; LINF_250012900	EIF5A2	eukaryotic initiation factor 5a - putative	-0.0144943	0.289846
LINF_360048000	AdoHcy	S-adenosylhomocysteine hydrolase	-0.0275221	0.289684
LINF_210020600	ADKB	adenylate kinase - putative	-0.0602309	0.285435
LINF_320035300	RPN7	proteasome regulatory non-ATP-ase subunit - putative	-0.0381225	0.28106
LINF_330033100	NOP53	Nucleolar protein 53	-0.0584141	0.273187
LINF_210013400	RPN5	proteasome regulatory non-ATP-ase subunit 5 - putative	-0.129016	0.267931
LINF_220011100	RPT1	proteasome regulatory ATPase subunit 1 - putative	-0.261399	0.267324
LINF_150018300	GDH	glutamate dehydrogenase	-0.111015	0.261391
LINF_290006100	RPN1	proteasome regulatory non-ATPase subunit - putative	-0.0482906	0.258257
LINF_150022800	RPS6	ribosomal protein S6 - putative	-0.348477	0.250436
LINF_330032700	NUP59	hypothetical protein - conserved	-0.196174	0.248549
LINF_210020200	TK	thymidine kinase - putative	-0.395608	0.245945
LINF_320039600	RABL5	Rab-like 5, small G protein	-0.101465	0.244714
LINF_320009600	RPS2	40S ribosomal protein S2	-0.0690654	0.228246
LINF_310038400; LINF_220015500	RDK2	Repressor of differentiation kinase 2 - putative	-0.370384	0.217266
LINF_340012100	RPN11	proteasome regulatory non-ATPase subunit 11 - putative	-0.442689	0.21287
LINF_350009300; LINF_350009200	RPS3A	40S ribosomal protein S3A - putative	-0.448694	0.211113
LINF_070010600; LINF_070010500	RPL7A	60S ribosomal protein L7a - putative	-0.26286	0.204691
LINF_260013800; LINF_260013700	RPS16	40S ribosomal protein S16 - putative	-0.239618	0.193058
LINF_060007800		hypothetical protein - conserved	-0.30865	0.192879
LINF_360005700	STI1-1	stress-inducible protein STI1 homolog	-0.513379	0.181491
LINF_270033830; LINF_020012400	HSP78	ATP-dependent Clp protease subunit, heat shock protein 78 (HSP78), putative	-0.206491	0.179075
LINF_190007800	ZC3H39	RNA binding protein - putative	-0.784424	0.177707
LINF_110005600	GRIP	GRIP domain containing protein - putative	-0.43994	0.175083
LINF_330036700	EIF5B	eukaryotic translation initiation factor 5B	-0.193573	0.174512
LINF_300016800	KAP60	importin alpha - putative	-0.660711	0.173859
LINF_290024700; LINF_290024200; LINF_290025100; LINF_290025000; LINF_290024400; LINF_290024300; LINF_290024600; LINF_290024900; LINF_290024800	PFR1D-1	paraflagellar rod protein 1D - putative	-0.87546	0.166471
LINF_300041700; LINF_280015200	RPS14	40S ribosomal protein S14	-1.06636	0.165841
LINF_320013900		hypothetical protein - conserved	-0.27933	0.162771
LINF_360015200; LINF_360015100	RPS18	40S ribosomal protein S18 - putative	-0.618279	0.156066
LINF_250030600	AEK1	AGC family serine/threonine kinase - putative	-0.741078	0.153289
LINF_210018500	TCP-1δ	T-complex protein 1 - delta subunit - putative	-0.25115	0.144424
LINF_350014800	CK	casein kinase - putative	-0.1686	0.139541
LINF_350042400	GIM5A	Gim5A protein - putative	-0.613798	0.135173
LINF_050009500	Z41AP	ZC3H41-associated protein	-0.338294	0.135039
LINF_350029500	ATG24	Autophagy-related protein 24	-0.407176	0.132268
LINF_130015900	RPT2	proteasome regulatory ATPase subunit 2 - putative	-0.68987	0.129033
LINF_050005200	SAR1	ras-like small GTPases - putative	-1.71113	0.12817
LINF_360020200	BART	The ARF-like 2 binding protein BART - putative	-0.29269	0.12632
LINF_180007800		hypothetical protein - conserved	-0.324116	0.117158
LINF_100018900	RABX1	Ras-related protein RabX1 - putative	-1.19031	0.113075
LINF_210018300; LINF_210018200	RPS23	40S ribosomal protein S23 - putative	-1.0933	0.112911
LINF_350050100; LINF_350050000	MCP11	mitochondrial carrier protein 11	-0.46382	0.109977
LINF_020009800	VDAC	voltage-dependent anion-selective channel - putative	-1.06818	0.098581
LINF_240009000	UCHL	ubiquitin carboxyl-terminal hydrolase - putative	-0.978349	0.0945394
LINF_260006700; LINF_260006600	RPL7	60S ribosomal protein L7 - putative	-1.3777	0.0893994
LINF_190015300	4CL	4-coumarate:coa ligase-like protein	-0.935487	0.0889399
LINF_180007200	RBP29	RNA-binding protein 29 - putative	-0.723048	0.0886783
LINF_360055000	PSP1-CT	PSP1 C-terminal conserved region containing protein - putative	-0.68942	0.08712
LINF_190005300; LINF_190005200; LINF_090020900; LINF_170019500	HH2B	histone H2B	-1.45446	0.0852239
LINF_070005800	GLP1	Golgi/lysosome glycoprotein 1 - putative	-0.806962	0.0792935
LINF_350044000	TCP-1η	T-complex protein 1 - eta subunit - putative	-0.713924	0.0789554
LINF_330025200	THIL	thiamine biosynthesis-like protein	-0.730473	0.0787478
LINF_180014200	RAB7	rab7 GTP binding protein - putative	-1.38048	0.074675
LINF_300018100	PDXK	pyridoxal kinase - putative	-0.989042	0.0743492
LINF_220019800	IFT	intraflagellar transport protein-like protein	-1.13943	0.0707274
LINF_360070500	EIF4G4	eukaryotic translation initation factor 4 gamma - putative	-2.05759	0.0647873
LINF_320009000	Rpn8	19S proteasome non-atpase subunit 8	-0.473744	0.0618504
LINF_210012200	NBP35	nucleotide-binding protein - putative	-1.90676	0.0606498
LINF_130022100; REV__LINF_340048900	TCP20	chaperonin TCP20 - putative	-0.781795	0.0601205
LINF_010009300; LINF_010009200	RPS7	ribosomal protein S7 - putative	-0.50231	0.0585029
LINF_160011200	PYR1A-B	carbamoyl-phosphate synthase - putative	-2.0687	0.0575251
LINF_360040400	14-3-3-I	14-3-3 protein 1 - putative	-1.60955	0.054047
LINF_300030200; LINF_300030100; LINF_300030600; LINF_300030000	HSP70-mt	heat shock 70-related protein 1 - mitochondrial precursor - putative	-0.840235	0.0536607
LINF_230014800; LINF_230010700	ACS	acetyl-CoA synthetase - putative	-0.880952	0.05239
LINF_300035200; LINF_300035100; LINF_300035000	gGAPDH	glyceraldehyde 3-phosphate dehydrogenase - glycosomal	-0.15662	0.0508495
LINF_280032200	EIF4E3	eukaryotic translation initiation factor 4E - putative	-0.475464	0.0488568
LINF_040014400	J27	chaperone protein DNAj - putative	-1.93157	0.0450568
LINF_280034800; LINF_280034700	RACK1	receptor for activated C kinase 1	-1.35594	0.0426309
LINF_110008400	14-3-3-II	14-3-3 protein 2 - putative	-1.29488	0.0412587
LINF_220011600	RPT5	proteasome regulatory ATPase subunit 5 - putative	-1.26822	0.0375474
LINF_190006900; LINF_190006800	ANC2	ADP- ATP carrier protein 1 - mitochondrial precursor - putative	-1.87191	0.0345936
LINF_100015800	Rab11	small GTP-binding protein Rab11 - putative	-1.76742	0.0334967
LINF_140015400	TC40L	tc40 antigen-like	-0.85986	0.0321742
LINF_190016600	RPN9	proteasome regulatory non-ATP-ase subunit 9 - putative	-1.23215	0.0319688
LINF_280023600	RPN2	proteasome regulatory non-ATP-ase subunit 2 - putative	-1.67133	0.0301941
LINF_200019300	PF16	paralyzed flagella protein 16	-0.887609	0.030129
LINF_360021400; LINF_350057500	NEK17-2	NEK family Serine/threonine-protein kinase, putative	-3.04843	0.0293893
LINF_350014200	CSPB33	cell cycle sequence binding phosphoprotein (RBP33) - putative	-1.10526	0.0291995
LINF_350008800	DHH1	ATP-dependent DEAD-box RNA helicase - putative	-0.956173	0.0281264
LINF_040016900	DRBD3	RNA-binding protein - putative	-0.590079	0.0235049
LINF_320016600	HECT-D	HECT-domain (ubiquitin-transferase) - putative	-0.531673	0.0214224
LINF_340051700	CAF40	CAF 40	-1.53446	0.020856
LINF_350035900	UBA1B	ubiquitin-activating enzyme E1 - putative	-0.986954	0.0207513
LINF_360005400	PUF1	PUF1 - putative	-2.06679	0.0203077
LINF_320017700	RPN12	proteasome regulatory non-ATP-ase subunit - putative	-2.44758	0.0152068
LINF_240012300	SRP54	signal recognition particle - putative	-0.729795	0.0134823
LINF_290012700	LPG3	heat shock protein 90 - putative	-2.27746	0.00891623
LINF_270013800	Rab1A	ras-related protein RAB1A - putative	-1.59835	0.00674605
LINF_250024400	SRD5A	3-oxo-5-alpha-steroid 4-dehydrogenase, putative	-2.03374	0.00644412
LINF_260024900	NOP86	nucleolar protein	-2.49775	0.00536459
LINF_250018000; LINF_250017900	ATPB	ATP synthase subunit beta - mitochondrial - putative	-1.86952	0.00437207
LINF_360027100	HSP60-4	chaperonin HSP60 - mitochondrial precursor	-0.835693	0.00283111
LINF_350027100; LINF_240028300	RPL12	60S ribosomal protein L12 - putative	-2.07635	0.00252356
LINF_130008800; LINF_130008700; LINF_130008600; LINF_130008500; LINF_130008400; LINF_130008300; LINF_130008200; LINF_130008100; LINF_130008000; LINF_130007900; LINF_130007800; LINF_130007700	TUBα	alpha tubulin	-1.03928	0.00239783
LINF_210024300	SUB2	ATP-dependent RNA helicase SUB2 - putative	-0.453179	0.0018303
LINF_350059000	ANKR3	Dynein heavy chain and region D6 of dynein motor/Ankyrin repeats (3 copies)/Ankyrin repeat - putative	-3.09935	0.00166002
LINF_210028500	TUBβ	beta tubulin	-1.50195	0.00165181
LINF_360031300; LINF_360031200	SMT24	sterol 24-c-methyltransferase - putative	-3.22428	0.00123128
LINF_280017800	BiP	heat shock 70-related protein 1 - mitochondrial precursor - putative	-3.59688	0.000871052
LINF_200013000	NSF	vesicular-fusion protein nsf - putative	-2.25215	0.000163406

## Sheet: G3 - 48h
Volcano Plot Data: EIF4G3/CTRL - 48 hours
TriTrypDB ID	Abbreviation	Protein name	EIF4G3_ CTRL T-Difference	EIF4G3_ CTRL -log (P-Value)	Significance
LINF_350055900	PABP1	polyadenylate-binding protein 1	6.80798	6.42324	+
LINF_200006100; LINF_200006000	PGKB/C	phosphoglycerate kinase	6.03888	5.92742	+
LINF_180008000	NTF2L-1	hypothetical protein - conserved	4.06241	5.61974	+
LINF_160022100	EIF4G3	eukaryotic translation initiation factor 4 gamma - putative	9.29621	5.08585	+
LINF_300033500	HSP60-1	chaperonin HSP60/CNP60 - putative	4.72844	4.53723	+
LINF_180010900	RBP12	RNA binding protein - putative	4.00274	4.19847	+
LINF_300009600	EIF4E4	eukaryotic translation initiation factor 4E - putative	6.05113	4.16422	+
LINF_220005800	HSP-DNAJ	heat shock protein DNAJ - putative	4.09375	3.99525	+
LINF_170011800	RBP23	RNA-binding protein - putative	5.26994	3.70667	+
LINF_010012900; LINF_010012800	EIF4AI	eukaryotic initiation factor 4a - putative	3.68542	3.54413	+
LINF_210009700	NTF2L-2	Nuclear transport factor 2 (NTF2-like) domain containing protein	2.93273	3.50398	+
LINF_270019700	ZC3H41	KH domain containing protein - putative	4.72991	3.45171	+
LINF_130012200	UBL	ubiquitin-like protein	3.82089	3.33479	+
LINF_360037500	SUCLG2	succinyl-CoA ligase [GDP-forming] beta-chain - putative	4.44159	3.12498	+
LINF_170008800	CYSB	cystathionine beta-synthase	1.71029	3.09035	+
LINF_320024300	HSP60-2	chaperonin HSP60 - mitochondrial precursor	2.89231	3.02115	+
LINF_330033000	TRAP1	heat shock protein - putative	2.81874	2.99206	+
LINF_270016900	CDC48	vesicular transport protein (CDC48 homologue) - putative	3.63768	2.87	+
LINF_250018800		hypothetical protein - conserved	2.02475	2.7332	+
LINF_200021500		hypothetical protein - conserved	2.35111	2.69805	+
LINF_130012100	ORLP	oxidoreductase-like protein	2.8889	2.63509	+
LINF_190005100		hypothetical protein - conserved	2.51642	2.63019	+
LINF_090018500	MRP2/gBP25	mitochondrial RNA binding protein 2	1.7286	2.58351	+
LINF_130017300; LINF_130017200	RPS4	40S ribosomal protein S4 - putative	1.51091	2.56708	+
LINF_320005100	ERBP1	EnigmRBP1	2.36589	2.55811	+
LINF_250005800	PABP3	poly(A)-binding protein 3	2.05891	2.5538	+
LINF_330025200	THIL	thiamine biosynthesis-like protein	2.20745	2.52142	+
LINF_330010000; LINF_330009900; LINF_330009800; LINF_330009500; LINF_330009400; LINF_330009300; LINF_330009200; LINF_330009100; LINF_330009000; LINF_330009600; LINF_330009700	HSP83-3	heat shock protein 83-17	1.34788	2.4902	+
LINF_320009100	HEL67/Ded1-1	ATP-dependent RNA helicase - putative	1.06642	2.43172	+
LINF_360007100; LINF_360007000; LINF_360006900; LINF_360006800	EEF2-2	elongation factor 2	2.68506	2.06059	+
LINF_210022900	OIVDHα	2-oxoisovalerate dehydrogenase alpha subunit - putative	2.00533	1.9737	+
LINF_250025200	NOT5	Not1 N-terminal domain - CCR4-Not complex component/NOT2 / NOT3 / NOT5 family - putative	1.71382	1.71438	+
LINF_360060700; LINF_360059600	RPSA	40S ribosomal protein SA - putative	2.15304	1.58412
LINF_300030200; LINF_300030100; LINF_300030600; LINF_300030000	HSP70-mt	heat shock 70-related protein 1 - mitochondrial precursor - putative	1.92676	1.49766
LINF_040011900	UBE2	ubiquitin-conjugating enzyme E2 - putative	1.20842	1.48306
LINF_060011400; LINF_060011300	RPL23A	60S ribosomal protein L23a - putative	1.10004	1.4621
LINF_350047100	PABP2	poly(A)-binding protein 2	0.922757	1.46138
LINF_360005100; LINF_350005100; LINF_310040900; LINF_250031800; LINF_210005100; LINF_020005100; LINF_150005000	HH4	histone H4	2.43162	1.42828
LINF_360027200	HSP60-3	chaperonin HSP60 - mitochondrial precursor	0.901852	1.39231
LINF_270019000	TCP-1β	T-complex protein 1 - beta subunit - putative	1.1343	1.37662
LINF_350027200	DRBD2	RNA-binding protein - putative	2.28431	1.37066
LINF_310030700	ECI	3 -2-trans-enoyl-CoA isomerase - mitochondrial precursor - putative	2.5861	1.3678
LINF_110005600	GRIP	GRIP domain containing protein - putative	1.69729	1.30244
LINF_040014400	J27	chaperone protein DNAj - putative	2.17632	1.26771
LINF_050010200; LINF_050010100; LINF_050010000	ATPF1A	ATP synthase F1 - alpha subunit - putative	2.07446	1.26652
LINF_320029100	MAPL	membrane associated protein-like protein	2.13209	1.26433
LINF_230021100	TCP-1γ	T-complex protein 1 - gamma subunit - putative	0.52024	1.12195
LINF_300039100; LINF_210018100	RPL9	60S ribosomal protein L9 - putative	0.924444	1.10032
LINF_090018100; LINF_090018200	EIF2γ	translation initiation factor EIF-2B gamma subunit - putative	1.31574	1.07688
LINF_100007300	NOP56	Nucleolar protein 56 - putative	0.525212	1.07186
LINF_320040200	TCP-1α	chaperonin alpha subunit - putative	0.811523	1.06862
LINF_160020400; LINF_160020300; LINF_160020200	PFR1D	paraflagellar rod protein 1D - putative	1.51849	0.992998
LINF_310036600	ARF	ADP-ribosylation factor - putative	1.84739	0.94071
LINF_340010100	KAP95	importin beta-1 subunit - putative	1.17829	0.896518
LINF_360015500		hypothetical protein - conserved	0.901053	0.8599
LINF_340031800	ALBA3	Alba - putative	1.29511	0.851519
LINF_320005500	SEC13	protein transport protein SEC13 - putative	0.310605	0.848573
LINF_310030900		hypothetical protein - conserved	0.769747	0.805905
LINF_180019600	PUF2	pumilio protein 2 - putative	1.24624	0.781456
LINF_310009700	CAP5.5	cytoskeleton-associated protein CAP5.5 - putative	0.669248	0.768292
LINF_350007500	RPL30	60S ribosomal protein L30	1.67972	0.768184
LINF_350050500	P23	CS domain containing protein - putative	2.07815	0.742947
LINF_150008000	RPA	replication Factor A 28 kDa subunit - putative	0.912799	0.703575
LINF_340032100	RUVBL	ruvB-like DNA helicase - putative	0.390236	0.688295
LINF_340041900	RUVB 1	ruvb-like 1 DNA helicase - putative	0.928174	0.672115
LINF_240009000	UCHL	ubiquitin carboxyl-terminal hydrolase - putative	0.754576	0.662757
LINF_340037900; LINF_340037400	RRP6	exosome subunit rrp6p homologue - putative	0.909675	0.649907
LINF_060018400	MONO	Monooxygenase, putative	0.887545	0.641294
LINF_360027100	HSP60-4	chaperonin HSP60 - mitochondrial precursor	0.184738	0.626093
LINF_350024500	ATP11	ATP11 protein - putative	0.448928	0.601718
LINF_360069000	HAD	Haloacid dehalogenase-like hydrolase - putative	0.768194	0.592617
LINF_300035200; LINF_300035100; LINF_300035000	gGAPDH	glyceraldehyde 3-phosphate dehydrogenase - glycosomal	0.640134	0.586058
LINF_320015700	TCP-1ε	T-complex protein 1, epsilon subunit, putative	0.735049	0.578312
LINF_050009500	Z41AP	ZC3H41-associated protein	0.796912	0.575443
LINF_020008100	SNAP	Soluble NSF attachment protein - SNAP - putative	0.803324	0.555072
LINF_110007000	VSP1	acidocalcisomal pyrophosphatase	0.70364	0.549667
LINF_130009400	ALBA1	Alba - putative	0.818666	0.549566
LINF_300012900	THI4	4-methyl-5(beta-hydroxyethyl)-thiazole monophosphate synthesis protein - putative	0.601954	0.531953
LINF_230005100	NOT11	CCR4-NOT transcription complex subunit 11	0.642936	0.530704
LINF_330032500; LINF_300008300	TBC-1	Rab-GTPase-TBC domain containing protein - putative	0.740513	0.527371
LINF_330031700		hypothetical protein - conserved	0.756795	0.526208
LINF_190007800	ZC3H39	RNA binding protein - putative	0.0817496	0.525312
LINF_290018300	HSP70	Hsp70 protein/TPR repeat/Tetratricopeptide repeat - putative	0.321255	0.523194
LINF_270017500	MRP1/gBP21	mitochondrial RNA binding protein 1	0.579206	0.51165
LINF_130018000	XAB1	XPA-interacting protein - putative	0.684662	0.507518
LINF_260013800; LINF_260013700	RPS16	40S ribosomal protein S16 - putative	0.250085	0.495983
LINF_350043400; LINF_350043300	RPL23	60S ribosomal protein L23 - putative	0.85323	0.489409
LINF_320009600	RPS2	40S ribosomal protein S2	0.780439	0.483137
LINF_330036700	EIF5B	eukaryotic translation initiation factor 5B	0.398088	0.476116
LINF_280018600	PAH	phenylalanine-4-hydroxylase	0.32453	0.467238
LINF_300034100		hypothetical protein - conserved	0.337779	0.463012
LINF_240006000	GNBβ	guanine nucleotide-binding beta subunit-like protein	0.415252	0.446502
LINF_220008000		hypothetical protein - conserved	0.337187	0.410324
LINF_070015200	STK	serine/threonine kinase - putative	0.256453	0.403772
LINF_350010700; LINF_320014400	RPL18A	60S ribosomal protein L18a - putative	0.144944	0.394484
LINF_170021500	ZPR1	zinc-finger protein ZPR1 - putative	0.162886	0.378812
LINF_040017600	ACT	actin	0.132834	0.362511
LINF_190005300; LINF_190005200; LINF_090020900; LINF_170019500	HH2B	histone H2B	0.164865	0.359347
LINF_130010600	RPS12	40S ribosomal protein S12 - putative	0.0699291	0.355334
LINF_290025400; LINF_110017900	RPS15A	40S ribosomal protein S15A - putative	0.0486832	0.334061
LINF_280032700	TPR	Tetratricopeptide repeat - putative	0.0215518	0.317886
LINF_210020200	TK	thymidine kinase - putative	0.0583286	0.316371
LINF_330026900	RAB18	small GTP-binding protein Rab18 - putative	0.0157808	0.305422
LINF_020008700	RPN6	proteasome regulatory non-ATPase subunit 6 - putative	-0.021148	0.293601
LINF_260021500; LINF_260021400; LINF_260021300	S33-2	40S ribosomal protein S33 - putative	-0.0350405	0.273552
LINF_300041700; LINF_280015200	RPS14	40S ribosomal protein S14	-0.0343444	0.272137
LINF_300016800	KAP60	importin alpha - putative	-0.124332	0.270528
LINF_270032200	HSP-DNAJ-J2	heat shock protein DNAJ - putative	-0.062753	0.269597
LINF_360070900	NOT10	CCR4-NOT transcription complex subunit 10 - putative	-0.0882823	0.265769
LINF_330014100; LINF_150018200	RPL6E	Ribosomal protein L6e - putative	-0.065286	0.263947
LINF_340028300	TWF	twinfilin - putative	-0.129342	0.255087
LINF_150022800	RPS6	ribosomal protein S6 - putative	-0.073494	0.25364
LINF_340006400	MDH	malate dehydrogenase	-0.0844981	0.249907
LINF_110015300	MRB1P	MRB1-associated protein	-0.264296	0.248622
LINF_340009500; LINF_250018100	RPS25	ribosomal protein S25	-0.280532	0.245814
LINF_350014200	CSPB33	cell cycle sequence binding phosphoprotein (RBP33) - putative	-0.322718	0.242466
LINF_190017000	CAP36	Cytoskeleton-associated protein 36 kDa	-0.165487	0.237111
LINF_330008900	ABCF1	ATP-binding cassette sub-family F member 1 - putative	-0.178625	0.233453
LINF_290008200	HIP	Hsc70-interacting protein (Hip), putative	-0.194896	0.208749
LINF_090016900	POMP10	hypothetical protein - conserved	-0.290478	0.207935
LINF_130015900	RPT2	proteasome regulatory ATPase subunit 2 - putative	-0.585284	0.191773
LINF_360022600	CHC	clathrin heavy chain - putative	-0.308415	0.190818
LINF_180014200	RAB7	rab7 GTP binding protein - putative	-0.649891	0.186318
LINF_350023900; LINF_350023800; LINF_350023700	RPL5	60S ribosomal protein L5 - putative	-0.142935	0.185454
LINF_360031300; LINF_360031200	SMT24	sterol 24-c-methyltransferase - putative	-0.206577	0.181884
LINF_120007200	RPT3	proteasome regulatory ATPase subunittcc1l8.3 - putative	-0.497068	0.180985
LINF_100018900	RABX1	Ras-related protein RabX1 - putative	-0.736857	0.178928
LINF_260024900	NOP86	nucleolar protein	-0.391387	0.178698
LINF_160010700	OMP	orotidine-5-phosphate decarboxylase/orotate phosphoribosyltransferase - putative	-0.286198	0.174979
LINF_360081100	TCP-1θ	T-complex protein 1 - theta subunit - putative	-0.591443	0.161197
LINF_250018000; LINF_250017900	ATPB	ATP synthase subunit beta - mitochondrial - putative	-0.375398	0.160985
LINF_110013900		hypothetical protein - conserved	-0.642166	0.160325
LINF_280031400	VAB	Vacuolar proton pump subunit B - putative	-0.355812	0.159588
LINF_230006100	GDPMP	GDP-mannose pyrophosphorylase	-0.330215	0.157419
LINF_360011000; LINF_270011600	CRK3	cdc2-related kinase 3 - putative	-0.224895	0.153916
LINF_130008800; LINF_130008700; LINF_130008600; LINF_130008500; LINF_130008400; LINF_130008300; LINF_130008200; LINF_130008100; LINF_130008000; LINF_130007900; LINF_130007800; LINF_130007700	TUBα	alpha tubulin	-0.175159	0.143634
LINF_360007700	EIF3L	eukaryotic translation initiation factor 3 subunit L - putative	-0.249522	0.14262
LINF_320012700	PAN3	Pab1p-dependent poly(A) ribonuclease subunit, putative	-0.457348	0.140973
LINF_320016600	HECT-D	HECT-domain (ubiquitin-transferase) - putative	-0.310472	0.139834
LINF_210010300	HSP-DNAJ-J3	DnaJ protein - putative	-0.76421	0.137971
LINF_270024100	ERF1	eRF1 domain 1/eRF1 domain 2/eRF1 domain 3 - putative	-0.385817	0.136036
LINF_280023600	RPN2	proteasome regulatory non-ATP-ase subunit 2 - putative	-0.62186	0.131837
LINF_270020600; LINF_270020500	RPP0	60S acidic ribosomal protein P0 - putative	-0.273863	0.125843
LINF_100008300	IDH	isocitrate dehydrogenase [NADP] - mitochondrial precursor - putative	-0.403739	0.122592
LINF_360048000	AdoHcy	S-adenosylhomocysteine hydrolase	-0.434065	0.120357
LINF_230014600	SCP2	3-ketoacyl-CoA thiolase - putative	-0.44964	0.119479
LINF_170015800	META2	META domain containing protein	-0.459396	0.118694
LINF_180007200	RBP29	RNA-binding protein 29 - putative	-0.531333	0.114065
LINF_360015200; LINF_360015100	RPS18	40S ribosomal protein S18 - putative	-0.277955	0.112065
LINF_360055000	PSP1-CT	PSP1 C-terminal conserved region containing protein - putative	-1.13816	0.110201
LINF_180016700	RAB5A	Ras-related protein Rab5A - putative	-1.4849	0.109904
LINF_340011100	CLRP	leucine-rich repeat protein - putative	-0.46869	0.108467
LINF_300021700	CRAL/TRIO	CRAL/TRIO - N-terminal domain/CRAL/TRIO domain containing protein - putative	-0.671025	0.107496
LINF_340012100	RPN11	proteasome regulatory non-ATPase subunit 11 - putative	-0.669736	0.10676
LINF_110013300; LINF_110013400	RPS21	40S ribosomal protein S21 - putative	-0.370944	0.105556
LINF_320036800; LINF_320036700	NDPK	nucleoside diphosphate kinase b	-0.750184	0.104627
LINF_320013900		hypothetical protein - conserved	-0.951025	0.103165
LINF_260021100	PRODH	proline oxidase - mitochondrial precursor-like protein	-0.374929	0.101263
LINF_330016500; LINF_150017600	RPS3	40S ribosomal protein S3 - putative	-0.574156	0.09902
LINF_360052900; LINF_350017500	RPT6	19S proteasome regulatory subunit	-1.32289	0.0989953
LINF_330033100	NOP53	Nucleolar protein 53	-0.44448	0.0973171
LINF_180011900	HEAT	HEAT repeats/HEAT repeat - putative	-0.73398	0.0965124
LINF_110008400	14-3-3-II	14-3-3 protein 2 - putative	-1.239	0.0923836
LINF_250014900	CYPA	cyclophilin type peptidyl-prolyl cis-trans isomerase	-0.281691	0.0861867
LINF_320035300	RPN7	proteasome regulatory non-ATP-ase subunit - putative	-0.966293	0.0793567
LINF_210020600	ADKB	adenylate kinase - putative	-1.72285	0.0781889
LINF_350009300; LINF_350009200	RPS3A	40S ribosomal protein S3A - putative	-1.50276	0.0776781
LINF_350014800	CK	casein kinase - putative	-0.492668	0.0749675
LINF_340051700	CAF40	CAF 40	-1.2567	0.0737449
LINF_190006900; LINF_190006800	ANC2	ADP- ATP carrier protein 1 - mitochondrial precursor - putative	-1.4569	0.0711111
LINF_330032700	NUP59	hypothetical protein - conserved	-0.727996	0.0668268
LINF_220011100	RPT1	proteasome regulatory ATPase subunit 1 - putative	-2.53616	0.0649293
LINF_360005700	STI1-1	stress-inducible protein STI1 homolog	-1.34427	0.0640183
LINF_190007400	KIFC1	C-terminal motor kinesin - putative	-0.409308	0.0619662
LINF_100006200		hypothetical protein - conserved	-0.714778	0.0612126
LINF_220019800	IFT	intraflagellar transport protein-like protein	-1.24109	0.0579126
LINF_360070500	EIF4G4	eukaryotic translation initation factor 4 gamma - putative	-1.53964	0.0576042
LINF_210028500	TUBβ	beta tubulin	-0.623495	0.0553527
LINF_140018000	ENO	enolase	-0.709424	0.0529071
LINF_350035900	UBA1B	ubiquitin-activating enzyme E1 - putative	-0.572975	0.0520292
LINF_360040400	14-3-3-I	14-3-3 protein 1 - putative	-0.986067	0.0519181
LINF_200019300	PF16	paralyzed flagella protein 16	-2.40071	0.0512573
LINF_210013400	RPN5	proteasome regulatory non-ATP-ase subunit 5 - putative	-1.2509	0.0505668
LINF_080016000	STI1	stress-induced protein sti1	-0.557255	0.0502225
LINF_230007100	PB5	endoribonuclease L-PSP (pb5) - putative	-0.458115	0.0487383
LINF_360020500	EEF1β	translation elongation factor 1-beta - putative	-0.782743	0.0485713
LINF_200021400	SNAP	SNAP protein - putative	-1.30528	0.0485214
LINF_320023000	COPE	coatomer subunit epsilon	-0.832244	0.0482802
LINF_340034000	SRP68	signal recognition particle subunit SRP68, putative	-0.571377	0.0472189
LINF_030014900	EIF2A	eukaryotic initiation factor 2a - putative	-1.02621	0.0469237
LINF_140015400	TC40L	tc40 antigen-like	-1.07058	0.0457149
LINF_060017600	PK53	protein kinase - putative	-0.421891	0.0452144
LINF_050005200	SAR1	ras-like small GTPases - putative	-0.610898	0.0435666
LINF_210018500	TCP-1δ	T-complex protein 1 - delta subunit - putative	-0.926202	0.0434578
LINF_110015700; LINF_110015600	RPS5	40S ribosomal protein S5	-0.445569	0.0431399
LINF_280033500	COPG	Coatomer subunit gamma	-0.899356	0.0416209
LINF_250024400	SRD5A	3-oxo-5-alpha-steroid 4-dehydrogenase, putative	-0.949953	0.0412831
LINF_170007200; LINF_170007100; LINF_170007000; LINF_170006900; LINF_170006800; LINF_170006700; LINF_170006600; LINF_170006500; LINF_170006400; LINF_170006300; LINF_170006200; LINF_170006100; LINF_170006000; LINF_170005900	EEF1α	elongation factor 1-alpha	-0.374116	0.0405229
LINF_190015300	4CL	4-coumarate:coa ligase-like protein	-0.414326	0.0403665
LINF_350050100; LINF_350050000	MCP11	mitochondrial carrier protein 11	-0.541241	0.0389978
LINF_330042200	COPβ	beta prime cop protein - putative	-0.565955	0.0377473
LINF_040014500; LINF_040012600	RPL10	60S ribosomal protein L10 - putative	-0.886749	0.0373006
LINF_310028300; LINF_310026800; LINF_090015200; LINF_360043900	RAD60	Ubiquitin-2 like Rad60 SUMO-like/Ubiquitin family/Ubiquitin-like domain/Ribosomal L40e family - putative	-2.05096	0.0366434
LINF_250030600	AEK1	AGC family serine/threonine kinase - putative	-1.45568	0.0356059
LINF_350029500	ATG24	Autophagy-related protein 24	-0.416619	0.0337521
LINF_330028000	PRS	phosphoribosylpyrophosphate synthetase - putative	-0.515492	0.0324876
LINF_220013200	CAP51V	Cytoskeleton associated protein 51V	-0.932122	0.0323282
LINF_350027100; LINF_240028300	RPL12	60S ribosomal protein L12 - putative	-0.744037	0.0309373
LINF_040016900	DRBD3	RNA-binding protein - putative	-2.72633	0.030569
LINF_290033500	NEK7	serine/threonine-protein kinase - putative	-1.55405	0.0286438
LINF_350042400	GIM5A	Gim5A protein - putative	-0.724137	0.0284712
LINF_190016600	RPN9	proteasome regulatory non-ATP-ase subunit 9 - putative	-1.52856	0.0283611
LINF_360005400	PUF1	PUF1 - putative	-2.76331	0.0266064
LINF_050005900	PPP	phosphoprotein phosphatase - putative	-1.18598	0.0264478
LINF_250013100; LINF_250013000; LINF_250012900	EIF5A2	eukaryotic initiation factor 5a - putative	-0.834187	0.0260164
LINF_230011000	VAMP7B	vesicle-associated membrane protein, putative	-0.995913	0.0255667
LINF_100015800	Rab11	small GTP-binding protein Rab11 - putative	-2.85695	0.0245472
LINF_200013000	NSF	vesicular-fusion protein nsf - putative	-1.53962	0.0241904
LINF_230024500	QB-SNARE	Qb-SNARE protein - putative	-1.49324	0.0233363
LINF_240012300	SRP54	signal recognition particle - putative	-2.30075	0.0202616
LINF_340044000	RPL21	60S ribosomal protein L21 - putative	-1.07548	0.019917
LINF_130022100; REV__LINF_340048900	TCP20	chaperonin TCP20 - putative	-1.15405	0.0182896
LINF_290016800; LINF_290016700; LINF_290016600	RPL1A	ribosomal protein L1a - putative	-0.947837	0.016991
LINF_350008800	DHH1	ATP-dependent DEAD-box RNA helicase - putative	-0.598563	0.0168199
LINF_280032200	EIF4E3	eukaryotic translation initiation factor 4E - putative	-1.68913	0.0166281
LINF_240012800	ME	malic enzyme - putative	-1.06946	0.0161624
LINF_100011100; LINF_100011000; LINF_100010900; LINF_100010800; LINF_100010700; LINF_100010600; LINF_100010300; LINF_100010200; LINF_100010400; LINF_100011300; LINF_100010500; LINF_100010100	GP63-3	GP63 - leishmanolysin	-1.42587	0.0158862
LINF_320027600	KAP123	Importin subunit beta-4, putative	-0.568591	0.015792
LINF_210015700	DUF4042	Domain of unknown function (DUF4042)/HEAT-like repeat - putative	-1.31913	0.0151369
LINF_290032400; LINF_290032300	RPL13	60S ribosomal protein L13 - putative	-0.659032	0.0149233
LINF_180007800		hypothetical protein - conserved	-0.764033	0.0145157
LINF_250017300	ALDH2	aldehyde dehydrogenase - mitochondrial precursor	-0.954716	0.0142457
LINF_250016900	RBP28	RNA-binding protein - putative - RBP28	-1.68324	0.013837
LINF_300032600	SGT	small glutamine-rich tetratricopeptide repeat protein - putative	-2.37025	0.013514
LINF_280036000; LINF_280035900; LINF_280035500; LINF_280035400; LINF_280035300; LINF_280035200; LINF_280035100; LINF_280035000; LINF_280035800; LINF_280035700; LINF_280035600	HSP70-1	hsp70	-0.683354	0.0130575
LINF_020009800	VDAC	voltage-dependent anion-selective channel - putative	-2.3774	0.0130551
LINF_210021000	VAMP7A	vesicle-associated membrane protein - putative	-1.07816	0.0130433
LINF_230014800; LINF_230010700	ACS	acetyl-CoA synthetase - putative	-1.92303	0.0127918
LINF_150005800	HslU1	ATP-dependent protease ATPase subunit HslU1 - putative	-0.798522	0.012652
LINF_210018400	CRK1	cell division protein kinase 2	-2.58333	0.0123683
LINF_300018100	PDXK	pyridoxal kinase - putative	-3.47457	0.0121726
LINF_210024300	SUB2	ATP-dependent RNA helicase SUB2 - putative	-1.34652	0.0119172
LINF_290024700; LINF_290024200; LINF_290025100; LINF_290025000; LINF_290024400; LINF_290024300; LINF_290024600; LINF_290024900; LINF_290024800	PFR1D-1	paraflagellar rod protein 1D - putative	-2.50483	0.0113466
LINF_280034800; LINF_280034700	RACK1	receptor for activated C kinase 1	-1.38994	0.0110278
LINF_190011100		hypothetical protein - conserved	-1.24476	0.0109211
LINF_010009300; LINF_010009200	RPS7	ribosomal protein S7 - putative	-1.01532	0.0107221
LINF_350059000	ANKR3	Dynein heavy chain and region D6 of dynein motor/Ankyrin repeats (3 copies)/Ankyrin repeat - putative	-2.80423	0.0106264
LINF_320017700	RPN12	proteasome regulatory non-ATP-ase subunit - putative	-2.23934	0.0102068
LINF_290006100	RPN1	proteasome regulatory non-ATPase subunit - putative	-0.783046	0.0101118
LINF_180019100	HSP110	heat shock protein 110 - putative	-1.31819	0.00985309
LINF_290012700	LPG3	heat shock protein 90 - putative	-1.59043	0.00953447
LINF_360046400; LINF_180011200	RPS27-1	40S ribosomal protein S27-1 - putative	-1.06558	0.00916506
LINF_260017400	HSP70.4	heat shock 70-related protein 1 - mitochondrial precursor - putative	-1.11336	0.00909245
LINF_210013800	NOT1	Domain of unknown function (DUF3819)/CCR4-Not complex component - Not1 - putative	-1.59292	0.008546
LINF_260006700; LINF_260006600	RPL7	60S ribosomal protein L7 - putative	-1.93907	0.00842437
LINF_010010300; LINF_010010000	ACS3	long-chain-fatty-acid-CoA ligase - putative	-0.94268	0.00830643
LINF_210018300; LINF_210018200	RPS23	40S ribosomal protein S23 - putative	-1.06995	0.00825658
LINF_350044000	TCP-1η	T-complex protein 1 - eta subunit - putative	-2.87473	0.00772116
LINF_060007800		hypothetical protein - conserved	-1.73805	0.0076392
LINF_270013800	Rab1A	ras-related protein RAB1A - putative	-1.45943	0.00737315
LINF_280017800	BiP	heat shock 70-related protein 1 - mitochondrial precursor - putative	-2.70194	0.00717265
LINF_310038400; LINF_220015500	RDK2	Repressor of differentiation kinase 2 - putative	-2.33271	0.00713831
LINF_150018300	GDH	glutamate dehydrogenase	-2.10232	0.00568611
LINF_140009900	NUDC-CS	N-terminal conserved domain of Nudc./CS domain containing protein - putative	-1.90672	0.00486172
LINF_250010200; LINF_250010100	UBP1/2	RNA-binding protein - putative - UPB1	-1.25208	0.0047092
LINF_320039600	RABL5	Rab-like 5, small G protein	-3.34318	0.00414662
LINF_150018600; LINF_150018800	PRX1A	tryparedoxin peroxidase	-1.56432	0.0039725
LINF_270033830; LINF_020012400	HSP78	ATP-dependent Clp protease subunit, heat shock protein 78 (HSP78), putative	-1.59997	0.00389126
LINF_230024800	CSL4	exosome component CSL4 - putative	-1.34833	0.0037536
LINF_310031000	ARF1	ADP-ribosylation factor - putative	-2.43115	0.0037357
LINF_360022400; LINF_360022500	UMSBP1	universal minicircle sequence binding protein - putative	-0.652355	0.00327722
LINF_060009600; LINF_060009400	RPL19	60S ribosomal protein L19 - putative	-0.556899	0.00317965
LINF_180022300	GSH1	gamma-glutamylcysteine synthetase - putative	-1.11924	0.00292502
LINF_320009000	Rpn8	19S proteasome non-atpase subunit 8	-1.07338	0.00261333
LINF_360020200	BART	The ARF-like 2 binding protein BART - putative	-1.48513	0.0025377
LINF_240021800	SDH1	Succinate dehydrogenase [ubiquinone] flavoprotein subunit - mitochondrial	-1.25059	0.00235686
LINF_350025100; LINF_210027600	RPS6	40S ribosomal protein S6 - putative	-0.699174	0.00195809
LINF_340052400		hypothetical protein - conserved	-1.23893	0.00111435
LINF_360068400	KH1	flagellum targeting protein kharon1 - putative	-1.77392	0.00091559
LINF_220011600	RPT5	proteasome regulatory ATPase subunit 5 - putative	-2.55895	0.000734467
LINF_070010600; LINF_070010500	RPL7A	60S ribosomal protein L7a - putative	-2.71384	0.000401873
LINF_210016900; LINF_210016800; LINF_210016700	HH2A	histone H2A - putative	-0.852821	0.000374826
LINF_080005200	VAMP7B	vesicle-associated membrane protein, putative	-3.2848	0.000279059
LINF_160011200	PYR1A-B	carbamoyl-phosphate synthase - putative	-4.54717	0.00020014
LINF_360021400; LINF_350057500	NEK17-2	NEK family Serine/threonine-protein kinase, putative	-4.76299	6.27702e-05
LINF_070005800	GLP1	Golgi/lysosome glycoprotein 1 - putative	-2.97668	2.10937e-05
LINF_210012200	NBP35	nucleotide-binding protein - putative	-4.24594	1.49971e-05

## Sheet: G3 - 96h
Volcano Plot Data: EIF4G3/CTRL - 96 hours
TriTrypDB ID	Abbreviation	Protein name	EIF4G3_ CTRL T-Difference	EIF4G3_ CTRL -log (P-Value)	Significance
LINF_170011800	RBP23	RNA-binding protein - putative	5.12485	4.7624	+
LINF_210009700	NTF2L-2	hypothetical protein - conserved	2.26064	4.75376	+
LINF_160022100	EIF4G3	eukaryotic translation initiation factor 4 gamma - putative	8.02009	4.36585	+
LINF_110005600	GRIP	GRIP domain containing protein - putative	3.29054	4.0194	+
LINF_350055900	PABP1	polyadenylate-binding protein 1	5.32822	3.99723	+
LINF_200006100; LINF_200006000	PGKB/C	phosphoglycerate kinase	4.01314	3.9628	+
LINF_300009600	EIF4E4	eukaryotic translation initiation factor 4E - putative	6.06855	3.59475	+
LINF_300012900	THI4	4-methyl-5(beta-hydroxyethyl)-thiazole monophosphate synthesis protein - putative	2.1341	3.48819	+
LINF_350007500	RPL30	60S ribosomal protein L30	3.77035	3.23028	+
LINF_360069000	HAD	Haloacid dehalogenase-like hydrolase - putative	2.46353	3.22661	+
LINF_300033500	HSP60-1	chaperonin HSP60/CNP60 - putative	4.11531	3.08935	+
LINF_270016900	CDC48	vesicular transport protein (CDC48 homologue) - putative	2.33758	3.02642	+
LINF_360022600	CHC	clathrin heavy chain - putative	1.63641	3.00019	+
LINF_350029500	ATG24	Autophagy-related protein 24	2.32957	2.94483	+
LINF_250030600	AEK1	AGC family serine/threonine kinase - putative	2.27717	2.90221	+
LINF_270019700	ZC3H41	KH domain containing protein - putative	3.008	2.78043	+
LINF_010012900; LINF_010012800	EIF4AI	eukaryotic initiation factor 4a - putative	3.25879	2.72987	+
LINF_330031700		hypothetical protein - conserved	2.31186	2.69101	+
LINF_330025200	THIL	thiamine biosynthesis-like protein	2.3368	2.68159	+
LINF_040011900	UBE2	ubiquitin-conjugating enzyme E2 - putative	2.84774	2.67576	+
LINF_130012100	ORLP	oxidoreductase-like protein	2.30896	2.52578	+
LINF_230005100	NOT11	CCR4-NOT transcription complex subunit 11	2.51007	2.51767	+
LINF_020008100	SNAP	Soluble NSF attachment protein - SNAP - putative	2.62115	2.37064	+
LINF_290033500	NEK7	serine/threonine-protein kinase - putative	0.934273	2.35037	+
LINF_340031800	ALBA3	Alba - putative	2.86386	2.3399	+
LINF_310036600	ARF	ADP-ribosylation factor - putative	2.77364	2.33832	+
LINF_300039100; LINF_210018100	RPL9	60S ribosomal protein L9 - putative	1.68272	2.29364	+
LINF_290018300	HSP70	Hsp70 protein/TPR repeat/Tetratricopeptide repeat - putative	0.806183	2.23366	+
LINF_190015300	4CL	4-coumarate:coa ligase-like protein	2.11819	2.14009	+
LINF_270032200	HSP-DNAJ-J2	heat shock protein DNAJ - putative	1.18465	2.00078	+
LINF_360081100	TCP-1θ	T-complex protein 1 - theta subunit - putative	2.39596	1.99938	+
LINF_270019000	TCP-1β	T-complex protein 1 - beta subunit - putative	2.6926	1.9185	+
LINF_320024300	HSP60-2	chaperonin HSP60 - mitochondrial precursor	2.83271	1.79521	+
LINF_020008700	RPN6	proteasome regulatory non-ATPase subunit 6 - putative	1.9915	1.79259	+
LINF_220008000		hypothetical protein - conserved	1.62145	1.77896
LINF_230006100	GDPMP	GDP-mannose pyrophosphorylase	1.14288	1.71469
LINF_210018500	TCP-1δ	T-complex protein 1 - delta subunit - putative	2.17981	1.68004
LINF_130015900	RPT2	proteasome regulatory ATPase subunit 2 - putative	1.67776	1.64466
LINF_330010000; LINF_330009900; LINF_330009800; LINF_330009500; LINF_330009400; LINF_330009300; LINF_330009200; LINF_330009100; LINF_330009000; LINF_330009600; LINF_330009700	HSP83-3	heat shock protein 83-17	1.80714	1.64157
LINF_250005800	PABP3	poly(A)-binding protein 3	1.40557	1.64084
LINF_360037500	SUCLG2	succinyl-CoA ligase [GDP-forming] beta-chain - putative	2.58264	1.50558
LINF_170007200; LINF_170007100; LINF_170007000; LINF_170006900; LINF_170006800; LINF_170006700; LINF_170006600; LINF_170006500; LINF_170006400; LINF_170006300; LINF_170006200; LINF_170006100; LINF_170006000; LINF_170005900	EEF1α	elongation factor 1-alpha	0.667653	1.48717
LINF_320009600	RPS2	40S ribosomal protein S2	2.94813	1.33022
LINF_360015200; LINF_360015100	RPS18	40S ribosomal protein S18 - putative	1.77129	1.29894
LINF_210024300	SUB2	ATP-dependent RNA helicase SUB2 - putative	0.744191	1.28456
LINF_110007000	VSP1	acidocalcisomal pyrophosphatase	0.489381	1.26514
LINF_250025200	NOT5	Not1 N-terminal domain - CCR4-Not complex component/NOT2 / NOT3 / NOT5 family - putative	1.42223	1.2032
LINF_180011900	HEAT	HEAT repeats/HEAT repeat - putative	0.857311	1.14524
LINF_320040200	TCP-1α	chaperonin alpha subunit - putative	0.44679	1.03409
LINF_180016700	RAB5A	Ras-related protein Rab5A - putative	2.02058	1.01367
LINF_230021100	TCP-1γ	T-complex protein 1 - gamma subunit - putative	0.413497	0.968494
LINF_290006100	RPN1	proteasome regulatory non-ATPase subunit - putative	1.24547	0.951524
LINF_160010700	OMP	orotidine-5-phosphate decarboxylase/orotate phosphoribosyltransferase - putative	1.29205	0.946859
LINF_180010900	RBP12	RNA binding protein - putative	1.57637	0.939058
LINF_350009300; LINF_350009200	RPS3A	40S ribosomal protein S3A - putative	1.90364	0.931448
LINF_190007400	KIFC1	C-terminal motor kinesin - putative	0.70446	0.928667
LINF_250014900	CYPA	cyclophilin type peptidyl-prolyl cis-trans isomerase	2.17836	0.898559
LINF_350043400; LINF_350043300	RPL23	60S ribosomal protein L23 - putative	1.8257	0.894777
LINF_100008300	IDH	isocitrate dehydrogenase [NADP] - mitochondrial precursor - putative	1.23509	0.860487
LINF_320012700	PAN3	Pab1p-dependent poly(A) ribonuclease subunit, putative	0.183694	0.840786
LINF_360060700; LINF_360059600	RPSA	40S ribosomal protein SA - putative	1.06815	0.814008
LINF_150005800	HslU1	ATP-dependent protease ATPase subunit HslU1 - putative	1.01005	0.811353
LINF_130009400	ALBA1	Alba - putative	1.96693	0.778974
LINF_340051700	CAF40	CAF 40	0.654682	0.752542
LINF_130012200	UBL	ubiquitin-like protein	1.19215	0.725511
LINF_220011600	RPT5	proteasome regulatory ATPase subunit 5 - putative	0.73234	0.718732
LINF_350010700; LINF_320014400	RPL18A	60S ribosomal protein L18a - putative	1.20903	0.709199
LINF_320015700	TCP-1ε	T-complex protein 1, epsilon subunit, putative	0.733536	0.696812
LINF_150018600; LINF_150018800	PRX1A	tryparedoxin peroxidase	1.25789	0.681761
LINF_360022400; LINF_360022500	UMSBP1	universal minicircle sequence binding protein - putative	0.805897	0.672385
LINF_330014100; LINF_150018200	RPL6E	Ribosomal protein L6e - putative	1.35092	0.659841
LINF_320027600	KAP123	Importin subunit beta-4, putative	0.262876	0.644371
LINF_050005900	PPP	phosphoprotein phosphatase - putative	0.566248	0.620635
LINF_350014200	CSPB33	cell cycle sequence binding phosphoprotein (RBP33) - putative	0.656136	0.609669
LINF_360048000	AdoHcy	S-adenosylhomocysteine hydrolase	1.00372	0.586317
LINF_330016500; LINF_150017600	RPS3	40S ribosomal protein S3 - putative	1.11539	0.580513
LINF_310038400; LINF_220015500	RDK2	Repressor of differentiation kinase 2 - putative	0.822156	0.577581
LINF_340032100	RUVBL	ruvB-like DNA helicase - putative	0.60589	0.575824
LINF_160020400; LINF_160020300; LINF_160020200	PFR1D	paraflagellar rod protein 1D - putative	0.726176	0.56598
LINF_090018500	MRP2/gBP25	mitochondrial RNA binding protein 2	0.746283	0.560599
LINF_100015800	Rab11	small GTP-binding protein Rab11 - putative	0.980363	0.560254
LINF_320009000	Rpn8	19S proteasome non-atpase subunit 8	0.274141	0.551802
LINF_220005800	HSP-DNAJ	heat shock protein DNAJ - putative	0.635301	0.549907
LINF_180008000	NTF2L-1	Nuclear transport factor 2 (NTF2-like) domain containing protein	0.564708	0.546086
LINF_350023900; LINF_350023800; LINF_350023700	RPL5	60S ribosomal protein L5 - putative	0.816575	0.537026
LINF_320017700	RPN12	proteasome regulatory non-ATP-ase subunit - putative	0.52704	0.53636
LINF_360020500	EEF1β	translation elongation factor 1-beta - putative	0.469013	0.530567
LINF_150022800	RPS6	ribosomal protein S6 - putative	0.342328	0.529061
LINF_310030700	ECI	3 -2-trans-enoyl-CoA isomerase - mitochondrial precursor - putative	0.994401	0.528168
LINF_110008400	14-3-3-II	14-3-3 protein 2 - putative	0.304743	0.526629
LINF_330008900	ABCF1	ATP-binding cassette sub-family F member 1 - putative	0.200431	0.502947
LINF_180019100	HSP110	heat shock protein 110 - putative	0.633852	0.488853
LINF_060011400; LINF_060011300	RPL23A	60S ribosomal protein L23a - putative	0.58394	0.483253
LINF_040017600	ACT	actin	0.66764	0.479574
LINF_140018000	ENO	enolase	0.951274	0.47825
LINF_360020200	BART	The ARF-like 2 binding protein BART - putative	0.570021	0.474149
LINF_250010200; LINF_250010100	UBP1/2	RNA-binding protein - putative - UPB1	0.763903	0.469289
LINF_110013300; LINF_110013400	RPS21	40S ribosomal protein S21 - putative	0.846908	0.466454
LINF_050009500	Z41AP	ZC3H41-associated protein	0.469198	0.462722
LINF_300041700; LINF_280015200	RPS14	40S ribosomal protein S14	0.817671	0.46009
LINF_110015700; LINF_110015600	RPS5	40S ribosomal protein S5	0.872681	0.45773
LINF_010009300; LINF_010009200	RPS7	ribosomal protein S7 - putative	0.513957	0.450627
LINF_280023600	RPN2	proteasome regulatory non-ATP-ase subunit 2 - putative	0.290146	0.444483
LINF_350027200	DRBD2	RNA-binding protein - putative	0.0830504	0.443787
LINF_230007100	PB5	endoribonuclease L-PSP (pb5) - putative	0.812524	0.442987
LINF_340012100	RPN11	proteasome regulatory non-ATPase subunit 11 - putative	0.264949	0.440675
LINF_210018300; LINF_210018200	RPS23	40S ribosomal protein S23 - putative	0.539222	0.438867
LINF_280034800; LINF_280034700	RACK1	receptor for activated C kinase 1	0.562842	0.427711
LINF_360052900; LINF_350017500	RPT6	19S proteasome regulatory subunit	0.357548	0.422064
LINF_320036800; LINF_320036700	NDPK	nucleoside diphosphate kinase b	0.736117	0.412375
LINF_060017600	PK53	protein kinase - putative	0.18665	0.402315
LINF_260021500; LINF_260021400; LINF_260021300	S33-2	40S ribosomal protein S33 - putative	0.307742	0.400338
LINF_290016800; LINF_290016700; LINF_290016600	RPL1A	ribosomal protein L1a - putative	0.34919	0.386635
LINF_060018400	MONO	Monooxygenase, putative	0.12149	0.38578
LINF_120007200	RPT3	proteasome regulatory ATPase subunittcc1l8.3 - putative	0.187515	0.384909
LINF_250024400	SRD5A	3-oxo-5-alpha-steroid 4-dehydrogenase, putative	0.31696	0.383862
LINF_060009600; LINF_060009400	RPL19	60S ribosomal protein L19 - putative	0.232887	0.380063
LINF_350025100; LINF_210027600	RPS6	40S ribosomal protein S6 - putative	0.393365	0.374233
LINF_240009000	UCHL	ubiquitin carboxyl-terminal hydrolase - putative	0.202993	0.368127
LINF_040014500; LINF_040012600	RPL10	60S ribosomal protein L10 - putative	0.201106	0.357306
LINF_220011100	RPT1	proteasome regulatory ATPase subunit 1 - putative	0.264291	0.355004
LINF_350008800	DHH1	ATP-dependent DEAD-box RNA helicase - putative	0.0426553	0.352599
LINF_290024700; LINF_290024200; LINF_290025100; LINF_290025000; LINF_290024400; LINF_290024300; LINF_290024600; LINF_290024900; LINF_290024800	PFR1D-1	paraflagellar rod protein 1D - putative	0.227657	0.35084
LINF_070010600; LINF_070010500	RPL7A	60S ribosomal protein L7a - putative	0.236751	0.348514
LINF_270020600; LINF_270020500	RPP0	60S acidic ribosomal protein P0 - putative	0.226407	0.347416
LINF_300035200; LINF_300035100; LINF_300035000	gGAPDH	glyceraldehyde 3-phosphate dehydrogenase - glycosomal	0.172628	0.345524
LINF_300030200; LINF_300030100; LINF_300030600; LINF_300030000	HSP70-mt	heat shock 70-related protein 1 - mitochondrial precursor - putative	0.181496	0.344793
LINF_330036700	EIF5B	eukaryotic translation initiation factor 5B	0.0509605	0.344532
LINF_280031400	VAB	Vacuolar proton pump subunit B - putative	0.0227826	0.32683
LINF_340044000	RPL21	60S ribosomal protein L21 - putative	0.12292	0.326575
LINF_360046400; LINF_180011200	RPS27-1	40S ribosomal protein S27-1 - putative	0.101512	0.324402
LINF_090018100; LINF_090018200	EIF2γ	translation initiation factor EIF-2B gamma subunit - putative	0.0654666	0.317776
LINF_290032400; LINF_290032300	RPL13	60S ribosomal protein L13 - putative	0.0513388	0.313009
LINF_230014800; LINF_230010700	ACS	acetyl-CoA synthetase - putative	0.00226148	0.302583
LINF_360007100; LINF_360007000; LINF_360006900; LINF_360006800	EEF2-2	elongation factor 2	-0.0112928	0.297797
LINF_250013100; LINF_250013000; LINF_250012900	EIF5A2	eukaryotic initiation factor 5a - putative	-0.055088	0.291356
LINF_070015200	STK	serine/threonine kinase - putative	-0.0286789	0.289777
LINF_320009100	HEL67/Ded1-1	ATP-dependent RNA helicase - putative	-0.0130946	0.280232
LINF_240021800	SDH1	Succinate dehydrogenase [ubiquinone] flavoprotein subunit - mitochondrial	-0.0513827	0.279675
LINF_130017300; LINF_130017200	RPS4	40S ribosomal protein S4 - putative	-0.136435	0.278147
LINF_280032200	EIF4E3	eukaryotic translation initiation factor 4E - putative	-0.084664	0.276986
LINF_260013800; LINF_260013700	RPS16	40S ribosomal protein S16 - putative	-0.206858	0.253337
LINF_330033000	TRAP1	heat shock protein - putative	-0.151004	0.247712
LINF_330032500; LINF_300008300	TBC-1	Rab-GTPase-TBC domain containing protein - putative	-0.171324	0.247455
LINF_230014600	SCP2	3-ketoacyl-CoA thiolase - putative	-0.186282	0.24424
LINF_220019800	IFT	intraflagellar transport protein-like protein	-0.0985978	0.239539
LINF_340009500; LINF_250018100	RPS25	ribosomal protein S25	-0.316386	0.229111
LINF_240006000	GNBβ	guanine nucleotide-binding beta subunit-like protein	-0.237556	0.226316
LINF_260006700; LINF_260006600	RPL7	60S ribosomal protein L7 - putative	-0.328967	0.221771
LINF_130010600	RPS12	40S ribosomal protein S12 - putative	-0.483227	0.210348
LINF_290025400; LINF_110017900	RPS15A	40S ribosomal protein S15A - putative	-0.131762	0.206533
LINF_270017500	MRP1/gBP21	mitochondrial RNA binding protein 1	-0.346762	0.204478
LINF_130018000	XAB1	XPA-interacting protein - putative	-0.426009	0.202282
LINF_350047100	PABP2	poly(A)-binding protein 2	-0.164778	0.194485
LINF_360005100; LINF_350005100; LINF_310040900; LINF_250031800; LINF_210005100; LINF_020005100; LINF_150005000	HH4	histone H4	-0.843944	0.18479
LINF_340041900	RUVB 1	ruvb-like 1 DNA helicase - putative	-0.58165	0.171529
LINF_340006400	MDH	malate dehydrogenase	-0.470952	0.165804
LINF_350050500	P23	CS domain containing protein - putative	-1.13606	0.163301
LINF_320029100	MAPL	membrane associated protein-like protein	-0.349471	0.15891
LINF_270024100	ERF1	eRF1 domain 1/eRF1 domain 2/eRF1 domain 3 - putative	-0.388293	0.158374
LINF_310009700	CAP5.5	cytoskeleton-associated protein CAP5.5 - putative	-0.39595	0.145137
LINF_080016000	STI1	stress-induced protein sti1	-0.511433	0.142444
LINF_190005100		hypothetical protein - conserved	-0.360262	0.136096
LINF_240012300	SRP54	signal recognition particle - putative	-0.745644	0.135219
LINF_240012800	ME	malic enzyme - putative	-0.603893	0.132845
LINF_340011100	CLRP	leucine-rich repeat protein - putative	-0.403769	0.132035
LINF_350042400	GIM5A	Gim5A protein - putative	-0.821221	0.127234
LINF_360015500		hypothetical protein - conserved	-0.722494	0.124063
LINF_330026900	RAB18	small GTP-binding protein Rab18 - putative	-0.38704	0.120926
LINF_150008000	RPA	replication Factor A 28 kDa subunit - putative	-0.485561	0.119493
LINF_320005500	SEC13	protein transport protein SEC13 - putative	-0.383717	0.116677
LINF_340052400		hypothetical protein - conserved	-0.469673	0.11598
LINF_320023000	COPE	coatomer subunit epsilon	-0.378277	0.108897
LINF_360040400	14-3-3-I	14-3-3 protein 1 - putative	-0.726117	0.10641
LINF_030014900	EIF2A	eukaryotic initiation factor 2a - putative	-0.5172	0.102597
LINF_360007700	EIF3L	eukaryotic translation initiation factor 3 subunit L - putative	-0.397691	0.0975719
LINF_220013200	CAP51V	Cytoskeleton associated protein 51V	-0.388673	0.0874534
LINF_130022100; REV__LINF_340048900	TCP20	chaperonin TCP20 - putative	-0.230693	0.0869528
LINF_210016900; LINF_210016800; LINF_210016700	HH2A	histone H2A - putative	-0.573214	0.0850633
LINF_140015400	TC40L	tc40 antigen-like	-0.994094	0.0837875
LINF_210013800	NOT1	Domain of unknown function (DUF3819)/CCR4-Not complex component - Not1 - putative	-0.776688	0.0731694
LINF_310030900		hypothetical protein - conserved	-0.892591	0.0712912
LINF_360068400	KH1	flagellum targeting protein kharon1 - putative	-0.80786	0.0690912
LINF_280018600	PAH	phenylalanine-4-hydroxylase	-1.10404	0.0690111
LINF_210021000	VAMP7A	vesicle-associated membrane protein - putative	-0.813512	0.0663481
LINF_340037900; LINF_340037400	RRP6	exosome subunit rrp6p homologue - putative	-0.72235	0.0647527
LINF_330033100	NOP53	Nucleolar protein 53	-0.951487	0.0629629
LINF_350044000	TCP-1η	T-complex protein 1 - eta subunit - putative	-0.552759	0.0608591
LINF_210020600	ADKB	adenylate kinase - putative	-0.383046	0.060625
LINF_360005700	STI1-1	stress-inducible protein STI1 homolog	-1.57644	0.0567618
LINF_330042200	COPβ	beta prime cop protein - putative	-0.582263	0.0567045
LINF_110013900		hypothetical protein - conserved	-1.45878	0.0551193
LINF_180007800		hypothetical protein - conserved	-0.509707	0.054233
LINF_320016600	HECT-D	HECT-domain (ubiquitin-transferase) - putative	-0.857499	0.053904
LINF_250018800		hypothetical protein - conserved	-0.786947	0.0519752
LINF_190011100		hypothetical protein - conserved	-0.50256	0.0509005
LINF_100018900	RABX1	Ras-related protein RabX1 - putative	-0.420282	0.0500941
LINF_350035900	UBA1B	ubiquitin-activating enzyme E1 - putative	-1.54694	0.0498931
LINF_170008800	CYSB	cystathionine beta-synthase	-0.645832	0.0485305
LINF_140009900	NUDC-CS	N-terminal conserved domain of Nudc./CS domain containing protein - putative	-0.653444	0.0483879
LINF_190006900; LINF_190006800	ANC2	ADP- ATP carrier protein 1 - mitochondrial precursor - putative	-2.23583	0.0457184
LINF_360070900	NOT10	CCR4-NOT transcription complex subunit 10 - putative	-0.661644	0.0453278
LINF_280033500	COPG	Coatomer subunit gamma	-0.63018	0.045063
LINF_230024800	CSL4	exosome component CSL4 - putative	-1.08474	0.0439562
LINF_310028300; LINF_310026800; LINF_090015200; LINF_360043900	RAD60	Ubiquitin-2 like Rad60 SUMO-like/Ubiquitin family/Ubiquitin-like domain/Ribosomal L40e family - putative	-2.09938	0.0435122
LINF_270033830; LINF_020012400	HSP78	ATP-dependent Clp protease subunit, heat shock protein 78 (HSP78), putative	-0.910077	0.0434934
LINF_360011000; LINF_270011600	CRK3	cdc2-related kinase 3 - putative	-0.740952	0.0421263
LINF_320035300	RPN7	proteasome regulatory non-ATP-ase subunit - putative	-0.599161	0.0394315
LINF_090016900	POMP10	hypothetical protein - conserved	-0.675393	0.0386611
LINF_050005200	SAR1	ras-like small GTPases - putative	-0.6705	0.038387
LINF_050010200; LINF_050010100; LINF_050010000	ATPF1A	ATP synthase F1 - alpha subunit - putative	-2.02247	0.0373704
LINF_250017300	ALDH2	aldehyde dehydrogenase - mitochondrial precursor	-0.512733	0.0367533
LINF_320039600	RABL5	Rab-like 5, small G protein	-0.641688	0.0325114
LINF_190005300; LINF_190005200; LINF_090020900; LINF_170019500	HH2B	histone H2B	-2.8961	0.027838
LINF_360031300; LINF_360031200	SMT24	sterol 24-c-methyltransferase - putative	-1.98584	0.0275998
LINF_010010300; LINF_010010000	ACS3	long-chain-fatty-acid-CoA ligase - putative	-1.05557	0.0272069
LINF_100011100; LINF_100011000; LINF_100010900; LINF_100010800; LINF_100010700; LINF_100010600; LINF_100010300; LINF_100010200; LINF_100010400; LINF_100011300; LINF_100010500; LINF_100010100	GP63-3	GP63 - leishmanolysin	-0.973732	0.0271758
LINF_290012700	LPG3	heat shock protein 90 - putative	-0.861951	0.0247328
LINF_280032700	TPR	Tetratricopeptide repeat - putative	-1.16723	0.0242752
LINF_350027100; LINF_240028300	RPL12	60S ribosomal protein L12 - putative	-1.0172	0.0206116
LINF_320005100	ERBP1	EnigmRBP1	-1.28487	0.0202191
LINF_130008800; LINF_130008700; LINF_130008600; LINF_130008500; LINF_130008400; LINF_130008300; LINF_130008200; LINF_130008100; LINF_130008000; LINF_130007900; LINF_130007800; LINF_130007700	TUBα	alpha tubulin	-0.503557	0.0200443
LINF_190017000	CAP36	Cytoskeleton-associated protein 36 kDa	-1.32687	0.019315
LINF_190016600	RPN9	proteasome regulatory non-ATP-ase subunit 9 - putative	-0.259295	0.0187156
LINF_360055000	PSP1-CT	PSP1 C-terminal conserved region containing protein - putative	-2.17664	0.017906
LINF_340028300	TWF	twinfilin - putative	-0.989463	0.0177354
LINF_060007800		hypothetical protein - conserved	-1.55822	0.0169988
LINF_260024900	NOP86	nucleolar protein	-1.70603	0.0167426
LINF_200021500		hypothetical protein - conserved	-1.4236	0.0159992
LINF_350014800	CK	casein kinase - putative	-2.5006	0.0150587
LINF_340034000	SRP68	signal recognition particle subunit SRP68, putative	-1.19582	0.0145235
LINF_110015300	MRB1P	MRB1-associated protein	-1.62347	0.0140548
LINF_300034100		hypothetical protein - conserved	-0.963425	0.0129827
LINF_200019300	PF16	paralyzed flagella protein 16	-2.76901	0.0117828
LINF_170021500	ZPR1	zinc-finger protein ZPR1 - putative	-0.934341	0.0117548
LINF_210018400	CRK1	cell division protein kinase 2	-1.72573	0.0114946
LINF_300021700	CRAL/TRIO	CRAL/TRIO - N-terminal domain/CRAL/TRIO domain containing protein - putative	-0.901286	0.0114109
LINF_330032700	NUP59	hypothetical protein - conserved	-0.792491	0.0112575
LINF_210020200	TK	thymidine kinase - putative	-1.0878	0.011083
LINF_200021400	SNAP	SNAP protein - putative	-2.43421	0.0107325
LINF_100007300	NOP56	Nucleolar protein 56 - putative	-1.40854	0.0105351
LINF_330028000	PRS	phosphoribosylpyrophosphate synthetase - putative	-0.99874	0.00959776
LINF_210015700	DUF4042	Domain of unknown function (DUF4042)/HEAT-like repeat - putative	-1.0879	0.00913879
LINF_170015800	META2	META domain containing protein	-1.27841	0.00901126
LINF_260021100	PRODH	proline oxidase - mitochondrial precursor-like protein	-0.884276	0.00867101
LINF_250018000; LINF_250017900	ATPB	ATP synthase subunit beta - mitochondrial - putative	-2.43692	0.00847927
LINF_230024500	QB-SNARE	Qb-SNARE protein - putative	-2.73256	0.00831069
LINF_040014400	J27	chaperone protein DNAj - putative	-0.793483	0.00822773
LINF_230011000	VAMP7B	vesicle-associated membrane protein, putative	-0.877498	0.0080601
LINF_280036000; LINF_280035900; LINF_280035500; LINF_280035400; LINF_280035300; LINF_280035200; LINF_280035100; LINF_280035000; LINF_280035800; LINF_280035700; LINF_280035600	HSP70-1	hsp70	-0.376833	0.00802501
LINF_150018300	GDH	glutamate dehydrogenase	-1.56673	0.00763058
LINF_350024500	ATP11	ATP11 protein - putative	-1.25526	0.00692493
LINF_320013900		hypothetical protein - conserved	-3.59209	0.00677196
LINF_210028500	TUBβ	beta tubulin	-0.66231	0.00650926
LINF_160011200	PYR1A-B	carbamoyl-phosphate synthase - putative	-3.03984	0.00551726
LINF_300032600	SGT	small glutamine-rich tetratricopeptide repeat protein - putative	-2.37847	0.00543264
LINF_340010100	KAP95	importin beta-1 subunit - putative	-1.83728	0.00465496
LINF_360070500	EIF4G4	eukaryotic translation initation factor 4 gamma - putative	-2.49691	0.00423699
LINF_180022300	GSH1	gamma-glutamylcysteine synthetase - putative	-1.72234	0.00417488
LINF_350059000	ANKR3	Dynein heavy chain and region D6 of dynein motor/Ankyrin repeats (3 copies)/Ankyrin repeat - putative	-1.05697	0.00403565
LINF_360027200	HSP60-3	chaperonin HSP60 - mitochondrial precursor	-1.10098	0.00371257
LINF_100006200		hypothetical protein - conserved	-1.22219	0.00356978
LINF_280017800	BiP	heat shock 70-related protein 1 - mitochondrial precursor - putative	-3.0027	0.00333951
LINF_040016900	DRBD3	RNA-binding protein - putative	-1.05604	0.00318798
LINF_260017400	HSP70.4	heat shock 70-related protein 1 - mitochondrial precursor - putative	-0.665436	0.00300589
LINF_270013800	Rab1A	ras-related protein RAB1A - putative	-1.26924	0.00278371
LINF_210010300	HSP-DNAJ-J3	DnaJ protein - putative	-1.59564	0.00248427
LINF_350050100; LINF_350050000	MCP11	mitochondrial carrier protein 11	-1.72174	0.0020275
LINF_180007200	RBP29	RNA-binding protein 29 - putative	-1.7488	0.00189581
LINF_210013400	RPN5	proteasome regulatory non-ATP-ase subunit 5 - putative	-0.767222	0.0017296
LINF_080005200	VAMP7B	vesicle-associated membrane protein, putative	-3.98884	0.00172461
LINF_210022900	OIVDHα	2-oxoisovalerate dehydrogenase alpha subunit - putative	-2.13259	0.00135011
LINF_300018100	PDXK	pyridoxal kinase - putative	-3.48044	0.00104484
LINF_180019600	PUF2	pumilio protein 2 - putative	-1.12633	0.000935683
LINF_360005400	PUF1	PUF1 - putative	-3.79433	0.000899124
LINF_190007800	ZC3H39	RNA binding protein - putative	-1.4465	0.000836274
LINF_290008200	HIP	Hsc70-interacting protein (Hip), putative	-1.70908	0.00081044
LINF_250016900	RBP28	RNA-binding protein - putative - RBP28	-1.31869	0.000587529
LINF_360027100	HSP60-4	chaperonin HSP60 - mitochondrial precursor	-2.05387	0.000567734
LINF_310031000	ARF1	ADP-ribosylation factor - putative	-2.86881	0.000457892
LINF_020009800	VDAC	voltage-dependent anion-selective channel - putative	-5.28073	0.000148016
LINF_200013000	NSF	vesicular-fusion protein nsf - putative	-4.17379	0.000146681
LINF_360021400; LINF_350057500	NEK17-2	NEK family Serine/threonine-protein kinase, putative	-4.16024	9.99874e-05
LINF_210012200	NBP35	nucleotide-binding protein - putative	-3.69672	6.80028e-05
LINF_180014200	RAB7	rab7 GTP binding protein - putative	-4.00034	5.56396e-05
LINF_300016800	KAP60	importin alpha - putative	-3.25681	3.06809e-05
LINF_070005800	GLP1	Golgi/lysosome glycoprotein 1 - putative	-4.806	7.19027e-06
