# Supplementary material for: The related EIF4G3 and EIF4G4 initiation factors from Leishmania: dissimilar modes of action during translation revealed by a comparative proteomic approach
Source: Parasit Vectors. 2026 Mar 4;19:153. doi: 10.1186/s13071-026-07297-1 (PMC13067578; doi:10.1186/s13071-026-07297-1)
Supplement: Supplementary file 5 — Additional file 5. [file 13071_2026_7297_MOESM5_ESM.xlsx]

## Sheet: G4 - 24h
Volcano Plot Data: EIF4G4/CTRL - 24 hours
TriTrypDB ID	Abbreviation	Protein name	EIF4G4_ CTRL T-Difference	EIF4G4_ CTRL -log (P-Value)	Significance
LINF_280032200	EIF4E3	eukaryotic translation initiation factor 4E - putative	7.78008	4.98324	+
LINF_360070500	EIF4G4	eukaryotic translation initation factor 4 gamma - putative	7.68133	4.288	+
LINF_010010300; LINF_010010000	ACS3	long-chain-fatty-acid-CoA ligase - putative	5.26945	4.05227	+
LINF_230007100	PB5	endoribonuclease L-PSP (pb5) - putative	2.70822	3.56764	+
LINF_200006100; LINF_200006000	PGKB/C	phosphoglycerate kinase	5.82577	3.44808	+
LINF_300033500	HSP60-1	chaperonin HSP60/CNP60 - putative	4.83253	3.0183	+
LINF_080016000	STI1	stress-induced protein sti1	2.54731	2.95551	+
LINF_240012800	ME	malic enzyme - putative	4.11856	2.92255	+
LINF_280018600	PAH	phenylalanine-4-hydroxylase	3.13943	2.89822	+
LINF_170008800	CYSB	cystathionine beta-synthase	3.76893	2.88323	+
LINF_360068400	KH1	flagellum targeting protein kharon1 - putative	3.11628	2.82104	+
LINF_340011100	CLRP	leucine-rich repeat protein - putative	4.39399	2.79459	+
LINF_020008100	SNAP	Soluble NSF attachment protein - SNAP - putative	2.60257	2.67565	+
LINF_160010700	OMP	orotidine-5-phosphate decarboxylase/orotate phosphoribosyltransferase - putative	3.04212	2.67525	+
LINF_220005800	HSP-DNAJ	heat shock protein DNAJ - putative	4.25912	2.65907	+
LINF_090018500	MRP2/gBP25	mitochondrial RNA binding protein 2	3.53337	2.65097	+
LINF_130012200	UBL	ubiquitin-like protein	4.16842	2.60472	+
LINF_330010000; LINF_330009900; LINF_330009800; LINF_330009500; LINF_330009400; LINF_330009300; LINF_330009200; LINF_330009100; LINF_330009000; LINF_330009600; LINF_330009700	HSP83-3	heat shock protein 83-17	1.83675	2.59799	+
LINF_130009400	ALBA1	Alba - putative	3.18915	2.4883	+
LINF_350050500	P23	CS domain containing protein - putative	5.85868	2.40761	+
LINF_350047100	PABP2	poly(A)-binding protein 2	0.878732	2.39582	+
LINF_360007700	EIF3L	eukaryotic translation initiation factor 3 subunit L - putative	2.4516	2.34152	+
LINF_320009100	HEL67/Ded1-1	ATP-dependent RNA helicase - putative	1.2978	2.30612	+
LINF_360069000	HAD	Haloacid dehalogenase-like hydrolase - putative	1.95396	2.30234	+
LINF_210022900	OIVDHα	2-oxoisovalerate dehydrogenase alpha subunit - putative	2.78303	2.29561	+
LINF_230021100	TCP-1γ	T-complex protein 1 - gamma subunit - putative	1.71246	2.29393	+
LINF_340041900	RUVB 1	ruvb-like 1 DNA helicase - putative	2.47382	2.28811	+
LINF_360070900	NOT10	CCR4-NOT transcription complex subunit 10 - putative	2.62983	2.20735	+
LINF_250005800	PABP3	poly(A)-binding protein 3	2.40959	2.18375	+
LINF_350027200	DRBD2	RNA-binding protein - putative	0.959223	2.17354	+
LINF_330032500; LINF_300008300	TBC-1	Rab-GTPase-TBC domain containing protein - putative	3.06998	2.15939	+
LINF_030014900	EIF2α	eukaryotic initiation factor 2a - putative	3.2912	2.15645	+
LINF_270025000; LINF_270024900	PEPCK	glycosomal phosphoenolpyruvate carboxykinase - putative	1.29939	2.14933	+
LINF_270016900	CDC48	vesicular transport protein (CDC48 homologue) - putative	2.27073	2.13235	+
LINF_360011000; LINF_270011600	CRK3	cdc2-related kinase 3 - putative	1.75369	2.07292	+
LINF_250018800		hypothetical protein - conserved	1.81807	2.06594	+
LINF_360037500	SUCLG2	succinyl-CoA ligase [GDP-forming] beta-chain - putative	3.56573	2.03111	+
LINF_190005100		hypothetical protein - conserved	2.50806	2.02007	+
LINF_270019700	ZC3H41	KH domain containing protein - putative	4.07031	2.00653	+
LINF_290029300	Rab-GDIα	rab-GDP dissociation inhibitor - putative	1.71669	1.89314	+
LINF_320024300	HSP60-2	chaperonin HSP60 - mitochondrial precursor	3.16966	1.88584	+
LINF_090018100; LINF_090018200	EIF2γ	translation initiation factor EIF-2B gamma subunit - putative	1.95628	1.87317	+
LINF_340037900; LINF_340037400	RRP6	exosome subunit rrp6p homologue - putative	2.82624	1.8217	+
LINF_300007500	UBH	ubiquitin hydrolase - putative	0.873172	1.78155	+
LINF_350036300	DED1/ Ded1-2	ATP-dependent RNA helicase - putative	2.24898	1.76914	+
LINF_310030700	ECI	3 -2-trans-enoyl-CoA isomerase - mitochondrial precursor - putative	3.21309	1.72246	+
LINF_360014300	MKK5	mitogen-activated protein kinase kinase - putative	1.38922	1.71979	+
LINF_330026900	RAB18	small GTP-binding protein Rab18 - putative	1.77867	1.66812	+
LINF_150018600; LINF_150018800	PRX1A	tryparedoxin peroxidase	3.43901	1.66328	+
LINF_340031800	ALBA3	Alba - putative	3.32643	1.66117	+
LINF_110013900		hypothetical protein - conserved	1.63705	1.64069	+
LINF_180010900	RBP12	RNA binding protein - putative	2.64174	1.62093	+
LINF_110017500; LINF_110017300	RPL28	60S ribosomal protein L28 - putative	1.16244	1.61829	+
LINF_330033000	TRAP1	heat shock protein - putative	2.18968	1.6123	+
LINF_010012900; LINF_010012800	EIF4AI	eukaryotic initiation factor 4a - putative	2.09782	1.57582	+
LINF_330008900	ABCF1	ATP-binding cassette sub-family F member 1 - putative	2.37549	1.56645	+
LINF_050010200; LINF_050010100; LINF_050010000	ATPF1A	ATP synthase F1 - alpha subunit - putative	0.585986	1.52377
LINF_210018400	CRK1	cell division protein kinase 2	0.906821	1.4719
LINF_350055900	PABP1	polyadenylate-binding protein 1	2.75931	1.46566	+
LINF_320027000	ERF1-MTASE	eRF1 methyltransferase catalytic subunit - putative	1.9383	1.46349
LINF_010009800	LACS	long-chain-fatty-acid-CoA ligase - putative	1.5709	1.46302
LINF_040014400	J27	chaperone protein DNAj - putative	0.843573	1.45639
LINF_350014600		hypothetical protein - conserved	1.46354	1.42753
LINF_320034100; LINF_320033900	RPL27	ribosomal protein L27 - putative	0.612084	1.41865
LINF_230014600	SCP2	3-ketoacyl-CoA thiolase - putative	1.36793	1.40779
LINF_360039100	ATPS	ATP synthase - putative	1.80665	1.40719
LINF_040012800; LINF_040012700	NAC	nascent polypeptide associated complex subunit- like protein - copy 2	0.827206	1.39531
LINF_130018000	XAB1	XPA-interacting protein - putative	2.35177	1.38886
LINF_340022200	DUF3808	Protein of unknown function (DUF3808) - putative	0.210123	1.35479
LINF_070010600; LINF_070010500	RPL7A	60S ribosomal protein L7a - putative	1.86044	1.34912
LINF_140018000	ENO	enolase	1.72017	1.34623
LINF_100007300	NOP56	Nucleolar protein 56 - putative	1.95814	1.34457
LINF_210009700	NTF2L-2	hypothetical protein - conserved	2.01375	1.33621
LINF_210016900; LINF_210016800; LINF_210016700	HH2A	histone H2A - putative	2.39769	1.33054
LINF_340045900	TPRD	TPR repeat - putative	2.42646	1.30787
LINF_290014400	arl3a	ADP-ribosylation factor-like protein 3A - putative	1.21331	1.30566
LINF_330036700	EIF5B	eukaryotic translation initiation factor 5B	1.22167	1.25812
LINF_160020400; LINF_160020300; LINF_160020200	PFR1D	paraflagellar rod protein 1D - putative	1.47134	1.25565
LINF_310029900	ARML	ARM-like helical domain-containing protein	0.771342	1.24938
LINF_250017300	ALDH2	aldehyde dehydrogenase - mitochondrial precursor	1.14956	1.24715
LINF_350038800	6PGD	6-phosphogluconate dehydrogenase - decarboxylating - putative	2.10086	1.2344
LINF_360007100; LINF_360007000; LINF_360006900; LINF_360006800	EEF2-2	elongation factor 2	2.39311	1.22397
LINF_300015700	UBE4B	ubiquitin conjugation factor E4 B - putative	1.10485	1.20824
LINF_360081900	EIF3C	eukaryotic translation initiation factor 3 subunit 8 - putative	1.90141	1.20698
LINF_360015500		hypothetical protein - conserved	1.57109	1.19365
LINF_260013800; LINF_260013700	RPS16	40S ribosomal protein S16 - putative	1.6271	1.19022
LINF_350010700; LINF_320014400	RPL18A	60S ribosomal protein L18a - putative	2.76353	1.1834
LINF_360020500	EEF1β	translation elongation factor 1-beta - putative	1.21762	1.179
LINF_040014500; LINF_040012600	RPL10	60S ribosomal protein L10 - putative	1.83125	1.17483
LINF_210026800	PSA2	proteasome alpha 2 subunit - putative	0.436573	1.17066
LINF_170020200	EIF3B	translation initiation factor - putative	2.34045	1.16139
LINF_320029100	MAPL	membrane associated protein-like protein	2.30477	1.15739
LINF_320015700	TCP-1ε	chaperonin containing t-complex protein - putative	0.974785	1.14931
LINF_300021700	CRAL/TRIO	CRAL/TRIO - N-terminal domain/CRAL/TRIO domain containing protein - putative	1.24416	1.13869
LINF_340035700; LINF_340035600; LINF_320038800	RPL3	ribosomal protein L3 - putative	1.99095	1.13491
LINF_270023800		hypothetical protein - conserved	1.20803	1.1328
LINF_320024000; LINF_320024100	SODB1	iron superoxide dismutase - putative	0.859676	1.12524
LINF_360018300; LINF_070012400	RPS9	40S ribosomal protein S9 - putative	1.74966	1.10289
LINF_110008400	14-3-3-II	14-3-3 protein 2 - putative	0.114208	1.08971
LINF_150018400	SPPS	solanesyl-diphosphate synthase - putative	1.80072	1.08906
LINF_300014400	ADK	adenosine kinase - putative	0.590082	1.08473
LINF_270020600; LINF_270020500	RPP0	60S acidic ribosomal protein P0 - putative	3.0544	1.07273
LINF_360060700; LINF_360059600	RPSA	40S ribosomal protein SA - putative	2.40019	1.07267
LINF_060017600	PK53	protein kinase - putative	1.84966	1.05903
LINF_140009900	NUDC-CS	N-terminal conserved domain of Nudc./CS domain containing protein - putative	2.53346	1.05611
LINF_080010700	EIF2β	eukaryotic translation initiation factor 2 beta subunit - putative	1.98399	1.05292
LINF_040006400		hypothetical protein - conserved	1.86456	1.04559
LINF_340052400		hypothetical protein - conserved	0.541607	1.04333
LINF_270032200	HSP-DNAJ-J2	heat shock protein DNAJ - putative	2.14974	1.04077
LINF_360015200; LINF_360015100	RPS18	40S ribosomal protein S18 - putative	0.947063	1.03062
LINF_090016050; LINF_090016000; LINF_330023700	EF1G	elongation factor-1 gamma	1.98015	1.03048
LINF_270019000	TCP-1β	T-complex protein 1 - beta subunit - putative	1.13915	1.01454
LINF_230005100	NOT11	NOT complex subunit 11	2.6781	1.01073
LINF_320023000	COPE	coatomer subunit epsilon	1.73917	1.00899
LINF_320009600	RPS2	40S ribosomal protein S2	2.64773	1.00626
LINF_320023200	PUF7	pumilio/PUF RNA binding protein 7 - putative	0.850703	1.00262
LINF_350029500	ATG24	Autophagy-related protein 24	0.785833	0.996591
LINF_240027300	HMGS	3-hydroxy-3-methylglutaryl-CoA synthase - putative	1.18082	0.994392
LINF_350007500	RPL30	60S ribosomal protein L30	3.29294	0.991248
LINF_210007900; LINF_210007800	HK1	hexokinase - putative	0.822714	0.988833
LINF_130022300	P5CR	pyrroline-5-carboxylate reductase	0.452255	0.985728
LINF_180019600	PUF2	pumilio protein 2 - putative	2.39094	0.968274
LINF_340009500; LINF_250018100	RPS25	ribosomal protein S25	2.14307	0.965837
LINF_110009600	PUF10	pumillio protein 10 - putative	1.48822	0.958546
LINF_310036600	ARF	ADP-ribosylation factor - putative	1.99903	0.954438
LINF_220008000		hypothetical protein - conserved	1.93599	0.942387
LINF_300034100		hypothetical protein - conserved	2.18859	0.938578
LINF_330014100; LINF_150018200	RPL6E	Ribosomal protein L6e - putative	2.25661	0.938471
LINF_230006100	GDPMP	GDP-mannose pyrophosphorylase	0.66146	0.936443
LINF_360026300	PMM	phosphomannomutase - putative	0.536002	0.927046
LINF_350019000	ThtRS	threonyl-tRNA synthetase - putative	0.52136	0.926454
LINF_360005100; LINF_350005100; LINF_310040900; LINF_250031800; LINF_210005100; LINF_020005100; LINF_150005000	HH4	histone H4	2.31651	0.921482
LINF_360060500	PUF11	pumilio protein 11 - putative	0.773667	0.91611
LINF_060005200	WD-G-beta-1	WD domain - G-beta repeat - putative	0.665187	0.9069
LINF_230009000	ADH	NADP-dependent alcohol dehydrogenase - putative	0.842206	0.905441
LINF_360022300	PSA1	proteasome subunit alpha type-1 - putative	0.447845	0.899219
LINF_340028300	TWF	twinfilin - putative	1.25447	0.896394
LINF_300030200; LINF_300030100; LINF_300030600; LINF_300030000	HSP70-mt	heat shock 70-related protein 1 - mitochondrial precursor - putative	0.37868	0.895401
LINF_350019500; LINF_350019400; LINF_350019300; LINF_350019200; LINF_320046200	RPL2	60S ribosomal protein L2 - putative	1.61121	0.894129
LINF_180019100	HSP110	heat shock protein 110 - putative	1.35508	0.885662
LINF_220013200	CAP51V	Cytoskeleton associated protein 51V	1.04706	0.884421
LINF_280015900; LINF_280015700	RPS20	ribosomal protein S20 - putative	0.732017	0.879
LINF_360047300	GlyRS	glycyl tRNA synthetase - putative	0.990294	0.870773
LINF_180007200	RBP29	RNA-binding protein 29 - putative	0.586272	0.870637
LINF_340044000	RPL21	60S ribosomal protein L21 - putative	1.777	0.87014
LINF_230005400	PRX1M	peroxidoxin	0.339275	0.867317
LINF_240027000; LINF_240026900	RPS8	40S ribosomal protein S8 - putative	0.704528	0.860067
LINF_170021400	DUB17	otubain cysteine peptidase - Clan CA - family C65 - putative	0.676014	0.857758
LINF_350037700	CSE	cystathione gamma lyase - putative	0.694618	0.853435
LINF_060018400	MONO	Monooxygenase, putative	2.21789	0.851019
LINF_240021800	SDH1	Succinate dehydrogenase [ubiquinone] flavoprotein subunit - mitochondrial	1.53574	0.842966
LINF_050005200	SAR1	ras-like small GTPases - putative	0.552229	0.838258
LINF_210010300	HSP-DNAJ-J3	DnaJ protein - putative	0.421982	0.837651
LINF_180007100	AHSA1	Activator of Hsp90 ATPase - N-terminal/Activator of Hsp90 ATPase homolog 1-like protein - putative	0.409495	0.835483
LINF_300036500	RBP42	RNA-binding protein 42 (RNA-binding motif protein 42) - putative	1.37868	0.830644
LINF_300029100	ARL3C	ADP-ribosylation factor-like protein 3C, putative	1.33193	0.830132
LINF_250025200	NOT5	Not1 N-terminal domain - CCR4-Not complex component/NOT2 / NOT3 / NOT5 family - putative	1.86139	0.825787
LINF_070015200	STK	serine/threonine kinase - putative	1.63446	0.82056
LINF_110015700; LINF_110015600	RPS5	40S ribosomal protein S5	2.28997	0.799897
LINF_110017600	SEC31	protein transport protein SEC31 - putative	1.14486	0.792686
LINF_270018900	STRAP	WD domain - G-beta repeat - putative	1.26144	0.792221
LINF_310009700	CAP5.5	cytoskeleton-associated protein CAP5.5 - putative	1.04889	0.78976
LINF_350045500	MAPKK	MAP kinase kinase-like protein	1.50733	0.788121
LINF_110016300	ATPTB3	mitochondrial ATP synthase subunit ATPTB3	1.22258	0.786353
LINF_320027600	KAP123	Importin subunit beta-4, putative	0.877615	0.786149
LINF_240017400	RBP38	RNA-binding protein 38 - putative	1.47877	0.783848
LINF_050005900	PPP	phosphoprotein phosphatase - putative	1.23079	0.774971
LINF_250014900	CYPA	cyclophilin type peptidyl-prolyl cis-trans isomerase	0.949448	0.762533
LINF_360050900	OXR	oxidoreductase - putative	0.388363	0.758219
LINF_300012900	THI4	4-methyl-5(beta-hydroxyethyl)-thiazole monophosphate synthesis protein - putative	0.659097	0.754158
LINF_290008200	HIP	Hsc70-interacting protein (Hip), putative	1.78766	0.751613
LINF_040011900	UBE2	ubiquitin-conjugating enzyme E2 - putative	1.25463	0.750546
LINF_170005000	EIF3A	hypothetical protein - conserved	1.0164	0.747935
LINF_360054400; LINF_130010500	RPL18	60S ribosomal protein L18 - putative	0.525339	0.733588
LINF_360029600	DGR1	developmentally regulated GTP-binding protein 1 - putative	0.335617	0.730795
LINF_320005100	ERBP1	EnigmRBP1	1.261	0.725267
LINF_110007000	VSP1	acidocalcisomal pyrophosphatase	1.45931	0.72471
LINF_320013000	NRBD	RNA binding protein - putative	1.12555	0.722629
LINF_090009700		hypothetical protein - conserved	1.02722	0.717333
LINF_180011900	HEAT	HEAT repeats/HEAT repeat - putative	0.78371	0.717206
LINF_150008000	RPA	replication Factor A 28 kDa subunit - putative	1.78544	0.716524
LINF_360063500	NDH2	NADH dehydrogenase - putative	1.28989	0.712009
LINF_320028100	EIF3K	SAC3/GANP/Nin1/mts3/eIF-3 p25 family/COP9 signalosome - subunit CSN8 - putative	1.45832	0.706076
LINF_260021500; LINF_260021400; LINF_260021300	S33-2	40S ribosomal protein S33 - putative	1.31776	0.693615
LINF_300035200; LINF_300035100; LINF_300035000	gGAPDH	glyceraldehyde 3-phosphate dehydrogenase - glycosomal	1.33861	0.691163
LINF_040017600	ACT	actin	0.895261	0.674703
LINF_290017500	TXN1	tryparedoxin 1 - putative	0.639968	0.674038
LINF_190007800	ZC3H39	RNA binding protein - putative	1.22578	0.663296
LINF_130017300; LINF_130017200	RPS4	40S ribosomal protein S4 - putative	1.28584	0.660105
LINF_270006800	PSA7	proteasome alpha 7 subunit - putative	0.376432	0.652109
LINF_360081100	TCP-1θ	T-complex protein 1 - theta subunit - putative	0.477242	0.651808
LINF_320016600	HECT-D	HECT-domain (ubiquitin-transferase) - putative	0.75072	0.651577
LINF_350025100; LINF_210027600	RPS6	40S ribosomal protein S6 - putative	1.25395	0.651433
LINF_330019100	PUF6	pumilio protein 6 - putative	1.22491	0.649984
LINF_330016500; LINF_150017600	RPS3	40S ribosomal protein S3 - putative	1.48058	0.648218
LINF_300009000	ABH15-XPD	Alpha/beta hydrolase family/X-Pro dipeptidyl-peptidase (S15 family) - putative	0.603477	0.644068
LINF_250010200; LINF_250010100	UBP1/2	RNA-binding protein - putative - UPB1	0.636514	0.637389
LINF_360030600	cGAPDH	glyceraldehyde 3-phosphate dehydrogenase, cytosolic	0.194432	0.636142
LINF_150009200; LINF_150009100	RPLP1	60S acidic ribosomal protein - putative	0.95372	0.634393
LINF_210013400	RPN5	proteasome regulatory non-ATP-ase subunit 5 - putative	0.766862	0.620904
LINF_350024500	ATP11	ATP11 protein - putative	0.893803	0.61521
LINF_300041000; LINF_300040800	METK2	S-adenosylmethionine synthetase	0.260844	0.608992
LINF_280031400	VAB	Vacuolar proton pump subunit B - putative	0.219486	0.605268
LINF_360060900	VHS	VHS domain containing protein - putative	0.643801	0.593003
LINF_320012700	PAN3	Pab1p-dependent poly(A) ribonuclease subunit, putative	0.533853	0.592715
LINF_280032900; LINF_280032800	RPS17	40S ribosomal protein S17 - putative	0.507593	0.589645
LINF_360046400; LINF_180011200	RPS27-1	40S ribosomal protein S27-1 - putative	0.893096	0.586918
LINF_290016800; LINF_290016700; LINF_290016600	RPL1A	ribosomal protein L1a - putative	0.696368	0.585787
LINF_330031700		hypothetical protein - conserved	1.17009	0.585023
LINF_290025400; LINF_110017900	RPS15A	40S ribosomal protein S15A - putative	0.330114	0.583101
LINF_040007500	GRAM	GRAM domain containing protein - putative	0.414611	0.581008
LINF_270024100	ERF1	eRF1 domain 1/eRF1 domain 2/eRF1 domain 3 - putative	0.726094	0.578998
LINF_100006200		hypothetical protein - conserved	0.456413	0.578313
LINF_250022600	EIF3F	hypothetical protein - conserved	0.412214	0.57572
LINF_360015700; LINF_360015600	RPS10	40S ribosomal protein S10 - putative	0.373811	0.572728
LINF_110015300	MRB1P	MRB1-associated protein	0.388534	0.562143
LINF_290032400; LINF_290032300	RPL13	60S ribosomal protein L13 - putative	0.709692	0.561596
LINF_210015700	DUF4042	Domain of unknown function (DUF4042)/HEAT-like repeat - putative	0.313864	0.556607
LINF_270017500	MRP1/gBP21	mitochondrial RNA binding protein 1	0.392297	0.548927
LINF_170021500	ZPR1	zinc-finger protein ZPR1 - putative	0.537412	0.543899
LINF_080016600	MRB3010	guide RNA binding protein - putative	0.274492	0.542554
LINF_360027200	HSP60-3	chaperonin HSP60 - mitochondrial precursor	0.125735	0.541437
LINF_250020400	RTB	GTP-binding protein - putative	0.740788	0.54129
LINF_110013300; LINF_110013400	RPS21	40S ribosomal protein S21 - putative	0.883013	0.532391
LINF_140006800	AHPCL	AhpC/TSA family/Thioredoxin-like - putative	0.463157	0.532157
LINF_220005300; LINF_040009700	RPL11	60S ribosomal protein L11 (L5 - L16)	0.329206	0.530665
LINF_320036800; LINF_320036700	NDPK	nucleoside diphosphate kinase b	0.822418	0.528768
LINF_150022800	RPS6	ribosomal protein S6 - putative	1.0528	0.526153
LINF_360047700	EIF3I	eukaryotic translation initiation factor 3 subunit 2 - putative	0.687393	0.522821
LINF_310029700	PGF2S	prostaglandin f2-alpha synthase/D-arabinose dehydrogenase	0.433165	0.514624
LINF_300039100; LINF_210018100	RPL9	60S ribosomal protein L9 - putative	0.929665	0.513117
LINF_120007200	RPT3	proteasome regulatory ATPase subunittcc1l8.3 - putative	0.808879	0.513061
LINF_350014800	CK	casein kinase - putative	0.464799	0.512688
LINF_180016700	RAB5A	Ras-related protein Rab5A - putative	0.672703	0.511446
LINF_080009400		hypothetical protein - conserved	0.431794	0.510556
LINF_320040200	TCP-1α	chaperonin alpha subunit - putative	0.370968	0.506756
LINF_320005500	SEC13	protein transport protein SEC13 - putative	0.376284	0.499043
LINF_240026800	TK	transketolase	0.210564	0.49767
LINF_100008300	IDH	isocitrate dehydrogenase [NADP] - mitochondrial precursor - putative	0.162522	0.495864
LINF_350023900; LINF_350023800; LINF_350023700	RPL5	60S ribosomal protein L5 - putative	0.931688	0.492801
LINF_260019800	COG7	Golgi complex component 7 (COG7), putative	0.497878	0.489839
LINF_250013100; LINF_250013000; LINF_250012900	EIF5A2	eukaryotic initiation factor 5a - putative	0.187341	0.489496
LINF_360048000	ADOHCY	S-adenosylhomocysteine hydrolase	0.627243	0.485164
LINF_190021700	FKBP	FK506-binding protein (FKBP)-type peptidyl-prolyl isomerase - putative	0.380447	0.482446
LINF_190015300	4CL	4-coumarate:coa ligase-like protein	0.103867	0.473199
LINF_340010100	KAP95	importin beta-1 subunit - putative	0.691249	0.469914
LINF_240005000	CCAP	clathrin coat assembly protein - putative	0.2409	0.465102
LINF_060007800		hypothetical protein - conserved	0.263836	0.461866
LINF_240006000	GNBβ	guanine nucleotide-binding beta subunit-like protein	0.520098	0.459065
LINF_220021800; LINF_220021400	RPL14	60S ribosomal protein L14 - putative	0.26388	0.457441
LINF_360046500; LINF_180011500	RPL10A	60S ribosomal protein L10a - putative	0.472334	0.452529
LINF_350024100; LINF_210013000	RPL36	60S ribosomal protein L36 - putative	0.190741	0.447659
LINF_100011100; LINF_100011000; LINF_100010900; LINF_100010800; LINF_100010700; LINF_100010600; LINF_100010300; LINF_100010200; LINF_100010400; LINF_100011300; LINF_100010500; LINF_100010100	GP63-3	GP63 - leishmanolysin	0.841259	0.443339
LINF_300032600	SGT	small glutamine-rich tetratricopeptide repeat protein - putative	0.330686	0.44317
LINF_130021300	UEV1	ubiquitin-conjugating enzyme - putative	0.201302	0.442094
LINF_210018300; LINF_210018200	RPS23	40S ribosomal protein S23 - putative	0.501156	0.441865
LINF_150018300	GDH	glutamate dehydrogenase	0.208736	0.436253
LINF_290033500	NEK7	serine/threonine-protein kinase - putative	0.28408	0.432435
LINF_080005200	VAMP7B	vesicle-associated membrane protein, putative	0.184213	0.42953
LINF_190011100		hypothetical protein - conserved	0.328095	0.427907
LINF_300037600; LINF_280010400	RPS26	ribosomal protein S26 - putative	0.128892	0.424748
LINF_330025200	THIL	thiamine biosynthesis-like protein	0.360791	0.419695
LINF_330028000	PRS	phosphoribosylpyrophosphate synthetase - putative	0.294483	0.413943
LINF_300013000		hypothetical protein - conserved	0.200868	0.403418
LINF_020008700	RPN6	proteasome regulatory non-ATPase subunit 6 - putative	0.254299	0.402148
LINF_330030400	WD-G-beta-3	WD domain - G-beta repeat - putative	0.221021	0.391462
LINF_010009300; LINF_010009200	RPS7	ribosomal protein S7 - putative	0.215759	0.386113
LINF_290018300	HSP70	Hsp70 protein/TPR repeat/Tetratricopeptide repeat - putative	0.156453	0.385773
LINF_360022600	CHC	clathrin heavy chain - putative	0.184903	0.382563
LINF_330033100	NOP53	Nucleolar protein 53	0.218725	0.377627
LINF_190017000	CAP36	Cytoskeleton-associated protein 36 kDa	0.311871	0.376766
LINF_110005900	SerRS	seryl-tRNA synthetase - putative	0.113547	0.371416
LINF_310018700	VP1	Pyrophosphate-energized vacuolar membrane proton pump 1 - putative	0.0982647	0.365913
LINF_340028800	AsnRS	asparaginyl-tRNA synthetase - putative	0.037192	0.362938
LINF_210020200	TK	thymidine kinase - putative	0.25255	0.360028
LINF_340005000	SCDH	short chain dehydrogenase - putative	0.161322	0.354196
LINF_190007400	KIFC1	C-terminal motor kinesin - putative	0.13736	0.350931
LINF_130005800	CP1	carboxypeptidase - putative	0.0584405	0.349662
LINF_050013500	MTAP	methylthioadenosine phosphorylase - putative	0.0883525	0.342387
LINF_140014500; LINF_140014400	CALP	calpain-like cysteine peptidase - putative	0.0773722	0.340233
LINF_360079300	POP	serine peptidase clan SC - family S9A - putative	0.0263154	0.336703
LINF_340006400	MDH	malate dehydrogenase	0.0677668	0.330329
LINF_170007200; LINF_170007100; LINF_170007000; LINF_170006900; LINF_170006800; LINF_170006700; LINF_170006600; LINF_170006500; LINF_170006400; LINF_170006300; LINF_170006200; LINF_170006100; LINF_170006000; LINF_170005900	EEF1α	elongation factor 1-alpha	0.0245911	0.328361
LINF_270033830; LINF_020012400	HSP78	ATP-dependent Clp protease subunit, heat shock protein 78 (HSP78), putative	0.047911	0.328178
LINF_330041600; LINF_190008800	RPS13	40S ribosomal protein S13 - putative	0.0406351	0.321897
LINF_350038300; LINF_350038200	RPL31	60S ribosomal subunit protein L31 - putative	0.0310059	0.316978
LINF_250030600	AEK1	AGC family serine/threonine kinase - putative	0.055638	0.313586
LINF_350009300; LINF_350009200	RPS3A	40S ribosomal protein S3A - putative	0.0588888	0.311833
LINF_310020800	PuREBP1	Purine-Responsive Element Binding Protein 1	0.00778071	0.305264
LINF_060011400; LINF_060011300	RPL23A	60S ribosomal protein L23a - putative	-0.0116218	0.296727
LINF_110016000	PPDK	pyruvate phosphate dikinase - putative	-0.0128943	0.293976
LINF_130010600	RPS12	40S ribosomal protein S12 - putative	-0.0192957	0.293042
LINF_340014200; LINF_340014000	eEF1B beta 2	elongation factor 1-beta	-0.0148627	0.292249
LINF_350023200		hypothetical protein - conserved	-0.0280708	0.291299
LINF_240009000	UCHL	ubiquitin carboxyl-terminal hydrolase - putative	-0.0365791	0.290207
LINF_350043400; LINF_350043300	RPL23	60S ribosomal protein L23 - putative	-0.0166712	0.285004
LINF_050014800	MPCLM49	metallo-peptidase - Clan M- - Family M49	-0.028388	0.284212
LINF_260006700; LINF_260006600	RPL7	60S ribosomal protein L7 - putative	-0.0585384	0.282629
LINF_220011100	RPT1	proteasome regulatory ATPase subunit 1 - putative	-0.166459	0.278417
LINF_110012700	AT-ATPase	anion-transporting ATPase-like protein	-0.0521733	0.266332
LINF_360044500	CYSS	cysteine synthase	-0.079759	0.262644
LINF_350005400; LINF_350005300; LINF_350005200	PYK	pyruvate kinase	-0.1236	0.261841
LINF_270025600	TRYS	trypanothione synthetase - putative	-0.0815204	0.259898
LINF_310031000	ARF1	ADP-ribosylation factor - putative	-0.146593	0.257711
LINF_340032100	RUVBL	ruvB-like DNA helicase - putative	-0.111179	0.256153
LINF_360052900; LINF_350017500	RPT6	19S proteasome regulatory subunit	-0.256249	0.254576
LINF_360018400	ALD	fructose-1 -6-bisphosphate aldolase	-0.193713	0.242949
LINF_290024700; LINF_290024200; LINF_290025100; LINF_290025000; LINF_290024400; LINF_290024300; LINF_290024600; LINF_290024900; LINF_290024800	PFR1D-1	paraflagellar rod protein 1D - putative	-0.311616	0.240427
LINF_330034600	MCP1	Metallocarboxypeptidase 1	-0.172351	0.238805
LINF_360040400	14-3-3-I	14-3-3 protein 1 - putative	-0.151579	0.238699
LINF_260017400	HSP70.4	heat shock 70-related protein 1 - mitochondrial precursor - putative	-0.0726341	0.230766
LINF_290032900	PFK	ATP-dependent phosphofructokinase	-0.171656	0.228782
LINF_240012300	SRP54	signal recognition particle - putative	-0.166407	0.22477
LINF_190006400	MPCLM24	metallo-peptidase - Clan MG - Family M24	-0.1858	0.194916
LINF_230014800; LINF_230010700	ACS	acetyl-CoA synthetase - putative	-0.305923	0.191298
LINF_340014400; LINF_150007100	RPL13A	60S ribosomal protein L13a - putative	-0.290253	0.190972
LINF_050008500	TRYR	trypanothione reductase	-0.329737	0.184988
LINF_340051700	CAF40	CAF 40	-0.509745	0.182066
LINF_360081500	PDI2	protein disulfide isomerase 2	-0.173642	0.180441
LINF_210021000	VAMP7A	vesicle-associated membrane protein - putative	-0.304988	0.180254
LINF_360066000	ILERS	isoleucyl-tRNA synthetase - putative	-0.323408	0.178697
LINF_250027000	HHEDA	2 -4-dihydroxyhept-2-ene-1 -7-dioic acid aldolase - putative	-0.321728	0.177959
LINF_270030700	GTPB	GTP binding protein - putative	-0.420613	0.171804
LINF_310028300; LINF_310026800; LINF_090015200; LINF_360043900	RAD60	Ubiquitin-2 like Rad60 SUMO-like/Ubiquitin family/Ubiquitin-like domain/Ribosomal L40e family - putative	-0.0976003	0.168318
LINF_320035300	RPN7	proteasome regulatory non-ATP-ase subunit - putative	-0.37549	0.168071
LINF_040016900	DRBD3	RNA-binding protein - putative	-0.237098	0.167301
LINF_230024500	QB-SNARE	Qb-SNARE protein - putative	-0.362002	0.161723
LINF_180021400	NH	nonspecific nucleoside hydrolase	-0.391708	0.161031
LINF_240013700	TIM	triosephosphate isomerase	-0.428406	0.160267
LINF_320009000	Rpn8	19S proteasome non-atpase subunit 8	-0.20945	0.157893
LINF_070008800	DBP2B	ATP-dependent DEAD/H RNA helicase - putative	-0.527803	0.157643
LINF_330007600	TDR1	thiol-dependent reductase 1	-0.303775	0.157454
LINF_250013300	PP2C	protein phosphatase - putative	-0.223966	0.155853
LINF_200021400	SNAP	SNAP protein - putative	-0.237775	0.153888
LINF_300016800	KAP60	importin alpha - putative	-0.624013	0.153603
LINF_180014200	RAB7	rab7 GTP binding protein - putative	-1.00268	0.148965
LINF_180010100	ACO	aconitase - putative	-0.467882	0.148811
LINF_210013800	NOT1	Domain of unknown function (DUF3819)/CCR4-Not complex component - Not1 - putative	-0.293172	0.148627
LINF_350012900	cASAT	aspartate aminotransferase - putative	-0.369445	0.147683
LINF_250028400; LINF_250028300	SCSα	succinyl-CoA synthetase alpha subunit - putative	-0.524664	0.147583
LINF_360078300	PGAM	2 -3-bisphosphoglycerate-independent phosphoglycerate mutase	-0.424487	0.145999
LINF_350025500; LINF_210027000	RPL32	60S ribosomal protein L32	-0.566475	0.143484
LINF_130015900	RPT2	proteasome regulatory ATPase subunit 2 - putative	-0.702367	0.140996
LINF_300041700; LINF_280015200	RPS14	40S ribosomal protein S14	-1.63052	0.124436
LINF_210024300	SUB2	ATP-dependent RNA helicase SUB2 - putative	-0.231166	0.123868
LINF_360055000	PSP1-CT	PSP1 C-terminal conserved region containing protein - putative	-0.45501	0.121093
LINF_100018900	RABX1	Ras-related protein RabX1 - putative	-1.10399	0.120672
LINF_340008600	EIF5	eukaryotic translation initiation factor 5 - putative	-0.436709	0.11634
LINF_200005800		hypothetical protein - conserved	-0.283906	0.116266
LINF_200018300; LINF_200018200	SMP1	small myristoylated protein-1	-0.333028	0.111922
LINF_210012200	NBP35	nucleotide-binding protein - putative	-1.56699	0.109242
LINF_300043100; LINF_300043000	LIP2	60S acidic ribosomal protein P2 - putative	-0.250259	0.108517
LINF_210018500	TCP-1δ	T-complex protein 1 - delta subunit - putative	-0.325885	0.106677
LINF_190009300	NAP	nucleosome assembly protein - putative	-0.424518	0.103556
LINF_190005300; LINF_190005200; LINF_090020900; LINF_170019500	HH2B	histone H2B	-0.235198	0.101854
LINF_100006500		hypothetical protein - conserved	-0.930809	0.0996976
LINF_320017700	RPN12	proteasome regulatory non-ATP-ase subunit - putative	-1.21919	0.0979058
LINF_270021500	RPN3	proteasome regulatory non-ATP-ase subunit 3 - putative	-1.21923	0.094908
LINF_230005800	PAVE1	posterior and Ventral Edge protein 1	-0.880625	0.0925361
LINF_290036400	RPS19-like	40S ribosomal protein S19-like protein	-0.462745	0.0920035
LINF_300018100	PDXK	pyridoxal kinase - putative	-0.921038	0.0884778
LINF_350044000	TCP-1η	T-complex protein 1 - eta subunit - putative	-1.80566	0.0876403
LINF_280029900	EIF3E	eukaryotic translation initiation factor - putative	-0.413979	0.0868409
LINF_350042400	GIM5A	Gim5A protein - putative	-0.763716	0.0858545
LINF_190016600	RPN9	proteasome regulatory non-ATP-ase subunit 9 - putative	-1.25591	0.0829951
LINF_020009800	VDAC	voltage-dependent anion-selective channel - putative	-1.53622	0.0828928
LINF_360080500	NACHT	RNA ligase/6-phosphofructo-2-kinase/NACHT domain/AAA domain containing protein - putative	-0.397342	0.0819085
LINF_280036000; LINF_280035900; LINF_280035500; LINF_280035400; LINF_280035300; LINF_280035200; LINF_280035100; LINF_280035000; LINF_280035800; LINF_280035700; LINF_280035600	HSP70-1	hsp70	-0.127802	0.081384
LINF_270019800	ArgRS	arginyl-tRNA synthetase - putative	-0.330344	0.069443
LINF_220019800	IFT	intraflagellar transport protein-like protein	-1.12312	0.0688697
LINF_350035900	UBA1B	ubiquitin-activating enzyme E1 - putative	-0.705797	0.0678948
LINF_190006900; LINF_190006800	ANC2	ADP- ATP carrier protein 1 - mitochondrial precursor - putative	-1.50102	0.0668589
LINF_350008800	DHH1	ATP-dependent DEAD-box RNA helicase - putative	-0.455866	0.0664522
LINF_210020600	ADKB	adenylate kinase - putative	-1.3083	0.0642837
LINF_280034800; LINF_280034700	RACK1	receptor for activated C kinase 1	-1.14571	0.0615536
LINF_110005600	GRIP	GRIP domain containing protein - putative	-0.560667	0.0596985
LINF_340012100	RPN11	proteasome regulatory non-ATPase subunit 11 - putative	-1.12288	0.0583274
LINF_360029800		hypothetical protein - conserved	-0.410086	0.058299
LINF_240024800		hypothetical protein - conserved	-0.846558	0.0568533
LINF_290006100	RPN1	proteasome regulatory non-ATPase subunit - putative	-0.231117	0.0568268
LINF_160011200	PYR1A-B	carbamoyl-phosphate synthase - putative	-2.02343	0.0565784
LINF_140015400	TC40L	tc40 antigen-like	-1.27909	0.051686
LINF_260011400; LINF_260011200	HSP10 kDA	10 kDa heat shock protein - putative	-0.629159	0.0497226
LINF_130022100; REV__LINF_340048900	TCP20	chaperonin TCP20 - putative	-0.754967	0.0495205
LINF_360005700	STI1-1	stress-inducible protein STI1 homolog	-2.03556	0.0491672
LINF_250024400	SRD5A	3-oxo-5-alpha-steroid 4-dehydrogenase, putative	-0.950301	0.0489409
LINF_100015800	Rab11	small GTP-binding protein Rab11 - putative	-2.6864	0.0455211
LINF_110012000; LINF_110011900	AMPEPT	aminopeptidase - putative	-0.932369	0.0437365
LINF_180012100; LINF_180012200	CS	citrate synthase - putative	-0.393657	0.0413837
LINF_340033000	EIF3G	RNA recognition motif. (a.k.a. RRM - RBD - or RNP domain)/RNA recognition motif (a.k.a. RRM - RBD - or RNP domain) - putative	-0.417649	0.0413705
LINF_150005800	HslU1	ATP-dependent protease ATPase subunit HslU1 - putative	-1.08466	0.0403245
LINF_320013900		hypothetical protein - conserved	-2.87824	0.0385473
LINF_060009600; LINF_060009400	RPL19	60S ribosomal protein L19 - putative	-0.449619	0.0377497
LINF_220011600	RPT5	proteasome regulatory ATPase subunit 5 - putative	-1.61689	0.0325616
LINF_200019300	PF16	paralyzed flagella protein 16	-2.16192	0.0323783
LINF_130018800		hypothetical protein - conserved	-1.78062	0.0307426
LINF_360057100		hypothetical protein - conserved	-0.530421	0.0303841
LINF_310038400; LINF_220015500	RDK2	Repressor of differentiation kinase 2 - putative	-1.90884	0.0303511
LINF_070005800	GLP1	Golgi/lysosome glycoprotein 1 - putative	-1.70005	0.0302559
LINF_120010600	PGI	glucose-6-phosphate isomerase	-0.837351	0.0287303
LINF_280023600	RPN2	proteasome regulatory non-ATP-ase subunit 2 - putative	-1.26444	0.0286976
LINF_300009700	AspRS	aspartyl-tRNA synthetase - putative	-0.693821	0.0278483
LINF_350043800	PSMB2	proteasome beta 2 subunit - putative	-0.648853	0.0272681
LINF_200014700	DKMTP-DO	1 -2-Dihydroxy-3-keto-5-methylthiopentene dioxygenase - putative	-0.767014	0.0239018
LINF_240020600; LINF_240020500	TCTP	translationally controlled tumor protein (TCTP) - putative	-0.365816	0.0232087
LINF_350050100; LINF_350050000	MCP11	mitochondrial carrier protein 11	-0.695356	0.0204915
LINF_320039600	RABL5	Rab-like 5, small G protein	-0.534126	0.0202537
LINF_340044200	VAA	vacuolar ATP synthase catalytic subunit A - putative	-0.626827	0.0161339
LINF_360005400	PUF1	PUF1 - putative	-2.39162	0.0141778
LINF_350014200	CSPB33	cell cycle sequence binding phosphoprotein (RBP33) - putative	-1.09075	0.0130196
LINF_130008800; LINF_130008700; LINF_130008600; LINF_130008500; LINF_130008400; LINF_130008300; LINF_130008200; LINF_130008100; LINF_130008000; LINF_130007900; LINF_130007800; LINF_130007700	TUBα	alpha tubulin	-0.660591	0.00761528
LINF_250018000; LINF_250017900	ATPB	ATP synthase subunit beta - mitochondrial - putative	-1.48347	0.00677121
LINF_360027100	HSP60-4	chaperonin HSP60 - mitochondrial precursor	-0.756239	0.00563125
LINF_260024900	NOP86	nucleolar protein	-2.70187	0.00320431
LINF_290012700	LPG3	heat shock protein 90 - putative	-3.36875	0.00320166
LINF_360021400; LINF_350057500	NEK17-2	NEK family Serine/threonine-protein kinase, putative	-1.82713	0.00296683
LINF_270013800	Rab1A	ras-related protein RAB1A - putative	-2.47493	0.00296096
LINF_350027100; LINF_240028300	RPL12	60S ribosomal protein L12 - putative	-2.19509	0.00277085
LINF_350059000	ANKR3	Dynein heavy chain and region D6 of dynein motor/Ankyrin repeats (3 copies)/Ankyrin repeat - putative	-2.87686	0.00149433
LINF_200013000	NSF	vesicular-fusion protein nsf - putative	-2.10812	0.000889199
LINF_360031300; LINF_360031200	SMT24	sterol 24-c-methyltransferase - putative	-2.91424	0.00061747
LINF_280017800	BiP	heat shock 70-related protein 1 - mitochondrial precursor - putative	-3.45228	0.000183392
LINF_210028500	TUBβ	beta tubulin	-1.11436	0.000178112

## Sheet: G4 - 48h
Volcano Plot Data: EIF4G4/CTRL - 48 hours
TriTrypDB ID	Abbreviation	Protein name	EIF4G4_ CTRL T-Difference	EIF4G4_ CTRL -log (P-Value)	Significance
LINF_360070500	EIF4G4	eukaryotic translation initation factor 4 gamma - putative	7.52654	5.23522	+
LINF_200006100; LINF_200006000	PGKB/C	phosphoglycerate kinase	5.78294	4.70825	+
LINF_280032200	EIF4E3	eukaryotic translation initiation factor 4E - putative	7.0862	4.65399	+
LINF_250005800	PABP3	poly(A)-binding protein 3	3.77069	4.13865	+
LINF_270016900	CDC48	vesicular transport protein (CDC48 homologue) - putative	2.79188	3.35857	+
LINF_220005800	HSP-DNAJ	heat shock protein DNAJ - putative	3.86185	3.35073	+
LINF_300033500	HSP60-1	chaperonin HSP60/CNP60 - putative	3.97433	3.2885	+
LINF_330010000; LINF_330009900; LINF_330009800; LINF_330009500; LINF_330009400; LINF_330009300; LINF_330009200; LINF_330009100; LINF_330009000; LINF_330009600; LINF_330009700	HSP83-3	heat shock protein 83-17	1.4318	3.18797	+
LINF_320009100	HEL67/Ded1-1	ATP-dependent RNA helicase - putative	1.25879	3.11848	+
LINF_180010900	RBP12	RNA binding protein - putative	3.4187	2.91396	+
LINF_360069000	HAD	Haloacid dehalogenase-like hydrolase - putative	2.60369	2.82144	+
LINF_010012900; LINF_010012800	EIF4AI	eukaryotic initiation factor 4a - putative	2.11494	2.79808	+
LINF_270019700	ZC3H41	KH domain containing protein - putative	3.39037	2.73024	+
LINF_330025200	THIL	thiamine biosynthesis-like protein	2.77411	2.5362	+
LINF_190005300; LINF_190005200; LINF_090020900; LINF_170019500	HH2B	histone H2B	3.09136	2.42899	+
LINF_290018300	HSP70	Hsp70 protein/TPR repeat/Tetratricopeptide repeat - putative	1.46427	2.39258	+
LINF_210009700	NTF2L-2	Nuclear transport factor 2 (NTF2-like) domain containing protein	2.46015	2.35653	+
LINF_360068400	KH1	flagellum targeting protein kharon1 - putative	2.21245	2.34463	+
LINF_230005100	NOT11	NOT complex subunit 11	1.93439	2.06952
LINF_300035200; LINF_300035100; LINF_300035000	gGAPDH	glyceraldehyde 3-phosphate dehydrogenase - glycosomal	1.82576	2.06921
LINF_220008000		hypothetical protein - conserved	2.46938	2.03297
LINF_040011900	UBE2	ubiquitin-conjugating enzyme E2 - putative	2.17919	2.02784
LINF_360037500	SUCLG2	succinyl-CoA ligase [GDP-forming] beta-chain - putative	3.72478	1.88216
LINF_190006900; LINF_190006800	ANC2	ADP- ATP carrier protein 1 - mitochondrial precursor - putative	1.68419	1.77543
LINF_230021100	TCP-1γ	T-complex protein 1 - gamma subunit - putative	0.585065	1.68231
LINF_050010200; LINF_050010100; LINF_050010000	ATPF1A	ATP synthase F1 - alpha subunit - putative	2.48018	1.60462
LINF_270019000	TCP-1β	T-complex protein 1 - beta subunit - putative	1.06076	1.46346
LINF_360005100; LINF_350005100; LINF_310040900; LINF_250031800; LINF_210005100; LINF_020005100; LINF_150005000	HH4	histone H4	3.46397	1.42932
LINF_300039100; LINF_210018100	RPL9	60S ribosomal protein L9 - putative	1.39438	1.38656
LINF_350027200	DRBD2	RNA-binding protein - putative	2.08787	1.27252
LINF_360007100; LINF_360007000; LINF_360006900; LINF_360006800	EEF2-2	elongation factor 2	1.7944	1.24821
LINF_320023000	COPE	coatomer subunit epsilon	0.562428	1.24151
LINF_320027600	KAP123	Importin subunit beta-4, putative	0.800233	1.22495
LINF_040014500; LINF_040012600	RPL10	60S ribosomal protein L10 - putative	0.859423	1.20055
LINF_180019600	PUF2	pumilio protein 2 - putative	1.78176	1.17336
LINF_060011400; LINF_060011300	RPL23A	60S ribosomal protein L23a - putative	0.813619	1.15811
LINF_360015200; LINF_360015100	RPS18	40S ribosomal protein S18 - putative	0.616623	1.15097
LINF_090018100; LINF_090018200	EIF2γ	translation initiation factor EIF-2B gamma subunit - putative	1.28581	1.14708
LINF_350047100	PABP2	poly(A)-binding protein 2	0.757343	1.09751
LINF_330033000	TRAP1	heat shock protein - putative	1.2665	1.08985
LINF_110005600	GRIP	GRIP domain containing protein - putative	1.90146	1.08422
LINF_320024300	HSP60-2	chaperonin HSP60 - mitochondrial precursor	1.50319	1.07913
LINF_320009600	RPS2	40S ribosomal protein S2	1.75929	1.06132
LINF_130012200	UBL	ubiquitin-like protein	1.6684	0.999962
LINF_320040200	TCP-1α	chaperonin alpha subunit - putative	0.792509	0.964378
LINF_330016500; LINF_150017600	RPS3	40S ribosomal protein S3 - putative	1.47848	0.961552
LINF_300012900	THI4	4-methyl-5(beta-hydroxyethyl)-thiazole monophosphate synthesis protein - putative	1.13549	0.946518
LINF_350055900	PABP1	polyadenylate-binding protein 1	0.753048	0.943592
LINF_330031700		hypothetical protein - conserved	1.60347	0.923729
LINF_090018500	MRP2/gBP25	mitochondrial RNA binding protein 2	0.963813	0.908144
LINF_160020400; LINF_160020300; LINF_160020200	PFR1D	paraflagellar rod protein 1D - putative	1.08088	0.904619
LINF_130018000	XAB1	XPA-interacting protein - putative	1.26543	0.889561
LINF_330028000	PRS	phosphoribosylpyrophosphate synthetase - putative	0.500024	0.878443
LINF_360060700; LINF_360059600	RPSA	40S ribosomal protein SA - putative	0.947859	0.868813
LINF_320005100	ERBP1	EnigmRBP1	1.00655	0.868445
LINF_190005100		hypothetical protein - conserved	1.21037	0.867927
LINF_130017300; LINF_130017200	RPS4	40S ribosomal protein S4 - putative	0.967677	0.85383
LINF_340031800	ALBA3	Alba - putative	1.25604	0.845044
LINF_150018600; LINF_150018800	PRX1A	tryparedoxin peroxidase	0.738811	0.81848
LINF_250024400	SRD5A	3-oxo-5-alpha-steroid 4-dehydrogenase, putative	1.11358	0.815182
LINF_030014900	EIF2α	eukaryotic initiation factor 2a - putative	0.930648	0.778921
LINF_330008900	ABCF1	ATP-binding cassette sub-family F member 1 - putative	0.707561	0.770425
LINF_310036600	ARF	ADP-ribosylation factor - putative	1.24696	0.76009
LINF_020008100	SNAP	Soluble NSF attachment protein - SNAP - putative	1.25315	0.752841
LINF_330032500; LINF_300008300	TBC-1	Rab-GTPase-TBC domain containing protein - putative	1.15952	0.749522
LINF_080009400		hypothetical protein - conserved	0.523097	0.735282
LINF_270020600; LINF_270020500	RPP0	60S acidic ribosomal protein P0 - putative	1.32576	0.734481
LINF_180011900	HEAT	HEAT repeats/HEAT repeat - putative	0.621084	0.697543
LINF_290024700; LINF_290024200; LINF_290025100; LINF_290025000; LINF_290024400; LINF_290024300; LINF_290024600; LINF_290024900; LINF_290024800	PFR1D-1	paraflagellar rod protein 1D - putative	1.2137	0.675297
LINF_270017500	MRP1/gBP21	mitochondrial RNA binding protein 1	0.444916	0.656672
LINF_100011100; LINF_100011000; LINF_100010900; LINF_100010800; LINF_100010700; LINF_100010600; LINF_100010300; LINF_100010200; LINF_100010400; LINF_100011300; LINF_100010500; LINF_100010100	GP63-3	GP63 - leishmanolysin	0.99386	0.645514
LINF_170021500	ZPR1	zinc-finger protein ZPR1 - putative	0.393133	0.645291
LINF_300016800	KAP60	importin alpha - putative	0.686269	0.605434
LINF_330036700	EIF5B	eukaryotic translation initiation factor 5B	0.466125	0.600938
LINF_090016050; LINF_090016000; LINF_330023700	EF1G	elongation factor-1 gamma	0.597449	0.600097
LINF_320028100	EIF3K	SAC3/GANP/Nin1/mts3/eIF-3 p25 family/COP9 signalosome - subunit CSN8 - putative	0.596175	0.599842
LINF_210020200	TK	thymidine kinase - putative	0.698758	0.594884
LINF_090009700		hypothetical protein - conserved	0.625199	0.590351
LINF_110015300	MRB1P	MRB1-associated protein	0.54558	0.588102
LINF_020008700	RPN6	proteasome regulatory non-ATPase subunit 6 - putative	0.781572	0.583707
LINF_350007500	RPL30	60S ribosomal protein L30	0.85781	0.563581
LINF_250018000; LINF_250017900	ATPB	ATP synthase subunit beta - mitochondrial - putative	0.471383	0.563074
LINF_350043800	PSMB2	proteasome beta 2 subunit - putative	0.223442	0.561412
LINF_360039100	ATPS	ATP synthase - putative	0.415551	0.557887
LINF_190017000	CAP36	Cytoskeleton-associated protein 36 kDa	0.635201	0.555445
LINF_350019000	ThtRS	threonyl-tRNA synthetase - putative	0.149029	0.535716
LINF_350043400; LINF_350043300	RPL23	60S ribosomal protein L23 - putative	0.851839	0.528577
LINF_340010100	KAP95	importin beta-1 subunit - putative	0.581313	0.526074
LINF_180007200	RBP29	RNA-binding protein 29 - putative	0.275164	0.524901
LINF_150008000	RPA	replication Factor A 28 kDa subunit - putative	0.287236	0.513077
LINF_110008400	14-3-3-II	14-3-3 protein 2 - putative	0.495876	0.508377
LINF_340037900; LINF_340037400	RRP6	exosome subunit rrp6p homologue - putative	0.462967	0.503391
LINF_220013200	CAP51V	Cytoskeleton associated protein 51V	0.219122	0.492649
LINF_060018400	MONO	Monooxygenase, putative	0.639243	0.487332
LINF_250030600	AEK1	AGC family serine/threonine kinase - putative	0.515076	0.478821
LINF_110015700; LINF_110015600	RPS5	40S ribosomal protein S5	0.695904	0.47765
LINF_360018300; LINF_070012400	RPS9	40S ribosomal protein S9 - putative	0.101808	0.472069
LINF_240006000	GNBβ	guanine nucleotide-binding beta subunit-like protein	0.449032	0.46582
LINF_110017600	SEC31	protein transport protein SEC31 - putative	0.281902	0.463976
LINF_330026900	RAB18	small GTP-binding protein Rab18 - putative	0.386883	0.461673
LINF_100018900	RABX1	Ras-related protein RabX1 - putative	0.528634	0.451592
LINF_340032100	RUVBL	ruvB-like DNA helicase - putative	0.251425	0.44987
LINF_190007800	ZC3H39	RNA binding protein - putative	0.158457	0.444109
LINF_180016700	RAB5A	Ras-related protein Rab5A - putative	0.444494	0.441918
LINF_360063500	NDH2	NADH dehydrogenase - putative	0.286762	0.427748
LINF_300030200; LINF_300030100; LINF_300030600; LINF_300030000	HSP70-mt	heat shock 70-related protein 1 - mitochondrial precursor - putative	0.561073	0.42662
LINF_210016900; LINF_210016800; LINF_210016700	HH2A	histone H2A - putative	0.439772	0.423018
LINF_130008800; LINF_130008700; LINF_130008600; LINF_130008500; LINF_130008400; LINF_130008300; LINF_130008200; LINF_130008100; LINF_130008000; LINF_130007900; LINF_130007800; LINF_130007700	TUBα	alpha tubulin	0.13428	0.421825
LINF_010009300; LINF_010009200	RPS7	ribosomal protein S7 - putative	0.222401	0.421791
LINF_070008800	DBP2B	ATP-dependent DEAD/H RNA helicase - putative	0.245652	0.418766
LINF_340011100	CLRP	leucine-rich repeat protein - putative	0.510583	0.412242
LINF_250010200; LINF_250010100	UBP1/2	RNA-binding protein - putative - UPB1	0.515991	0.410969
LINF_290032400; LINF_290032300	RPL13	60S ribosomal protein L13 - putative	0.0620664	0.406694
LINF_360081100	TCP-1θ	T-complex protein 1 - theta subunit - putative	0.24952	0.403059
LINF_260011400; LINF_260011200	HSP10 kDA	10 kDa heat shock protein - putative	0.240848	0.401771
LINF_100007300	NOP56	Nucleolar protein 56 - putative	0.156177	0.390199
LINF_050005900	PPP	phosphoprotein phosphatase - putative	0.227381	0.387797
LINF_110012700	AT-ATPase	anion-transporting ATPase-like protein	0.128364	0.385754
LINF_350010700; LINF_320014400	RPL18A	60S ribosomal protein L18a - putative	0.197005	0.383722
LINF_260013800; LINF_260013700	RPS16	40S ribosomal protein S16 - putative	0.130398	0.370329
LINF_310030700	ECI	3 -2-trans-enoyl-CoA isomerase - mitochondrial precursor - putative	0.314143	0.367742
LINF_350012900	cASAT	aspartate aminotransferase - putative	0.195789	0.366829
LINF_180007100	AHSA1	Activator of Hsp90 ATPase - N-terminal/Activator of Hsp90 ATPase homolog 1-like protein - putative	0.0871544	0.366139
LINF_360027200	HSP60-3	chaperonin HSP60 - mitochondrial precursor	0.065595	0.354542
LINF_310029900	ARML	ARM-like helical domain-containing protein	0.0895125	0.341531
LINF_330014100; LINF_150018200	RPL6E	Ribosomal protein L6e - putative	0.125406	0.333134
LINF_230014800; LINF_230010700	ACS	acetyl-CoA synthetase - putative	0.0690702	0.332771
LINF_340014400; LINF_150007100	RPL13A	60S ribosomal protein L13a - putative	0.0566877	0.328413
LINF_210010300	HSP-DNAJ-J3	DnaJ protein - putative	0.0390383	0.320849
LINF_330033100	NOP53	Nucleolar protein 53	0.0324548	0.320071
LINF_070015200	STK	serine/threonine kinase - putative	0.0408764	0.315473
LINF_150009200; LINF_150009100	RPLP1	60S acidic ribosomal protein - putative	0.0212199	0.315303
LINF_320005500	SEC13	protein transport protein SEC13 - putative	0.0105813	0.309441
LINF_290033500	NEK7	serine/threonine-protein kinase - putative	0.0218805	0.3079
LINF_220021800; LINF_220021400	RPL14	60S ribosomal protein L14 - putative	-0.00275548	0.299846
LINF_240021800	SDH1	Succinate dehydrogenase [ubiquinone] flavoprotein subunit - mitochondrial	-0.00584475	0.298791
LINF_290016800; LINF_290016700; LINF_290016600	RPL1A	ribosomal protein L1a - putative	-0.00708008	0.294472
LINF_190021700	FKBP	FK506-binding protein (FKBP)-type peptidyl-prolyl isomerase - putative	-0.0317891	0.293732
LINF_210007900; LINF_210007800	HK1	hexokinase - putative	-0.0150146	0.292084
LINF_160010700	OMP	orotidine-5-phosphate decarboxylase/orotate phosphoribosyltransferase - putative	-0.034427	0.283908
LINF_350014800	CK	casein kinase - putative	-0.069877	0.282413
LINF_290014400	arl3a	ADP-ribosylation factor-like protein 3A - putative	-0.0427589	0.28238
LINF_110007000	VSP1	acidocalcisomal pyrophosphatase	-0.0677026	0.281791
LINF_290008200	HIP	Hsc70-interacting protein (Hip), putative	-0.0510801	0.275615
LINF_320015700	TCP-1ε	chaperonin containing t-complex protein - putative	-0.113087	0.270499
LINF_170008800	CYSB	cystathionine beta-synthase	-0.109258	0.268189
LINF_300036500	RBP42	RNA-binding protein 42 (RNA-binding motif protein 42) - putative	-0.110663	0.259979
LINF_130018800		hypothetical protein - conserved	-0.0945435	0.254685
LINF_280031400	VAB	Vacuolar proton pump subunit B - putative	-0.0276788	0.254049
LINF_190007400	KIFC1	C-terminal motor kinesin - putative	-0.0901012	0.25065
LINF_220005300; LINF_040009700	RPL11	60S ribosomal protein L11 (L5 - L16)	-0.0911585	0.24635
LINF_100008300	IDH	isocitrate dehydrogenase [NADP] - mitochondrial precursor - putative	-0.164219	0.240229
LINF_340006400	MDH	malate dehydrogenase	-0.218513	0.236021
LINF_280018600	PAH	phenylalanine-4-hydroxylase	-0.247336	0.235253
LINF_120007200	RPT3	proteasome regulatory ATPase subunittcc1l8.3 - putative	-0.287203	0.231634
LINF_230005800	PAVE1	posterior and Ventral Edge protein 1	-0.144608	0.231444
LINF_060017600	PK53	protein kinase - putative	-0.184983	0.229721
LINF_040017600	ACT	actin	-0.158851	0.225631
LINF_360030600	cGAPDH	glyceraldehyde 3-phosphate dehydrogenase, cytosolic	-0.197383	0.220162
LINF_240013700	TIM	triosephosphate isomerase	-0.260549	0.213944
LINF_210028500	TUBβ	beta tubulin	-0.197473	0.203503
LINF_170020200	EIF3B	translation initiation factor - putative	-0.276972	0.203063
LINF_310009700	CAP5.5	cytoskeleton-associated protein CAP5.5 - putative	-0.3248	0.197342
LINF_350042400	GIM5A	Gim5A protein - putative	-0.393332	0.195361
LINF_200005800		hypothetical protein - conserved	-0.1759	0.188209
LINF_360022600	CHC	clathrin heavy chain - putative	-0.366604	0.185948
LINF_250027000	HHEDA	2 -4-dihydroxyhept-2-ene-1 -7-dioic acid aldolase - putative	-0.239885	0.183702
LINF_290025400; LINF_110017900	RPS15A	40S ribosomal protein S15A - putative	-0.154233	0.182441
LINF_070010600; LINF_070010500	RPL7A	60S ribosomal protein L7a - putative	-0.373496	0.181665
LINF_110012000; LINF_110011900	AMPEPT	aminopeptidase - putative	-0.144575	0.180968
LINF_360029800		hypothetical protein - conserved	-0.262745	0.179026
LINF_150018300	GDH	glutamate dehydrogenase	-0.302004	0.177121
LINF_060007800		hypothetical protein - conserved	-0.557781	0.170368
LINF_240012800	ME	malic enzyme - putative	-0.341283	0.169036
LINF_360080500	NACHT	RNA ligase/6-phosphofructo-2-kinase/NACHT domain/AAA domain containing protein - putative	-0.460025	0.168234
LINF_210015700	DUF4042	Domain of unknown function (DUF4042)/HEAT-like repeat - putative	-0.0805155	0.166531
LINF_340041900	RUVB 1	ruvb-like 1 DNA helicase - putative	-0.382601	0.166082
LINF_040012800; LINF_040012700	NAC	nascent polypeptide associated complex subunit- like protein - copy 2	-0.202488	0.165018
LINF_270024100	ERF1	eRF1 domain 1/eRF1 domain 2/eRF1 domain 3 - putative	-0.279174	0.164614
LINF_320029100	MAPL	membrane associated protein-like protein	-0.371475	0.163063
LINF_210018300; LINF_210018200	RPS23	40S ribosomal protein S23 - putative	-0.315955	0.161895
LINF_350005400; LINF_350005300; LINF_350005200	PYK	pyruvate kinase	-0.284655	0.16007
LINF_110016300	ATPTB3	mitochondrial ATP synthase subunit ATPTB3	-0.482435	0.155349
LINF_150022800	RPS6	ribosomal protein S6 - putative	-0.842719	0.153301
LINF_300043100; LINF_300043000	LIP2	60S acidic ribosomal protein P2 - putative	-0.321606	0.152623
LINF_360020500	EEF1β	translation elongation factor 1-beta - putative	-0.273195	0.151313
LINF_250028400; LINF_250028300	SCSα	succinyl-CoA synthetase alpha subunit - putative	-0.406612	0.148183
LINF_100006500		hypothetical protein - conserved	-0.288754	0.147505
LINF_150018400	SPPS	solanesyl-diphosphate synthase - putative	-0.302132	0.147491
LINF_200018300; LINF_200018200	SMP1	small myristoylated protein-1	-0.297585	0.147382
LINF_350009300; LINF_350009200	RPS3A	40S ribosomal protein S3A - putative	-0.821186	0.147127
LINF_130009400	ALBA1	Alba - putative	-0.370408	0.1465
LINF_360057100		hypothetical protein - conserved	-0.285532	0.144144
LINF_260021500; LINF_260021400; LINF_260021300	S33-2	40S ribosomal protein S33 - putative	-0.421904	0.143648
LINF_100006200		hypothetical protein - conserved	-0.571442	0.141548
LINF_240009000	UCHL	ubiquitin carboxyl-terminal hydrolase - putative	-0.512539	0.139053
LINF_060005200	WD-G-beta-1	WD domain - G-beta repeat - putative	-0.267058	0.138561
LINF_350035900	UBA1B	ubiquitin-activating enzyme E1 - putative	-0.576205	0.131579
LINF_040014400	J27	chaperone protein DNAj - putative	-0.803962	0.130691
LINF_300021700	CRAL/TRIO	CRAL/TRIO - N-terminal domain/CRAL/TRIO domain containing protein - putative	-0.401835	0.129472
LINF_210022900	OIVDHα	2-oxoisovalerate dehydrogenase alpha subunit - putative	-0.469127	0.129468
LINF_240005000	CCAP	clathrin coat assembly protein - putative	-0.403701	0.129168
LINF_330007600	TDR1	thiol-dependent reductase 1	-0.563424	0.12429
LINF_050008500	TRYR	trypanothione reductase	-0.421792	0.122855
LINF_250018800		hypothetical protein - conserved	-0.424037	0.122443
LINF_230007100	PB5	endoribonuclease L-PSP (pb5) - putative	-0.343629	0.122329
LINF_310028300; LINF_310026800; LINF_090015200; LINF_360043900	RAD60	Ubiquitin-2 like Rad60 SUMO-like/Ubiquitin family/Ubiquitin-like domain/Ribosomal L40e family - putative	-0.199127	0.121388
LINF_340009500; LINF_250018100	RPS25	ribosomal protein S25	-1.37178	0.119306
LINF_270025600	TRYS	trypanothione synthetase - putative	-0.390708	0.116829
LINF_360014300	MKK5	mitogen-activated protein kinase kinase - putative	-0.392254	0.116276
LINF_010010300; LINF_010010000	ACS3	long-chain-fatty-acid-CoA ligase - putative	-0.425432	0.115499
LINF_300013000		hypothetical protein - conserved	-0.365658	0.113714
LINF_340052400		hypothetical protein - conserved	-0.641382	0.112865
LINF_330034600	MCP1	Metallocarboxypeptidase 1	-0.517653	0.112427
LINF_130022300	P5CR	pyrroline-5-carboxylate reductase	-0.527344	0.112014
LINF_360048000	ADOHCY	S-adenosylhomocysteine hydrolase	-0.401981	0.111206
LINF_320023200	PUF7	pumilio/PUF RNA binding protein 7 - putative	-0.460072	0.11081
LINF_350050500	P23	CS domain containing protein - putative	-1.9616	0.110437
LINF_210018500	TCP-1δ	T-complex protein 1 - delta subunit - putative	-0.476454	0.10692
LINF_110009600	PUF10	pumillio protein 10 - putative	-0.847484	0.106345
LINF_340014200; LINF_340014000	eEF1B beta 2	elongation factor 1-beta	-0.590211	0.10527
LINF_350037700	CSE	cystathione gamma lyase - putative	-0.320097	0.104142
LINF_200021400	SNAP	SNAP protein - putative	-1.0006	0.101745
LINF_360005700	STI1-1	stress-inducible protein STI1 homolog	-0.987218	0.100816
LINF_270021500	RPN3	proteasome regulatory non-ATP-ase subunit 3 - putative	-0.463051	0.100097
LINF_350023900; LINF_350023800; LINF_350023700	RPL5	60S ribosomal protein L5 - putative	-0.607069	0.0977832
LINF_240024800		hypothetical protein - conserved	-0.463781	0.0958166
LINF_360007700	EIF3L	eukaryotic translation initiation factor 3 subunit L - putative	-0.631873	0.0957962
LINF_340012100	RPN11	proteasome regulatory non-ATPase subunit 11 - putative	-0.810968	0.0941242
LINF_360011000; LINF_270011600	CRK3	cdc2-related kinase 3 - putative	-0.598474	0.0930818
LINF_250014900	CYPA	cyclophilin type peptidyl-prolyl cis-trans isomerase	-0.595933	0.0928825
LINF_110017500; LINF_110017300	RPL28	60S ribosomal protein L28 - putative	-0.332375	0.0919941
LINF_350036300	DED1/ Ded1-2	ATP-dependent RNA helicase - putative	-0.515593	0.0906146
LINF_340051700	CAF40	CAF 40	-0.314859	0.0897082
LINF_360078300	PGAM	2 -3-bisphosphoglycerate-independent phosphoglycerate mutase	-0.341516	0.0888744
LINF_360052900; LINF_350017500	RPT6	19S proteasome regulatory subunit	-1.34341	0.0883559
LINF_300041000; LINF_300040800	METK2	S-adenosylmethionine synthetase	-0.577507	0.0855337
LINF_280034800; LINF_280034700	RACK1	receptor for activated C kinase 1	-0.819692	0.0855172
LINF_080016600	MRB3010	guide RNA binding protein - putative	-0.401894	0.0844934
LINF_330030400	WD-G-beta-3	WD domain - G-beta repeat - putative	-0.729722	0.0826341
LINF_320036800; LINF_320036700	NDPK	nucleoside diphosphate kinase b	-0.546503	0.082259
LINF_250020400	RTB	GTP-binding protein - putative	-0.743849	0.0804914
LINF_310038400; LINF_220015500	RDK2	Repressor of differentiation kinase 2 - putative	-0.94817	0.0804592
LINF_340008600	EIF5	eukaryotic translation initiation factor 5 - putative	-0.606039	0.0801357
LINF_140015400	TC40L	tc40 antigen-like	-0.988652	0.0780322
LINF_320012700	PAN3	Pab1p-dependent poly(A) ribonuclease subunit, putative	-0.614471	0.0774543
LINF_350019500; LINF_350019400; LINF_350019300; LINF_350019200; LINF_320046200	RPL2	60S ribosomal protein L2 - putative	-0.591038	0.0769838
LINF_050005200	SAR1	ras-like small GTPases - putative	-0.216033	0.0754518
LINF_350014200	CSPB33	cell cycle sequence binding phosphoprotein (RBP33) - putative	-1.56277	0.0747227
LINF_360050900	OXR	oxidoreductase - putative	-0.564431	0.0744128
LINF_340044000	RPL21	60S ribosomal protein L21 - putative	-0.479397	0.0733583
LINF_130022100; REV__LINF_340048900	TCP20	chaperonin TCP20 - putative	-0.464298	0.0729507
LINF_170005000	EIF3A	hypothetical protein - conserved	-0.562723	0.0709233
LINF_280023600	RPN2	proteasome regulatory non-ATP-ase subunit 2 - putative	-0.906666	0.0708924
LINF_200019300	PF16	paralyzed flagella protein 16	-2.35069	0.0704119
LINF_360055000	PSP1-CT	PSP1 C-terminal conserved region containing protein - putative	-1.38203	0.0694466
LINF_120010600	PGI	glucose-6-phosphate isomerase	-0.430712	0.0683941
LINF_110013900		hypothetical protein - conserved	-0.718821	0.0653715
LINF_360081900	EIF3C	eukaryotic translation initiation factor 3 subunit 8 - putative	-1.06285	0.0651429
LINF_240027300	HMGS	3-hydroxy-3-methylglutaryl-CoA synthase - putative	-0.518773	0.0650969
LINF_290032900	PFK	ATP-dependent phosphofructokinase	-0.314523	0.0644637
LINF_190015300	4CL	4-coumarate:coa ligase-like protein	-0.392156	0.0634953
LINF_220011100	RPT1	proteasome regulatory ATPase subunit 1 - putative	-2.67245	0.0634059
LINF_360015500		hypothetical protein - conserved	-0.735484	0.0619948
LINF_210013800	NOT1	Domain of unknown function (DUF3819)/CCR4-Not complex component - Not1 - putative	-0.741106	0.0609877
LINF_350024500	ATP11	ATP11 protein - putative	-0.610907	0.0607273
LINF_350045500	MAPKK	MAP kinase kinase-like protein	-0.650379	0.0605311
LINF_300034100		hypothetical protein - conserved	-0.543847	0.060269
LINF_320027000	ERF1-MTASE	eRF1 methyltransferase catalytic subunit - putative	-0.75462	0.059849
LINF_110016000	PPDK	pyruvate phosphate dikinase - putative	-0.999386	0.0590818
LINF_340045900	TPRD	TPR repeat - putative	-0.805843	0.0584586
LINF_320017700	RPN12	proteasome regulatory non-ATP-ase subunit - putative	-1.12088	0.0580893
LINF_350014600		hypothetical protein - conserved	-0.657784	0.0574235
LINF_110005900	SerRS	seryl-tRNA synthetase - putative	-0.752877	0.0570893
LINF_340044200	VAA	vacuolar ATP synthase catalytic subunit A - putative	-0.546933	0.0562402
LINF_150005800	HslU1	ATP-dependent protease ATPase subunit HslU1 - putative	-0.365738	0.0562205
LINF_280029900	EIF3E	eukaryotic translation initiation factor - putative	-0.772526	0.0533751
LINF_050014800	MPCLM49	metallo-peptidase - Clan M- - Family M49	-0.5829	0.0532966
LINF_350050100; LINF_350050000	MCP11	mitochondrial carrier protein 11	-0.564252	0.0529913
LINF_340028800	AsnRS	asparaginyl-tRNA synthetase - putative	-0.838923	0.0526464
LINF_360070900	NOT10	CCR4-NOT transcription complex subunit 10 - putative	-0.85876	0.0525219
LINF_250013300	PP2C	protein phosphatase - putative	-0.793275	0.0517554
LINF_230006100	GDPMP	GDP-mannose pyrophosphorylase	-0.745173	0.0515836
LINF_350023200		hypothetical protein - conserved	-1.15445	0.0504655
LINF_320009000	Rpn8	19S proteasome non-atpase subunit 8	-0.616685	0.048118
LINF_360029600	DGR1	developmentally regulated GTP-binding protein 1 - putative	-1.2171	0.0469836
LINF_270032200	HSP-DNAJ-J2	heat shock protein DNAJ - putative	-0.508806	0.0453871
LINF_280032900; LINF_280032800	RPS17	40S ribosomal protein S17 - putative	-0.812408	0.0452432
LINF_290036400	RPS19-like	40S ribosomal protein S19-like protein	-0.687447	0.044267
LINF_190006400	MPCLM24	metallo-peptidase - Clan MG - Family M24	-0.730721	0.044166
LINF_350008800	DHH1	ATP-dependent DEAD-box RNA helicase - putative	-0.457307	0.0427636
LINF_190011100		hypothetical protein - conserved	-0.513957	0.0415736
LINF_270018900	STRAP	WD domain - G-beta repeat - putative	-0.988104	0.0408893
LINF_210013400	RPN5	proteasome regulatory non-ATP-ase subunit 5 - putative	-1.70781	0.0403831
LINF_250025200	NOT5	Not1 N-terminal domain - CCR4-Not complex component/NOT2 / NOT3 / NOT5 family - putative	-0.886962	0.038998
LINF_320034100; LINF_320033900	RPL27	ribosomal protein L27 - putative	-0.622048	0.0381037
LINF_140018000	ENO	enolase	-0.561231	0.0380797
LINF_180019100	HSP110	heat shock protein 110 - putative	-1.15351	0.0377836
LINF_040007500	GRAM	GRAM domain containing protein - putative	-0.852945	0.0368711
LINF_210020600	ADKB	adenylate kinase - putative	-2.11709	0.0364212
LINF_300015700	UBE4B	ubiquitin conjugation factor E4 B - putative	-0.784557	0.0355815
LINF_360046400; LINF_180011200	RPS27-1	40S ribosomal protein S27-1 - putative	-1.0202	0.0348473
LINF_330041600; LINF_190008800	RPS13	40S ribosomal protein S13 - putative	-0.591066	0.0340584
LINF_340005000	SCDH	short chain dehydrogenase - putative	-0.779399	0.0340379
LINF_230009000	ADH	NADP-dependent alcohol dehydrogenase - putative	-1.02475	0.0326037
LINF_140006800	AHPCL	AhpC/TSA family/Thioredoxin-like - putative	-0.583157	0.0325749
LINF_270023800		hypothetical protein - conserved	-1.1457	0.0318494
LINF_190009300	NAP	nucleosome assembly protein - putative	-0.661331	0.0310987
LINF_240012300	SRP54	signal recognition particle - putative	-1.40637	0.0304133
LINF_360031300; LINF_360031200	SMT24	sterol 24-c-methyltransferase - putative	-1.03571	0.0297407
LINF_140014500; LINF_140014400	CALP	calpain-like cysteine peptidase - putative	-0.645603	0.029248
LINF_300037600; LINF_280010400	RPS26	ribosomal protein S26 - putative	-1.02401	0.029042
LINF_100015800	Rab11	small GTP-binding protein Rab11 - putative	-1.95359	0.0284735
LINF_350027100; LINF_240028300	RPL12	60S ribosomal protein L12 - putative	-1.20815	0.0279729
LINF_310018700	VP1	Pyrophosphate-energized vacuolar membrane proton pump 1 - putative	-0.4617	0.026207
LINF_220019800	IFT	intraflagellar transport protein-like protein	-1.42356	0.0257044
LINF_130015900	RPT2	proteasome regulatory ATPase subunit 2 - putative	-1.69664	0.0252584
LINF_170021400	DUB17	otubain cysteine peptidase - Clan CA - family C65 - putative	-0.8663	0.0242003
LINF_130005800	CP1	carboxypeptidase - putative	-0.883952	0.0234837
LINF_360066000	ILERS	isoleucyl-tRNA synthetase - putative	-1.31883	0.0232585
LINF_170007200; LINF_170007100; LINF_170007000; LINF_170006900; LINF_170006800; LINF_170006700; LINF_170006600; LINF_170006500; LINF_170006400; LINF_170006300; LINF_170006200; LINF_170006100; LINF_170006000; LINF_170005900	EEF1α	elongation factor 1-alpha	-0.562677	0.022979
LINF_270025000; LINF_270024900	PEPCK	glycosomal phosphoenolpyruvate carboxykinase - putative	-1.17543	0.0228636
LINF_260024900	NOP86	nucleolar protein	-0.742991	0.0228303
LINF_320039600	RABL5	Rab-like 5, small G protein	-2.84762	0.0221464
LINF_330019100	PUF6	pumilio protein 6 - putative	-1.45775	0.0216535
LINF_300041700; LINF_280015200	RPS14	40S ribosomal protein S14	-0.945258	0.0211154
LINF_310020800	PuREBP1	Purine-Responsive Element Binding Protein 1	-0.439133	0.020713
LINF_340028300	TWF	twinfilin - putative	-0.95837	0.0206383
LINF_200013000	NSF	vesicular-fusion protein nsf - putative	-1.85091	0.0204282
LINF_360079300	POP	serine peptidase clan SC - family S9A - putative	-1.48338	0.0203109
LINF_180021400	NH	nonspecific nucleoside hydrolase	-1.11762	0.0200599
LINF_360015700; LINF_360015600	RPS10	40S ribosomal protein S10 - putative	-0.814693	0.0200149
LINF_360027100	HSP60-4	chaperonin HSP60 - mitochondrial precursor	-0.854008	0.0199078
LINF_320016600	HECT-D	HECT-domain (ubiquitin-transferase) - putative	-0.944345	0.0198023
LINF_350025100; LINF_210027600	RPS6	40S ribosomal protein S6 - putative	-0.838895	0.0196977
LINF_020009800	VDAC	voltage-dependent anion-selective channel - putative	-2.1246	0.0194837
LINF_280015900; LINF_280015700	RPS20	ribosomal protein S20 - putative	-1.43099	0.0192612
LINF_320013000	NRBD	RNA binding protein - putative	-1.16059	0.0191027
LINF_290017500	TXN1	tryparedoxin 1 - putative	-1.03006	0.0190756
LINF_270019800	ArgRS	arginyl-tRNA synthetase - putative	-0.911853	0.018997
LINF_290012700	LPG3	heat shock protein 90 - putative	-1.1568	0.0188815
LINF_320035300	RPN7	proteasome regulatory non-ATP-ase subunit - putative	-1.14229	0.018718
LINF_260019800	COG7	Golgi complex component 7 (COG7), putative	-1.1251	0.018564
LINF_130021300	UEV1	ubiquitin-conjugating enzyme - putative	-0.630241	0.0184258
LINF_180012100; LINF_180012200	CS	citrate synthase - putative	-0.998624	0.0180141
LINF_230014600	SCP2	3-ketoacyl-CoA thiolase - putative	-1.27684	0.0179522
LINF_050013500	MTAP	methylthioadenosine phosphorylase - putative	-0.845935	0.0177247
LINF_210021000	VAMP7A	vesicle-associated membrane protein - putative	-1.19148	0.017611
LINF_280017800	BiP	heat shock 70-related protein 1 - mitochondrial precursor - putative	-2.08197	0.0175509
LINF_210024300	SUB2	ATP-dependent RNA helicase SUB2 - putative	-0.9936	0.0173829
LINF_080010700	EIF2β	eukaryotic translation initiation factor 2 beta subunit - putative	-1.083	0.0168881
LINF_300007500	UBH	ubiquitin hydrolase - putative	-1.18578	0.0160783
LINF_360018400	ALD	fructose-1 -6-bisphosphate aldolase	-0.990334	0.0155678
LINF_340035700; LINF_340035600; LINF_320038800	RPL3	ribosomal protein L3 - putative	-0.633945	0.0151639
LINF_360060900	VHS	VHS domain containing protein - putative	-1.07331	0.0151458
LINF_360054400; LINF_130010500	RPL18	60S ribosomal protein L18 - putative	-1.29373	0.0142259
LINF_310029700	PGF2S	prostaglandin f2-alpha synthase/D-arabinose dehydrogenase	-0.98166	0.0141906
LINF_190016600	RPN9	proteasome regulatory non-ATP-ase subunit 9 - putative	-2.10884	0.0140137
LINF_360047300	GlyRS	glycyl tRNA synthetase - putative	-1.06916	0.0134367
LINF_180010100	ACO	aconitase - putative	-0.701554	0.01323
LINF_210026800	PSA2	proteasome alpha 2 subunit - putative	-1.21062	0.0126516
LINF_110013300; LINF_110013400	RPS21	40S ribosomal protein S21 - putative	-1.80143	0.0125082
LINF_240017400	RBP38	RNA-binding protein 38 - putative	-0.854889	0.0119212
LINF_350024100; LINF_210013000	RPL36	60S ribosomal protein L36 - putative	-1.15468	0.0114601
LINF_350038300; LINF_350038200	RPL31	60S ribosomal subunit protein L31 - putative	-0.878499	0.011437
LINF_240020600; LINF_240020500	TCTP	translationally controlled tumor protein (TCTP) - putative	-1.18079	0.0112968
LINF_250017300	ALDH2	aldehyde dehydrogenase - mitochondrial precursor	-0.793815	0.0112472
LINF_250013100; LINF_250013000; LINF_250012900	EIF5A2	eukaryotic initiation factor 5a - putative	-0.847137	0.0109059
LINF_300018100	PDXK	pyridoxal kinase - putative	-3.45552	0.0106768
LINF_140009900	NUDC-CS	N-terminal conserved domain of Nudc./CS domain containing protein - putative	-0.735856	0.0106306
LINF_340033000	EIF3G	RNA recognition motif. (a.k.a. RRM - RBD - or RNP domain)/RNA recognition motif (a.k.a. RRM - RBD - or RNP domain) - putative	-0.701639	0.0100648
LINF_080016000	STI1	stress-induced protein sti1	-1.18127	0.00957065
LINF_340022200	DUF3808	Protein of unknown function (DUF3808) - putative	-1.23508	0.00924587
LINF_320024000; LINF_320024100	SODB1	iron superoxide dismutase - putative	-1.5255	0.00803538
LINF_290029300	Rab-GDIα	rab-GDP dissociation inhibitor - putative	-0.559896	0.00766133
LINF_230024500	QB-SNARE	Qb-SNARE protein - putative	-1.24057	0.00748138
LINF_180014200	RAB7	rab7 GTP binding protein - putative	-2.83237	0.00737213
LINF_260006700; LINF_260006600	RPL7	60S ribosomal protein L7 - putative	-1.5317	0.00728741
LINF_360060500	PUF11	pumilio protein 11 - putative	-0.603121	0.00723107
LINF_350044000	TCP-1η	T-complex protein 1 - eta subunit - putative	-1.63992	0.00684146
LINF_360026300	PMM	phosphomannomutase - putative	-1.00063	0.00675885
LINF_300029100	ARL3C	ADP-ribosylation factor-like protein 3C, putative	-1.10899	0.00667261
LINF_230005400	PRX1M	peroxidoxin	-2.02295	0.00657517
LINF_300032600	SGT	small glutamine-rich tetratricopeptide repeat protein - putative	-3.53386	0.0063018
LINF_260017400	HSP70.4	heat shock 70-related protein 1 - mitochondrial precursor - putative	-0.817488	0.00577293
LINF_220011600	RPT5	proteasome regulatory ATPase subunit 5 - putative	-2.01305	0.00567842
LINF_360022300	PSA1	proteasome subunit alpha type-1 - putative	-1.04339	0.00531239
LINF_350025500; LINF_210027000	RPL32	60S ribosomal protein L32	-1.24094	0.00511817
LINF_360040400	14-3-3-I	14-3-3 protein 1 - putative	-0.841675	0.00501007
LINF_210018400	CRK1	cell division protein kinase 2	-2.68738	0.00479141
LINF_250022600	EIF3F	hypothetical protein - conserved	-1.35467	0.00477573
LINF_360005400	PUF1	PUF1 - putative	-3.12994	0.00474236
LINF_270033830; LINF_020012400	HSP78	ATP-dependent Clp protease subunit, heat shock protein 78 (HSP78), putative	-1.10061	0.00457288
LINF_270013800	Rab1A	ras-related protein RAB1A - putative	-0.93169	0.00454016
LINF_300009000	ABH15-XPD	Alpha/beta hydrolase family/X-Pro dipeptidyl-peptidase (S15 family) - putative	-1.6258	0.00426252
LINF_350059000	ANKR3	Dynein heavy chain and region D6 of dynein motor/Ankyrin repeats (3 copies)/Ankyrin repeat - putative	-3.04821	0.00386319
LINF_240026800	TK	transketolase	-0.686481	0.00372422
LINF_280036000; LINF_280035900; LINF_280035500; LINF_280035400; LINF_280035300; LINF_280035200; LINF_280035100; LINF_280035000; LINF_280035800; LINF_280035700; LINF_280035600	HSP70-1	hsp70	-0.723202	0.00364724
LINF_270030700	GTPB	GTP binding protein - putative	-0.926736	0.00291127
LINF_290006100	RPN1	proteasome regulatory non-ATPase subunit - putative	-1.11188	0.00287564
LINF_200014700	DKMTP-DO	1 -2-Dihydroxy-3-keto-5-methylthiopentene dioxygenase - putative	-1.60047	0.00283011
LINF_360046500; LINF_180011500	RPL10A	60S ribosomal protein L10a - putative	-0.947439	0.00230212
LINF_300009700	AspRS	aspartyl-tRNA synthetase - putative	-1.06796	0.00217203
LINF_350038800	6PGD	6-phosphogluconate dehydrogenase - decarboxylating - putative	-1.10516	0.00153971
LINF_360081500	PDI2	protein disulfide isomerase 2	-1.09321	0.00146902
LINF_040016900	DRBD3	RNA-binding protein - putative	-1.40119	0.00144914
LINF_160011200	PYR1A-B	carbamoyl-phosphate synthase - putative	-3.62996	0.00140789
LINF_320013900		hypothetical protein - conserved	-3.16392	0.00135775
LINF_360047700	EIF3I	eukaryotic translation initiation factor 3 subunit 2 - putative	-1.82095	0.00135726
LINF_240027000; LINF_240026900	RPS8	40S ribosomal protein S8 - putative	-0.68254	0.00124214
LINF_270006800	PSA7	proteasome alpha 7 subunit - putative	-0.892805	0.000856293
LINF_350029500	ATG24	Autophagy-related protein 24	-1.16235	0.000840825
LINF_060009600; LINF_060009400	RPL19	60S ribosomal protein L19 - putative	-1.21144	0.000793096
LINF_010009800	LACS	long-chain-fatty-acid-CoA ligase - putative	-0.900075	0.000734229
LINF_130010600	RPS12	40S ribosomal protein S12 - putative	-2.70785	0.000644572
LINF_300014400	ADK	adenosine kinase - putative	-0.679195	0.000358692
LINF_360044500	CYSS	cysteine synthase	-0.980087	0.000312093
LINF_080005200	VAMP7B	vesicle-associated membrane protein, putative	-3.60985	0.000192441
LINF_040006400		hypothetical protein - conserved	-1.19215	0.000157589
LINF_310031000	ARF2	ADP-ribosylation factor - putative	-3.31112	0.000145197
LINF_210012200	NBP35	nucleotide-binding protein - putative	-3.60173	0.000142356
LINF_360021400; LINF_350057500	NEK17-2	NEK family Serine/threonine-protein kinase, putative	-4.19146	0.000114729
LINF_070005800	GLP1	Golgi/lysosome glycoprotein 1 - putative	-3.32757	6.13204e-05

## Sheet: G4 - 96h
Volcano Plot Data: EIF4G4/CTRL - 96 hours
TriTrypDB ID	Abbreviation	Protein name	EIF4G4_ CTRL T-Difference	EIF4G4_ CTRL -log (P-Value)	Significance
LINF_310030700	ECI	3 -2-trans-enoyl-CoA isomerase - mitochondrial precursor - putative	3.51003	4.76978	+
LINF_350007500	RPL30	60S ribosomal protein L30	2.95919	3.96519	+
LINF_300033500	HSP60-1	chaperonin HSP60/CNP60 - putative	3.37709	3.72591	+
LINF_330033000	TRAP1	heat shock protein - putative	4.03396	3.69538	+
LINF_220008000		hypothetical protein - conserved	1.88719	3.68252	+
LINF_280032200	EIF4E3	eukaryotic translation initiation factor 4E - putative	5.88596	3.45884	+
LINF_040011900	UBE2	ubiquitin-conjugating enzyme E2 - putative	2.94588	3.35612	+
LINF_190015300	4CL	4-coumarate:coa ligase-like protein	2.79382	3.34049	+
LINF_360070500	EIF4G4	eukaryotic translation initation factor 4 gamma - putative	6.49358	3.19245	+
LINF_290033500	NEK7	serine/threonine-protein kinase - putative	1.45838	3.0201
LINF_180010900	RBP12	RNA binding protein - putative	2.64624	2.96087
LINF_200006100; LINF_200006000	PGKB/C	phosphoglycerate kinase	2.89474	2.92213
LINF_320024300	HSP60-2	chaperonin HSP60 - mitochondrial precursor	2.61608	2.85457
LINF_360069000	HAD	Haloacid dehalogenase-like hydrolase - putative	2.28385	2.64577
LINF_360037500	SUCLG2	succinyl-CoA ligase [GDP-forming] beta-chain - putative	3.42142	2.59956
LINF_150005800	HslU1	ATP-dependent protease ATPase subunit HslU1 - putative	2.17706	2.55335
LINF_110005600	GRIP	GRIP domain containing protein - putative	3.22417	2.46909
LINF_250030600	AEK1	AGC family serine/threonine kinase - putative	3.12279	2.44352
LINF_360081100	TCP-1θ	T-complex protein 1 - theta subunit - putative	3.3971	2.32145
LINF_360022600	CHC	clathrin heavy chain - putative	2.07695	2.31244
LINF_210024300	SUB2	ATP-dependent RNA helicase SUB2 - putative	1.50297	2.26496
LINF_090018500	MRP2/gBP25	mitochondrial RNA binding protein 2	1.46336	2.25974
LINF_160010700	OMP	orotidine-5-phosphate decarboxylase/orotate phosphoribosyltransferase - putative	3.47693	2.24443
LINF_320005100	ERBP1	EnigmRBP1	1.38895	2.21881
LINF_210018500	TCP-1δ	T-complex protein 1 - delta subunit - putative	3.54411	2.20956
LINF_020008700	RPN6	proteasome regulatory non-ATPase subunit 6 - putative	1.82337	2.19694
LINF_270033830; LINF_020012400	HSP78	ATP-dependent Clp protease subunit, heat shock protein 78 (HSP78), putative	2.74136	2.1421
LINF_300039100; LINF_210018100	RPL9	60S ribosomal protein L9 - putative	1.71777	2.08241
LINF_210009700	NTF2L-2	Nuclear transport factor 2 (NTF2-like) domain containing protein	1.297	2.0156
LINF_230021100	TCP-1γ	T-complex protein 1 - gamma subunit - putative	1.08122	1.9897
LINF_270019000	TCP-1β	T-complex protein 1 - beta subunit - putative	2.67282	1.90946
LINF_250005800	PABP3	poly(A)-binding protein 3	1.81766	1.88303
LINF_050005900	PPP	phosphoprotein phosphatase - putative	2.46275	1.86455
LINF_230007100	PB5	endoribonuclease L-PSP (pb5) - putative	3.06387	1.85865
LINF_320040200	TCP-1α	chaperonin alpha subunit - putative	1.32009	1.85551
LINF_360020500	EEF1β	translation elongation factor 1-beta - putative	1.68889	1.7629
LINF_270019700	ZC3H41	KH domain containing protein - putative	1.54835	1.62735
LINF_360015200; LINF_360015100	RPS18	40S ribosomal protein S18 - putative	2.48701	1.61069
LINF_330010000; LINF_330009900; LINF_330009800; LINF_330009500; LINF_330009400; LINF_330009300; LINF_330009200; LINF_330009100; LINF_330009000; LINF_330009600; LINF_330009700	HSP83-3	heat shock protein 83-17	2.15683	1.58008
LINF_040017600	ACT	actin	2.24005	1.56357
LINF_160020400; LINF_160020300; LINF_160020200	PFR1D	paraflagellar rod protein 1D - putative	1.52361	1.55647
LINF_020008100	SNAP	Soluble NSF attachment protein - SNAP - putative	1.62982	1.54325
LINF_280023600	RPN2	proteasome regulatory non-ATP-ase subunit 2 - putative	1.08898	1.53287
LINF_240012800	ME	malic enzyme - putative	1.9023	1.50026
LINF_010012900; LINF_010012800	EIF4AI	eukaryotic initiation factor 4a - putative	1.80122	1.48761
LINF_270020600; LINF_270020500	RPP0	60S acidic ribosomal protein P0 - putative	2.65688	1.45788
LINF_290029300	Rab-GDIα	rab-GDP dissociation inhibitor - putative	0.838195	1.37267
LINF_270032200	HSP-DNAJ-J2	heat shock protein DNAJ - putative	2.70277	1.36357
LINF_340008600	EIF5	eukaryotic translation initiation factor 5 - putative	1.27151	1.35792
LINF_140015400	TC40L	tc40 antigen-like	1.9001	1.357
LINF_360060500	PUF11	pumilio protein 11 - putative	1.61628	1.34603
LINF_040012800; LINF_040012700	NAC	nascent polypeptide associated complex subunit- like protein - copy 2	1.05723	1.33982
LINF_120010600	PGI	glucose-6-phosphate isomerase	1.59855	1.33403
LINF_350005400; LINF_350005300; LINF_350005200	PYK	pyruvate kinase	2.19741	1.28943
LINF_230009000	ADH	NADP-dependent alcohol dehydrogenase - putative	2.33156	1.27801
LINF_260006700; LINF_260006600	RPL7	60S ribosomal protein L7 - putative	2.22129	1.27684
LINF_230014800; LINF_230010700	ACS	acetyl-CoA synthetase - putative	0.87679	1.26602
LINF_320024000; LINF_320024100	SODB1	iron superoxide dismutase - putative	2.33404	1.25683
LINF_340014200; LINF_340014000	eEF1B beta 2	elongation factor 1-beta	2.76421	1.24351
LINF_350008800	DHH1	ATP-dependent DEAD-box RNA helicase - putative	0.660993	1.24015
LINF_230005400	PRX1M	peroxidoxin	2.73704	1.22822
LINF_140006800	AHPCL	AhpC/TSA family/Thioredoxin-like - putative	1.79794	1.2125
LINF_130022100; REV__LINF_340048900	TCP20	chaperonin TCP20 - putative	0.488932	1.20833
LINF_230005100	NOT11	NOT complex subunit 11	1.99217	1.20524
LINF_250027000	HHEDA	2 -4-dihydroxyhept-2-ene-1 -7-dioic acid aldolase - putative	2.97591	1.20281
LINF_360046400; LINF_180011200	RPS27-1	40S ribosomal protein S27-1 - putative	1.741	1.1918
LINF_360039100	ATPS	ATP synthase - putative	2.12989	1.18518
LINF_170005000	EIF3A	hypothetical protein - conserved	1.50777	1.18431
LINF_090018100; LINF_090018200	EIF2γ	translation initiation factor EIF-2B gamma subunit - putative	1.86109	1.17566
LINF_340031800	ALBA3	Alba - putative	2.31354	1.17212
LINF_130021300	UEV1	ubiquitin-conjugating enzyme - putative	1.64879	1.15005
LINF_330031700		hypothetical protein - conserved	1.91323	1.1385
LINF_280031400	VAB	Vacuolar proton pump subunit B - putative	1.58547	1.13283
LINF_190006400	MPCLM24	metallo-peptidase - Clan MG - Family M24	0.768466	1.13071
LINF_340009500; LINF_250018100	RPS25	ribosomal protein S25	2.34804	1.12849
LINF_040014500; LINF_040012600	RPL10	60S ribosomal protein L10 - putative	2.01461	1.12728
LINF_250010200; LINF_250010100	UBP1/2	RNA-binding protein - putative - UPB1	2.46947	1.12193
LINF_350024100; LINF_210013000	RPL36	60S ribosomal protein L36 - putative	2.74499	1.11503
LINF_090016050; LINF_090016000; LINF_330023700	EF1G	elongation factor-1 gamma	1.84428	1.11249
LINF_250028400; LINF_250028300	SCSα	succinyl-CoA synthetase alpha subunit - putative	1.35722	1.09173
LINF_110017500; LINF_110017300	RPL28	60S ribosomal protein L28 - putative	2.08536	1.08325
LINF_280015900; LINF_280015700	RPS20	ribosomal protein S20 - putative	2.52406	1.08039
LINF_100006500		hypothetical protein - conserved	0.563094	1.08021
LINF_310036600	ARF	ADP-ribosylation factor - putative	2.17305	1.06898
LINF_080010700	EIF2β	eukaryotic translation initiation factor 2 beta subunit - putative	1.0854	1.05576
LINF_150018600; LINF_150018800	PRX1A	tryparedoxin peroxidase	2.46263	1.05463
LINF_330014100; LINF_150018200	RPL6E	Ribosomal protein L6e - putative	2.7583	1.05077
LINF_360015700; LINF_360015600	RPS10	40S ribosomal protein S10 - putative	1.95741	1.04409
LINF_050013500	MTAP	methylthioadenosine phosphorylase - putative	0.946875	1.04059
LINF_300030200; LINF_300030100; LINF_300030600; LINF_300030000	HSP70-mt	heat shock 70-related protein 1 - mitochondrial precursor - putative	1.72876	1.04013
LINF_290016800; LINF_290016700; LINF_290016600	RPL1A	ribosomal protein L1a - putative	2.57993	1.03788
LINF_360046500; LINF_180011500	RPL10A	60S ribosomal protein L10a - putative	1.24048	1.0306
LINF_330025200	THIL	thiamine biosynthesis-like protein	1.36876	1.02732
LINF_340044000	RPL21	60S ribosomal protein L21 - putative	2.13478	1.02413
LINF_110013300; LINF_110013400	RPS21	40S ribosomal protein S21 - putative	2.64542	1.01982
LINF_350009300; LINF_350009200	RPS3A	40S ribosomal protein S3A - putative	3.06548	1.01926
LINF_170007200; LINF_170007100; LINF_170007000; LINF_170006900; LINF_170006800; LINF_170006700; LINF_170006600; LINF_170006500; LINF_170006400; LINF_170006300; LINF_170006200; LINF_170006100; LINF_170006000; LINF_170005900	EEF1α	elongation factor 1-alpha	0.28949	1.01681
LINF_290024700; LINF_290024200; LINF_290025100; LINF_290025000; LINF_290024400; LINF_290024300; LINF_290024600; LINF_290024900; LINF_290024800	PFR1D-1	paraflagellar rod protein 1D - putative	1.27608	1.015
LINF_350010700; LINF_320014400	RPL18A	60S ribosomal protein L18a - putative	2.355	1.00781
LINF_100008300	IDH	isocitrate dehydrogenase [NADP] - mitochondrial precursor - putative	1.34231	0.996813
LINF_220011600	RPT5	proteasome regulatory ATPase subunit 5 - putative	1.30956	0.995157
LINF_350023900; LINF_350023800; LINF_350023700	RPL5	60S ribosomal protein L5 - putative	2.60729	0.991662
LINF_320015700	TCP-1ε	chaperonin containing t-complex protein - putative	1.82823	0.991246
LINF_130017300; LINF_130017200	RPS4	40S ribosomal protein S4 - putative	2.23653	0.984295
LINF_360060700; LINF_360059600	RPSA	40S ribosomal protein SA - putative	2.26308	0.978642
LINF_050008500	TRYR	trypanothione reductase	1.46514	0.968059
LINF_230014600	SCP2	3-ketoacyl-CoA thiolase - putative	1.87861	0.960761
LINF_340033000	EIF3G	RNA recognition motif. (a.k.a. RRM - RBD - or RNP domain)/RNA recognition motif (a.k.a. RRM - RBD - or RNP domain) - putative	1.03308	0.959742
LINF_110012000; LINF_110011900	AMPEPT	aminopeptidase - putative	2.09654	0.951436
LINF_290006100	RPN1	proteasome regulatory non-ATPase subunit - putative	0.888434	0.943053
LINF_210018300; LINF_210018200	RPS23	40S ribosomal protein S23 - putative	1.6402	0.939881
LINF_350025500; LINF_210027000	RPL32	60S ribosomal protein L32	1.33634	0.937422
LINF_320036800; LINF_320036700	NDPK	nucleoside diphosphate kinase b	2.53931	0.935845
LINF_130018800		hypothetical protein - conserved	1.15705	0.931545
LINF_300036500	RBP42	RNA-binding protein 42 (RNA-binding motif protein 42) - putative	1.22886	0.928274
LINF_330036700	EIF5B	eukaryotic translation initiation factor 5B	0.383679	0.920585
LINF_140018000	ENO	enolase	2.57735	0.9202
LINF_290017500	TXN1	tryparedoxin 1 - putative	0.82759	0.91793
LINF_290032400; LINF_290032300	RPL13	60S ribosomal protein L13 - putative	1.80332	0.916918
LINF_240020600; LINF_240020500	TCTP	translationally controlled tumor protein (TCTP) - putative	2.09163	0.911461
LINF_340014400; LINF_150007100	RPL13A	60S ribosomal protein L13a - putative	1.80258	0.893872
LINF_360047700	EIF3I	eukaryotic translation initiation factor 3 subunit 2 - putative	1.29896	0.888616
LINF_110005900	SerRS	seryl-tRNA synthetase - putative	1.09491	0.883434
LINF_360018300; LINF_070012400	RPS9	40S ribosomal protein S9 - putative	1.95546	0.879837
LINF_320005500	SEC13	protein transport protein SEC13 - putative	0.625654	0.875086
LINF_350012900	cASAT	aspartate aminotransferase - putative	1.55776	0.874599
LINF_130009400	ALBA1	Alba - putative	1.75933	0.869845
LINF_140014500; LINF_140014400	CALP	calpain-like cysteine peptidase - putative	2.0903	0.863259
LINF_250014900	CYPA	cyclophilin type peptidyl-prolyl cis-trans isomerase	2.81748	0.857517
LINF_060009600; LINF_060009400	RPL19	60S ribosomal protein L19 - putative	1.17679	0.857062
LINF_290036400	RPS19-like	40S ribosomal protein S19-like protein	2.14477	0.84372
LINF_270016900	CDC48	vesicular transport protein (CDC48 homologue) - putative	0.906277	0.83271
LINF_360026300	PMM	phosphomannomutase - putative	1.55984	0.81836
LINF_300012900	THI4	4-methyl-5(beta-hydroxyethyl)-thiazole monophosphate synthesis protein - putative	0.844498	0.81336
LINF_350037700	CSE	cystathione gamma lyase - putative	1.747	0.812953
LINF_320009600	RPS2	40S ribosomal protein S2	3.04164	0.810129
LINF_220005300; LINF_040009700	RPL11	60S ribosomal protein L11 (L5 - L16)	1.99877	0.795435
LINF_350025100; LINF_210027600	RPS6	40S ribosomal protein S6 - putative	2.10514	0.791224
LINF_360078300	PGAM	2 -3-bisphosphoglycerate-independent phosphoglycerate mutase	1.29971	0.787444
LINF_330016500; LINF_150017600	RPS3	40S ribosomal protein S3 - putative	2.18855	0.787195
LINF_060017600	PK53	protein kinase - putative	0.961524	0.7843
LINF_300035200; LINF_300035100; LINF_300035000	gGAPDH	glyceraldehyde 3-phosphate dehydrogenase - glycosomal	1.73958	0.782961
LINF_290018300	HSP70	Hsp70 protein/TPR repeat/Tetratricopeptide repeat - putative	1.05229	0.779801
LINF_290014400	arl3a	ADP-ribosylation factor-like protein 3A - putative	0.966291	0.770704
LINF_010009300; LINF_010009200	RPS7	ribosomal protein S7 - putative	1.49467	0.765563
LINF_250018000; LINF_250017900	ATPB	ATP synthase subunit beta - mitochondrial - putative	0.847556	0.763655
LINF_260011400; LINF_260011200	HSP10 kDA	10 kDa heat shock protein - putative	1.68229	0.762075
LINF_280029900	EIF3E	eukaryotic translation initiation factor - putative	1.01593	0.760193
LINF_360048000	ADOHCY	S-adenosylhomocysteine hydrolase	1.79842	0.75955
LINF_220021800; LINF_220021400	RPL14	60S ribosomal protein L14 - putative	1.42107	0.756236
LINF_190021700	FKBP	FK506-binding protein (FKBP)-type peptidyl-prolyl isomerase - putative	1.14519	0.748837
LINF_300041000; LINF_300040800	METK2	S-adenosylmethionine synthetase	1.18362	0.747325
LINF_240026800	TK	transketolase	0.734828	0.742297
LINF_360022300	PSA1	proteasome subunit alpha type-1 - putative	0.974127	0.736694
LINF_240027300	HMGS	3-hydroxy-3-methylglutaryl-CoA synthase - putative	1.40559	0.735162
LINF_350043400; LINF_350043300	RPL23	60S ribosomal protein L23 - putative	1.48666	0.728627
LINF_130015900	RPT2	proteasome regulatory ATPase subunit 2 - putative	1.17322	0.718217
LINF_150018300	GDH	glutamate dehydrogenase	1.88185	0.714375
LINF_250013100; LINF_250013000; LINF_250012900	EIF5A2	eukaryotic initiation factor 5a - putative	2.10813	0.71365
LINF_340041900	RUVB 1	ruvb-like 1 DNA helicase - putative	0.715731	0.712104
LINF_270025000; LINF_270024900	PEPCK	glycosomal phosphoenolpyruvate carboxykinase - putative	1.20509	0.70591
LINF_350019500; LINF_350019400; LINF_350019300; LINF_350019200; LINF_320046200	RPL2	60S ribosomal protein L2 - putative	1.11412	0.704876
LINF_340035700; LINF_340035600; LINF_320038800	RPL3	ribosomal protein L3 - putative	1.32358	0.702606
LINF_200005800		hypothetical protein - conserved	1.21944	0.701261
LINF_350043800	PSMB2	proteasome beta 2 subunit - putative	0.78299	0.701052
LINF_310029700	PGF2S	prostaglandin f2-alpha synthase/D-arabinose dehydrogenase	1.52493	0.691238
LINF_330034600	MCP1	Metallocarboxypeptidase 1	0.664747	0.689083
LINF_080016000	STI1	stress-induced protein sti1	0.774499	0.681518
LINF_200018300; LINF_200018200	SMP1	small myristoylated protein-1	0.739713	0.661113
LINF_360054400; LINF_130010500	RPL18	60S ribosomal protein L18 - putative	0.573792	0.658892
LINF_190007400	KIFC1	C-terminal motor kinesin - putative	1.0211	0.65705
LINF_280032900; LINF_280032800	RPS17	40S ribosomal protein S17 - putative	1.03125	0.652732
LINF_320034100; LINF_320033900	RPL27	ribosomal protein L27 - putative	1.23988	0.648997
LINF_240013700	TIM	triosephosphate isomerase	0.831916	0.636117
LINF_050014800	MPCLM49	metallo-peptidase - Clan M- - Family M49	0.756492	0.635703
LINF_340051700	CAF40	CAF 40	0.786938	0.623401
LINF_310038400; LINF_220015500	RDK2	Repressor of differentiation kinase 2 - putative	0.629718	0.615374
LINF_210013800	NOT1	Domain of unknown function (DUF3819)/CCR4-Not complex component - Not1 - putative	0.686968	0.613849
LINF_130005800	CP1	carboxypeptidase - putative	1.19174	0.613311
LINF_070010600; LINF_070010500	RPL7A	60S ribosomal protein L7a - putative	1.33371	0.612604
LINF_340012100	RPN11	proteasome regulatory non-ATPase subunit 11 - putative	0.183974	0.611156
LINF_300009700	AspRS	aspartyl-tRNA synthetase - putative	0.908569	0.610838
LINF_360007700	EIF3L	eukaryotic translation initiation factor 3 subunit L - putative	0.728641	0.610528
LINF_320017700	RPN12	proteasome regulatory non-ATP-ase subunit - putative	0.593619	0.603343
LINF_360081900	EIF3C	eukaryotic translation initiation factor 3 subunit 8 - putative	0.636716	0.599568
LINF_320013000	NRBD	RNA binding protein - putative	1.25286	0.594995
LINF_350024500	ATP11	ATP11 protein - putative	0.759195	0.59008
LINF_110012700	AT-ATPase	anion-transporting ATPase-like protein	0.333689	0.589337
LINF_210015700	DUF4042	Domain of unknown function (DUF4042)/HEAT-like repeat - putative	0.766785	0.588703
LINF_170008800	CYSB	cystathionine beta-synthase	0.76077	0.585317
LINF_350038800	6PGD	6-phosphogluconate dehydrogenase - decarboxylating - putative	0.582924	0.585091
LINF_320012700	PAN3	Pab1p-dependent poly(A) ribonuclease subunit, putative	0.943495	0.579037
LINF_330041600; LINF_190008800	RPS13	40S ribosomal protein S13 - putative	0.701498	0.578084
LINF_060011400; LINF_060011300	RPL23A	60S ribosomal protein L23a - putative	0.824657	0.569774
LINF_320028100	EIF3K	SAC3/GANP/Nin1/mts3/eIF-3 p25 family/COP9 signalosome - subunit CSN8 - putative	0.366558	0.56218
LINF_180010100	ACO	aconitase - putative	0.717379	0.55954
LINF_110008400	14-3-3-II	14-3-3 protein 2 - putative	0.466574	0.557433
LINF_360007100; LINF_360007000; LINF_360006900; LINF_360006800	EEF2-2	elongation factor 2	0.85689	0.554814
LINF_320009100	HEL67/Ded1-1	ATP-dependent RNA helicase - putative	0.274647	0.553469
LINF_180019100	HSP110	heat shock protein 110 - putative	1.05316	0.550317
LINF_350055900	PABP1	polyadenylate-binding protein 1	0.298922	0.545464
LINF_180016700	RAB5A	Ras-related protein Rab5A - putative	1.33315	0.543133
LINF_120007200	RPT3	proteasome regulatory ATPase subunittcc1l8.3 - putative	0.746442	0.539289
LINF_030014900	EIF2α	eukaryotic initiation factor 2a - putative	0.608043	0.520418
LINF_360044500	CYSS	cysteine synthase	0.347058	0.513824
LINF_340006400	MDH	malate dehydrogenase	0.597634	0.504538
LINF_300014400	ADK	adenosine kinase - putative	0.553277	0.501483
LINF_360014300	MKK5	mitogen-activated protein kinase kinase - putative	0.149583	0.49719
LINF_260013800; LINF_260013700	RPS16	40S ribosomal protein S16 - putative	0.817883	0.49331
LINF_320009000	Rpn8	19S proteasome non-atpase subunit 8	0.569663	0.490603
LINF_110015700; LINF_110015600	RPS5	40S ribosomal protein S5	0.988749	0.482185
LINF_240027000; LINF_240026900	RPS8	40S ribosomal protein S8 - putative	0.652061	0.480962
LINF_280034800; LINF_280034700	RACK1	receptor for activated C kinase 1	1.01852	0.479265
LINF_250013300	PP2C	protein phosphatase - putative	0.445066	0.476512
LINF_360030600	cGAPDH	glyceraldehyde 3-phosphate dehydrogenase, cytosolic	0.451163	0.458424
LINF_350029500	ATG24	Autophagy-related protein 24	0.491207	0.456336
LINF_300037600; LINF_280010400	RPS26	ribosomal protein S26 - putative	0.337989	0.455484
LINF_300043100; LINF_300043000	LIP2	60S acidic ribosomal protein P2 - putative	0.264312	0.450085
LINF_270006800	PSA7	proteasome alpha 7 subunit - putative	0.351405	0.447558
LINF_340032100	RUVBL	ruvB-like DNA helicase - putative	0.323842	0.445166
LINF_260021500; LINF_260021400; LINF_260021300	S33-2	40S ribosomal protein S33 - putative	0.610069	0.442375
LINF_060005200	WD-G-beta-1	WD domain - G-beta repeat - putative	0.44729	0.442186
LINF_350042400	GIM5A	Gim5A protein - putative	0.373505	0.4355
LINF_360052900; LINF_350017500	RPT6	19S proteasome regulatory subunit	0.264483	0.411158
LINF_010010300; LINF_010010000	ACS3	long-chain-fatty-acid-CoA ligase - putative	0.143998	0.400784
LINF_130010600	RPS12	40S ribosomal protein S12 - putative	0.3683	0.397205
LINF_150009200; LINF_150009100	RPLP1	60S acidic ribosomal protein - putative	0.279448	0.396997
LINF_300041700; LINF_280015200	RPS14	40S ribosomal protein S14	0.498122	0.394359
LINF_040007500	GRAM	GRAM domain containing protein - putative	0.226818	0.391556
LINF_270021500	RPN3	proteasome regulatory non-ATP-ase subunit 3 - putative	0.21325	0.390389
LINF_350038300; LINF_350038200	RPL31	60S ribosomal subunit protein L31 - putative	0.252513	0.384534
LINF_110007000	VSP1	acidocalcisomal pyrophosphatase	0.286915	0.381208
LINF_010009800	LACS	long-chain-fatty-acid-CoA ligase - putative	0.126695	0.381106
LINF_330032500; LINF_300008300	TBC-1	Rab-GTPase-TBC domain containing protein - putative	0.177916	0.376009
LINF_350027200	DRBD2	RNA-binding protein - putative	0.0596593	0.367805
LINF_270030700	GTPB	GTP binding protein - putative	0.106572	0.364389
LINF_100015800	Rab11	small GTP-binding protein Rab11 - putative	0.208153	0.356237
LINF_340044200	VAA	vacuolar ATP synthase catalytic subunit A - putative	0.0539525	0.346778
LINF_270025600	TRYS	trypanothione synthetase - putative	0.152693	0.346107
LINF_330030400	WD-G-beta-3	WD domain - G-beta repeat - putative	0.11499	0.345632
LINF_220011100	RPT1	proteasome regulatory ATPase subunit 1 - putative	0.207575	0.336894
LINF_190016600	RPN9	proteasome regulatory non-ATP-ase subunit 9 - putative	0.0499287	0.332246
LINF_360047300	GlyRS	glycyl tRNA synthetase - putative	0.0641003	0.328006
LINF_250022600	EIF3F	hypothetical protein - conserved	0.062692	0.327993
LINF_110016000	PPDK	pyruvate phosphate dikinase - putative	0.0431099	0.322764
LINF_100011100; LINF_100011000; LINF_100010900; LINF_100010800; LINF_100010700; LINF_100010600; LINF_100010300; LINF_100010200; LINF_100010400; LINF_100011300; LINF_100010500; LINF_100010100	GP63-3	GP63 - leishmanolysin	0.0900828	0.322245
LINF_300007500	UBH	ubiquitin hydrolase - putative	0.0357615	0.31603
LINF_170020200	EIF3B	translation initiation factor - putative	0.0309238	0.313671
LINF_310009700	CAP5.5	cytoskeleton-associated protein CAP5.5 - putative	0.0265814	0.311657
LINF_180012100; LINF_180012200	CS	citrate synthase - putative	-0.0103912	0.297381
LINF_180019600	PUF2	pumilio protein 2 - putative	-0.0125275	0.296206
LINF_360018400	ALD	fructose-1 -6-bisphosphate aldolase	-0.0486012	0.294912
LINF_250020400	RTB	GTP-binding protein - putative	-0.0606416	0.285064
LINF_150018400	SPPS	solanesyl-diphosphate synthase - putative	-0.0670452	0.27393
LINF_130022300	P5CR	pyrroline-5-carboxylate reductase	-0.109634	0.272767
LINF_260019800	COG7	Golgi complex component 7 (COG7), putative	-0.0881704	0.26786
LINF_240006000	GNBβ	guanine nucleotide-binding beta subunit-like protein	-0.101183	0.261934
LINF_300013000		hypothetical protein - conserved	-0.0584984	0.260745
LINF_290025400; LINF_110017900	RPS15A	40S ribosomal protein S15A - putative	-0.0697009	0.258176
LINF_320016600	HECT-D	HECT-domain (ubiquitin-transferase) - putative	-0.0854212	0.256595
LINF_340037900; LINF_340037400	RRP6	exosome subunit rrp6p homologue - putative	-0.140965	0.252843
LINF_350044000	TCP-1η	T-complex protein 1 - eta subunit - putative	-0.0670338	0.252788
LINF_360005700	STI1-1	stress-inducible protein STI1 homolog	-0.221736	0.249509
LINF_350014200	CSPB33	cell cycle sequence binding phosphoprotein (RBP33) - putative	-0.173716	0.244222
LINF_210010300	HSP-DNAJ-J3	DnaJ protein - putative	-0.065623	0.242459
LINF_300029100	ARL3C	ADP-ribosylation factor-like protein 3C, putative	-0.158148	0.237167
LINF_340005000	SCDH	short chain dehydrogenase - putative	-0.148066	0.231089
LINF_220005800	HSP-DNAJ	heat shock protein DNAJ - putative	-0.213934	0.229343
LINF_340010100	KAP95	importin beta-1 subunit - putative	-0.264657	0.222483
LINF_250024400	SRD5A	3-oxo-5-alpha-steroid 4-dehydrogenase, putative	-0.285154	0.22247
LINF_290008200	HIP	Hsc70-interacting protein (Hip), putative	-0.405728	0.211878
LINF_250017300	ALDH2	aldehyde dehydrogenase - mitochondrial precursor	-0.219803	0.207676
LINF_110017600	SEC31	protein transport protein SEC31 - putative	-0.278258	0.194943
LINF_180011900	HEAT	HEAT repeats/HEAT repeat - putative	-0.179379	0.193984
LINF_070015200	STK	serine/threonine kinase - putative	-0.368606	0.188005
LINF_360070900	NOT10	CCR4-NOT transcription complex subunit 10 - putative	-0.317553	0.187169
LINF_110009600	PUF10	pumillio protein 10 - putative	-0.521898	0.183892
LINF_360029600	DGR1	developmentally regulated GTP-binding protein 1 - putative	-0.218801	0.182595
LINF_290032900	PFK	ATP-dependent phosphofructokinase	-0.360907	0.180931
LINF_360080500	NACHT	RNA ligase/6-phosphofructo-2-kinase/NACHT domain/AAA domain containing protein - putative	-0.308245	0.174167
LINF_240009000	UCHL	ubiquitin carboxyl-terminal hydrolase - putative	-0.594117	0.171695
LINF_240005000	CCAP	clathrin coat assembly protein - putative	-0.296371	0.16764
LINF_310018700	VP1	Pyrophosphate-energized vacuolar membrane proton pump 1 - putative	-0.460827	0.162061
LINF_350036300	DED1/ Ded1-2	ATP-dependent RNA helicase - putative	-0.290494	0.159873
LINF_320027600	KAP123	Importin subunit beta-4, putative	-0.120437	0.15771
LINF_270024100	ERF1	eRF1 domain 1/eRF1 domain 2/eRF1 domain 3 - putative	-0.181701	0.155529
LINF_340022200	DUF3808	Protein of unknown function (DUF3808) - putative	-0.334101	0.153496
LINF_340045900	TPRD	TPR repeat - putative	-0.409629	0.151736
LINF_110016300	ATPTB3	mitochondrial ATP synthase subunit ATPTB3	-0.235875	0.149502
LINF_340052400		hypothetical protein - conserved	-0.215494	0.147663
LINF_360081500	PDI2	protein disulfide isomerase 2	-0.250872	0.146442
LINF_150022800	RPS6	ribosomal protein S6 - putative	-0.368991	0.139099
LINF_360029800		hypothetical protein - conserved	-0.383198	0.138455
LINF_170021500	ZPR1	zinc-finger protein ZPR1 - putative	-0.23403	0.134951
LINF_360031300; LINF_360031200	SMT24	sterol 24-c-methyltransferase - putative	-0.887822	0.134202
LINF_190011100		hypothetical protein - conserved	-0.322196	0.134147
LINF_360066000	ILERS	isoleucyl-tRNA synthetase - putative	-0.377441	0.133431
LINF_200014700	DKMTP-DO	1 -2-Dihydroxy-3-keto-5-methylthiopentene dioxygenase - putative	-0.623057	0.133145
LINF_230006100	GDPMP	GDP-mannose pyrophosphorylase	-0.323137	0.1309
LINF_190007800	ZC3H39	RNA binding protein - putative	-0.138793	0.129552
LINF_210016900; LINF_210016800; LINF_210016700	HH2A	histone H2A - putative	-0.541442	0.127862
LINF_070008800	DBP2B	ATP-dependent DEAD/H RNA helicase - putative	-0.564257	0.122219
LINF_300009000	ABH15-XPD	Alpha/beta hydrolase family/X-Pro dipeptidyl-peptidase (S15 family) - putative	-0.446424	0.120659
LINF_270023800		hypothetical protein - conserved	-0.422131	0.118418
LINF_320039600	RABL5	Rab-like 5, small G protein	-0.409892	0.11788
LINF_180007100	AHSA1	Activator of Hsp90 ATPase - N-terminal/Activator of Hsp90 ATPase homolog 1-like protein - putative	-0.460487	0.116944
LINF_360040400	14-3-3-I	14-3-3 protein 1 - putative	-0.735522	0.116795
LINF_360079300	POP	serine peptidase clan SC - family S9A - putative	-0.407644	0.115319
LINF_360005100; LINF_350005100; LINF_310040900; LINF_250031800; LINF_210005100; LINF_020005100; LINF_150005000	HH4	histone H4	-1.12837	0.111968
LINF_090009700		hypothetical protein - conserved	-0.753009	0.109464
LINF_250025200	NOT5	Not1 N-terminal domain - CCR4-Not complex component/NOT2 / NOT3 / NOT5 family - putative	-0.807699	0.108059
LINF_300032600	SGT	small glutamine-rich tetratricopeptide repeat protein - putative	-1.01299	0.107901
LINF_270017500	MRP1/gBP21	mitochondrial RNA binding protein 1	-0.390207	0.107397
LINF_210021000	VAMP7A	vesicle-associated membrane protein - putative	-0.599863	0.106469
LINF_350014600		hypothetical protein - conserved	-0.348905	0.105449
LINF_100007300	NOP56	Nucleolar protein 56 - putative	-0.442469	0.102988
LINF_050005200	SAR1	ras-like small GTPases - putative	-0.32391	0.102929
LINF_130018000	XAB1	XPA-interacting protein - putative	-0.807963	0.0982241
LINF_310020800	PuREBP1	Purine-Responsive Element Binding Protein 1	-0.621131	0.09376
LINF_270019800	ArgRS	arginyl-tRNA synthetase - putative	-0.644604	0.0924106
LINF_060018400	MONO	Monooxygenase, putative	-0.409835	0.0905885
LINF_110015300	MRB1P	MRB1-associated protein	-0.688585	0.0897052
LINF_210028500	TUBβ	beta tubulin	-0.28348	0.0879156
LINF_190017000	CAP36	Cytoskeleton-associated protein 36 kDa	-0.765355	0.0870247
LINF_350027100; LINF_240028300	RPL12	60S ribosomal protein L12 - putative	-0.533521	0.086111
LINF_130012200	UBL	ubiquitin-like protein	-0.478406	0.0856972
LINF_080009400		hypothetical protein - conserved	-0.50761	0.0840535
LINF_190006900; LINF_190006800	ANC2	ADP- ATP carrier protein 1 - mitochondrial precursor - putative	-1.16892	0.0836641
LINF_110013900		hypothetical protein - conserved	-1.31598	0.0820717
LINF_310028300; LINF_310026800; LINF_090015200; LINF_360043900	RAD60	Ubiquitin-2 like Rad60 SUMO-like/Ubiquitin family/Ubiquitin-like domain/Ribosomal L40e family - putative	-0.729201	0.0797968
LINF_240021800	SDH1	Succinate dehydrogenase [ubiquinone] flavoprotein subunit - mitochondrial	-0.787704	0.0797388
LINF_240017400	RBP38	RNA-binding protein 38 - putative	-0.784048	0.0794433
LINF_270018900	STRAP	WD domain - G-beta repeat - putative	-0.477222	0.0781676
LINF_180007200	RBP29	RNA-binding protein 29 - putative	-0.535448	0.0770379
LINF_300015700	UBE4B	ubiquitin conjugation factor E4 B - putative	-0.558079	0.0740507
LINF_330007600	TDR1	thiol-dependent reductase 1	-0.306669	0.0687802
LINF_040014400	J27	chaperone protein DNAj - putative	-0.410977	0.0608243
LINF_290012700	LPG3	heat shock protein 90 - putative	-0.497318	0.0600832
LINF_210020200	TK	thymidine kinase - putative	-0.729886	0.0600727
LINF_130008800; LINF_130008700; LINF_130008600; LINF_130008500; LINF_130008400; LINF_130008300; LINF_130008200; LINF_130008100; LINF_130008000; LINF_130007900; LINF_130007800; LINF_130007700	TUBα	alpha tubulin	-0.394574	0.0598717
LINF_350050500	P23	CS domain containing protein - putative	-2.02576	0.058232
LINF_210018400	CRK1	cell division protein kinase 2	-1.40486	0.0570254
LINF_330028000	PRS	phosphoribosylpyrophosphate synthetase - putative	-1.11679	0.0559748
LINF_170021400	DUB17	otubain cysteine peptidase - Clan CA - family C65 - putative	-0.774958	0.0557776
LINF_210026800	PSA2	proteasome alpha 2 subunit - putative	-0.318675	0.0542093
LINF_330033100	NOP53	Nucleolar protein 53	-0.375115	0.0528162
LINF_300034100		hypothetical protein - conserved	-0.510645	0.0514036
LINF_360011000; LINF_270011600	CRK3	cdc2-related kinase 3 - putative	-0.713285	0.0498706
LINF_080016600	MRB3010	guide RNA binding protein - putative	-0.834049	0.0468144
LINF_150008000	RPA	replication Factor A 28 kDa subunit - putative	-0.759193	0.0452961
LINF_320023200	PUF7	pumilio/PUF RNA binding protein 7 - putative	-0.416282	0.0430354
LINF_360057100		hypothetical protein - conserved	-0.963913	0.0428381
LINF_210013400	RPN5	proteasome regulatory non-ATP-ase subunit 5 - putative	-0.774323	0.0379397
LINF_340028800	AsnRS	asparaginyl-tRNA synthetase - putative	-0.968011	0.0349779
LINF_330019100	PUF6	pumilio protein 6 - putative	-0.678413	0.0347918
LINF_350047100	PABP2	poly(A)-binding protein 2	-0.758666	0.0331336
LINF_320035300	RPN7	proteasome regulatory non-ATP-ase subunit - putative	-0.941416	0.0321343
LINF_280018600	PAH	phenylalanine-4-hydroxylase	-1.05395	0.0319607
LINF_350014800	CK	casein kinase - putative	-1.49059	0.0290506
LINF_360050900	OXR	oxidoreductase - putative	-0.5759	0.0289423
LINF_330008900	ABCF1	ATP-binding cassette sub-family F member 1 - putative	-1.08437	0.0287368
LINF_350059000	ANKR3	Dynein heavy chain and region D6 of dynein motor/Ankyrin repeats (3 copies)/Ankyrin repeat - putative	-1.28598	0.0270043
LINF_200019300	PF16	paralyzed flagella protein 16	-2.33644	0.0269536
LINF_320029100	MAPL	membrane associated protein-like protein	-0.833097	0.025818
LINF_100018900	RABX1	Ras-related protein RabX1 - putative	-3.42145	0.0257884
LINF_260024900	NOP86	nucleolar protein	-1.72226	0.0241227
LINF_240012300	SRP54	signal recognition particle - putative	-1.68773	0.0238101
LINF_300021700	CRAL/TRIO	CRAL/TRIO - N-terminal domain/CRAL/TRIO domain containing protein - putative	-0.99298	0.0214842
LINF_360060900	VHS	VHS domain containing protein - putative	-0.946404	0.0201268
LINF_160011200	PYR1A-B	carbamoyl-phosphate synthase - putative	-2.71763	0.0200248
LINF_210007900; LINF_210007800	HK1	hexokinase - putative	-1.58997	0.0195049
LINF_350045500	MAPKK	MAP kinase kinase-like protein	-1.15726	0.0194713
LINF_360068400	KH1	flagellum targeting protein kharon1 - putative	-0.665082	0.0193674
LINF_340028300	TWF	twinfilin - putative	-1.07092	0.019174
LINF_230005800	PAVE1	posterior and Ventral Edge protein 1	-1.13021	0.0181861
LINF_230024500	QB-SNARE	Qb-SNARE protein - putative	-2.56944	0.0177932
LINF_360015500		hypothetical protein - conserved	-1.48462	0.0177805
LINF_250018800		hypothetical protein - conserved	-1.2807	0.0177514
LINF_360063500	NDH2	NADH dehydrogenase - putative	-0.993807	0.0173833
LINF_340011100	CLRP	leucine-rich repeat protein - putative	-0.99809	0.0172264
LINF_260017400	HSP70.4	heat shock 70-related protein 1 - mitochondrial precursor - putative	-0.400291	0.0172261
LINF_240024800		hypothetical protein - conserved	-1.28102	0.0154723
LINF_220013200	CAP51V	Cytoskeleton associated protein 51V	-0.822824	0.0150932
LINF_280017800	BiP	heat shock 70-related protein 1 - mitochondrial precursor - putative	-2.91056	0.0144221
LINF_280036000; LINF_280035900; LINF_280035500; LINF_280035400; LINF_280035300; LINF_280035200; LINF_280035100; LINF_280035000; LINF_280035800; LINF_280035700; LINF_280035600	HSP70-1	hsp70	-0.5223	0.0143509
LINF_360055000	PSP1-CT	PSP1 C-terminal conserved region containing protein - putative	-2.24042	0.0142559
LINF_310029900	ARML	ARM-like helical domain-containing protein	-2.11019	0.0139783
LINF_140009900	NUDC-CS	N-terminal conserved domain of Nudc./CS domain containing protein - putative	-0.87447	0.0128259
LINF_190005300; LINF_190005200; LINF_090020900; LINF_170019500	HH2B	histone H2B	-2.89448	0.012764
LINF_350035900	UBA1B	ubiquitin-activating enzyme E1 - putative	-1.94133	0.0120901
LINF_040006400		hypothetical protein - conserved	-0.743884	0.0117845
LINF_310031000	ARF2	ADP-ribosylation factor - putative	-2.49783	0.0116867
LINF_200021400	SNAP	SNAP protein - putative	-2.20155	0.0111414
LINF_100006200		hypothetical protein - conserved	-0.994559	0.0111365
LINF_320023000	COPE	coatomer subunit epsilon	-1.02029	0.0100752
LINF_320027000	ERF1-MTASE	eRF1 methyltransferase catalytic subunit - putative	-1.04505	0.00935405
LINF_180021400	NH	nonspecific nucleoside hydrolase	-1.06192	0.00930999
LINF_210020600	ADKB	adenylate kinase - putative	-1.51663	0.00906114
LINF_360021400; LINF_350057500	NEK17-2	NEK family Serine/threonine-protein kinase, putative	-2.41746	0.00810383
LINF_220019800	IFT	intraflagellar transport protein-like protein	-1.21873	0.00748109
LINF_050010200; LINF_050010100; LINF_050010000	ATPF1A	ATP synthase F1 - alpha subunit - putative	-0.951044	0.00717703
LINF_350023200		hypothetical protein - conserved	-0.694361	0.00443883
LINF_350050100; LINF_350050000	MCP11	mitochondrial carrier protein 11	-1.63006	0.00418883
LINF_060007800		hypothetical protein - conserved	-1.60784	0.00409163
LINF_210022900	OIVDHα	2-oxoisovalerate dehydrogenase alpha subunit - putative	-1.08617	0.00388965
LINF_190005100		hypothetical protein - conserved	-1.22113	0.00355389
LINF_320013900		hypothetical protein - conserved	-3.62472	0.00288692
LINF_040016900	DRBD3	RNA-binding protein - putative	-1.23797	0.00251852
LINF_350019000	ThtRS	threonyl-tRNA synthetase - putative	-0.665533	0.00211622
LINF_190009300	NAP	nucleosome assembly protein - putative	-1.54871	0.00176128
LINF_360027200	HSP60-3	chaperonin HSP60 - mitochondrial precursor	-1.80036	0.00131506
LINF_360027100	HSP60-4	chaperonin HSP60 - mitochondrial precursor	-2.74901	0.00107158
LINF_080005200	VAMP7B	vesicle-associated membrane protein, putative	-3.98804	0.000738727
LINF_270013800	Rab1A	ras-related protein RAB1A - putative	-2.27995	0.000589341
LINF_300018100	PDXK	pyridoxal kinase - putative	-3.01012	0.000315487
LINF_180014200	RAB7	rab7 GTP binding protein - putative	-3.76895	0.000190721
LINF_070005800	GLP1	Golgi/lysosome glycoprotein 1 - putative	-4.1534	0.000175257
LINF_020009800	VDAC	voltage-dependent anion-selective channel - putative	-4.88686	9.96593e-05
LINF_300016800	KAP60	importin alpha - putative	-3.33633	3.5682e-05
LINF_330026900	RAB18	small GTP-binding protein Rab18 - putative	-1.27712	3.0255e-05
LINF_360005400	PUF1	PUF1 - putative	-3.31042	1.57729e-05
LINF_200013000	NSF	vesicular-fusion protein nsf - putative	-4.17289	9.7683e-06
LINF_210012200	NBP35	nucleotide-binding protein - putative	-3.94059	7.67876e-06
