# Supplementary material for: The related EIF4G3 and EIF4G4 initiation factors from Leishmania: dissimilar modes of action during translation revealed by a comparative proteomic approach
Source: Parasit Vectors. 2026 Mar 4;19:153. doi: 10.1186/s13071-026-07297-1 (PMC13067578; doi:10.1186/s13071-026-07297-1)
Supplement: Supplementary file 6 — Additional file 6. [file 13071_2026_7297_MOESM6_ESM.xlsx]

## Sheet: LdiG3 24h >1.5 1 peptide
PROTEINS CO-PRECIPITATED WITH THE TAGGED EIF4G3 AT THE 24HS TIME POINT (proteins with enrichment ratios greater than 1.5-fold and represented by at least one peptide in two replicates from either of the tagged eIF4Gs from any of the time points )
Protein IDs	Fasta headers	Unique peptides LdiWT		Unique peptides EIF4G3			Intensity LdiWT		Intensity EIF4G3			Average IP LdiWT	Average IP EIF4G3	Enrichment Ratio EIF4G3/ LdiWT	Categorization
		IP2	IP3	IP1	IP2	IP3	IP2	IP3	IP1	IP2	IP3
LINF_160022100	eukaryotic translation initiation factor 4 gamma	0	0	15	16	17	0	0	2.40085e+10	30876967000	3.84904e+10	0	3.11253e+10	#DIV/0!	Translation initiation factors
LINF_360027200	Chaperonin HSP60 - mitochondrial precursor	9	9	15	15	14	12925705000	13795380000	2.53396e+10	23803780000	2.36106e+10	13360542500	2.42513e+10	1.81515	Heat-shock, chaperones and chaperonins
LINF_330010000; LINF_330009900; LINF_330009800; LINF_330009500; LINF_330009400; LINF_330009300; LINF_330009200; LINF_330009100; LINF_330009000; LINF_330009600; LINF_330009700	Heat shock protein 83-17	10	10	22	21	22	2699680000	2785036000	1.43945e+10	10864183000	11455340000	2742358000	12238007000	4.46259	Heat-shock, chaperones and chaperonins
LINF_360007100 LINF_360007000 LINF_360006900 LINF_360006800	elongation factor 2	20	4	31	26	23	3949645000	5.18032e+08	1.18478e+10	9946420000	6152250000	2233838400	9.3155e+09	4.17018	Other proteins involved in translation
LINF_350055900	polyadenylate-binding protein 1	4	2	5	15	17	193195850	73108080	314557200	9155619000	10183810000	133151965	6.55133e+09	49.2019	RNA-binding proteins
LINF_300009600	eukaryotic translation initiation factor 4E - putative	0	0	12	14	13	0	0	2.08974e+09	5100810000	7432750000	0	4.87443e+09	#DIV/0!	Translation initiation factors
LINF_010012900 LINF_010012800	eukaryotic initiation factor 4a - putative	6	3	11	9	9	608485500	171749000	2168214000	3977292000	5696210000	390117250	3.94724e+09	10.1181	Translation initiation factors
LINF_200006100 LINF_200006000	Phosphoglycerate kinase B or C	0	0	12	12	12	0	0	4.2242e+09	2718932700	3326180000	0	3.4231e+09	#DIV/0!	Metabolic Enzymes
LINF_230021100	T-complex protein 1 - gamma subunit - putative	10	8	19	15	15	1070824500	471539800	4.0883e+09	3437225000	2527460000	771182150	3.351e+09	4.34527	Heat-shock, chaperones and chaperonins
LINF_330033000	Heat shock protein - putative	8	4	18	19	13	700488000	233734400	4.00687e+09	3892438000	2127840000	467111200	3.34238e+09	7.15543	Heat-shock, chaperones and chaperonins
LINF_270019700	KH domain containing protein - putative	1	2	11	18	15	80741300	199762200	715000800	3661801000	4417660000	140251750	2.93149e+09	20.9016	RNA-binding proteins
LINF_320009100	ATP-dependent RNA helicase - putative	10	7	14	12	12	1965493000	1205370000	1.91017e+09	2516591000	3018860000	1585431500	2.48187e+09	1.56543	RNA-binding proteins
LINF_270019000	T-complex protein 1 - beta subunit - putative	9	6	14	12	11	745890000	332677400	2697522000	1911543700	1336920000	539283700	1.982e+09	3.67524	Heat-shock, chaperones and chaperonins
LINF_010010300 LINF_010010000	Fatty acyl CoA synthetase 3	0	0	10	9	7	0	0	1338442800	1529828300	2203760000	0	1.69068e+09	#DIV/0!	Metabolic Enzymes
LINF_300033500	Chaperonin HSP60 - mitochondrial precursor	1	0	9	9	4	33454600	0	1.7929e+09	2150060000	555659000	16727300	1.49954e+09	89.6462	Heat-shock, chaperones and chaperonins
LINF_180012500	Dynein light chain Tctex-type - putative	1	1	1	0	1	0	1.05391e+09	1.59309e+09	0	2864030000	5.26953e+08	1.48571e+09	2.81943	Other proteins
LINF_350050500	Co-chaperone protein P23	1	1	4	3	3	40979300	2.56851e+08	1.82422e+09	588682600	1336140000	148914950	1.24968e+09	8.3919	Heat-shock, chaperones and chaperonins
LINF_320015700	T-complex protein 1, epsilon subunit, putative	2	2	8	5	6	263270500	117649540	1238305800	834376400	639743000	190460020	9.04142e+08	4.74715	Heat-shock, chaperones and chaperonins
LINF_360081100	T-complex protein 1 - theta subunit - putative	9	4	13	10	6	549383000	243811600	1330995600	935818400	424918000	396597300	897244000	2.26236	Heat-shock, chaperones and chaperonins
LINF_170011800	RNA-binding protein - putative	0	0	0	3	7	0	0	0	627122100	2014220000	0	8.80447e+08	#DIV/0!	RNA-binding proteins
LINF_310030700	3 -2-trans-enoyl-CoA isomerase - mitochondrial precursor - putative	1	0	1	2	2	106412700	0	7.59945e+08	753286600	826982000	53206350	780071200	14.6612	Metabolic Enzymes
LINF_220005800	Heat shock protein DNAJ - putative	1	1	3	3	5	49209000	36772340	583839600	666327200	965276000	42990670	7.38481e+08	17.1777	Heat-shock, chaperones and chaperonins
LINF_090018100 LINF_090018200	eukaryotic translation initiation factor 2 gamma subunit	3	3	5	5	5	278851000	2.47835e+08	652639200	694048300	653094000	263343200	6.66594e+08	2.53127	Translation initiation factors
LINF_130012200	Ubiquitin-like protein	0	0	1	7	4	0	0	0	1143040800	797758000	0	6.46933e+08	#DIV/0!	Proteasome related proteins
LINF_310036600	ADP-ribosylation factor - putative	3	0	5	5	0	112308850	0	1091067000	591234600	0	56154425	560767200	9.98616	Metabolic Enzymes
LINF_180008000	Nuclear transport factor 2 (NTF2-like) domain containing protein	0	0	1	5	5	0	0	3.01925e+07	625080500	966225000	0	5.40499e+08	#DIV/0!	Uncharacterized with defined domains
LINF_360037500	Succinyl-CoA ligase [GDP-forming] beta-chain - putative	0	0	3	4	3	0	0	5.20225e+08	702597500	355290000	0	5.26038e+08	#DIV/0!	Metabolic Enzymes
LINF_130009400	Alba - putative	0	1	3	3	2	0	84934040	5.00859e+08	591840700	283699000	42467020	4.588e+08	10.8037	RNA-binding proteins
LINF_240012800	malic enzyme - putative	0	0	8	6	4	0	0	609748200	418336600	293371000	0	4.40485e+08	#DIV/0!	Metabolic Enzymes
LINF_360060700; LINF_360059600	40S ribosomal protein SA - putative	3	1	3	3	4	247173000	121941200	3.9632e+08	325124800	524212000	184557100	4.15219e+08	2.24981	Ribosomal proteins
LINF_340011100	leucine-rich repeat protein - putative	0	0	2	3	5	0	0	1.83344e+08	550594000	391794000	0	3.75244e+08	#DIV/0!	Uncharacterized with defined domains
LINF_170008800	cystathionine beta-synthase	0	0	2	2	2	0	0	5.11299e+08	258080570	284635000	0	351338190	#DIV/0!	Metabolic Enzymes
LINF_330032500; LINF_300008300	Rab-GTPase-TBC domain containing protein - putative	1	0	5	6	6	37433150	0	342849600	432819200	269555000	18716575	3.48408e+08	18.6149	Cytoskeleton and Transport
LINF_190021700	FK506-binding protein (FKBP)-type peptidyl-prolyl isomerase - putative	1	0	3	2	3	41667850	0	4.76638e+08	263248370	283933000	20833925	341273190	16.3806	Metabolic Enzymes
LINF_290008200	Hsc70-interacting protein (Hip), putative	1	1	5	3	1	15947335	96980660	8.05376e+08	118333050	67983500	5.6464e+07	3.30564e+08	5.85443	Heat-shock, chaperones and chaperonins
LINF_230005100	NOT complex subunit 11	0	0	6	4	3	0	0	5.03382e+08	259509690	77616500	0	2.80169e+08	#DIV/0!	Other RNA related proteins
LINF_340037900 LINF_340037400	Ribosomal RNA processing protein 6	2	1	6	6	2	15520810	16859840	2.08017e+08	340213500	198003000	16190325	248744500	15.3638	Other RNA related proteins
LINF_330008900	ATP-binding cassette sub-family F member 1 - putative	0	0	3	8	3	0	0	167798640	429852500	148005000	0	2.48552e+08	#DIV/0!	Other proteins involved in translation
LINF_350007500	60S ribosomal protein L30	0	0	2	2	2	0	0	295643400	168192750	226642000	0	2.30159e+08	#DIV/0!	Ribosomal proteins
LINF_220008000	hypothetical protein - conserved	1	0	6	7	1	26068550	0	329869200	292660170	37241100	13034275	219923490	16.8727	Uncharacterized proteins
LINF_110013300; LINF_110013400	40S ribosomal protein S21 - putative	1	1	1	1	1	146969000	78615140	2.24408e+08	201043370	181805000	112792070	2.02419e+08	1.79462	Ribosomal proteins
LINF_340031800	Alba - putative	0	1	1	3	5	0	26577140	1.2699e+07	269057360	324298000	13288570	202018134	15.2024	RNA-binding proteins
LINF_150008000	Replication Factor A 28 kDa subunit - putative	0	0	4	4	2	0	0	2.59712e+08	274630290	67246400	0	2.0053e+08	#DIV/0!	DNA related proteins
LINF_290033500	serine/threonine-protein kinase - putative	3	0	7	2	0	182305950	0	562942200	38544770	0	91152975	2.00496e+08	2.19955	Protein Kinases and related
LINF_100011100; LINF_100011000; LINF_100010900; LINF_100010800; LINF_100010700; LINF_100010600; LINF_100010300; LINF_100010200; LINF_100010400; LINF_100011300; LINF_100010500; LINF_100010100	GP63 - leishmanolysin	0	0	3	2	1	0	0	2.10905e+08	211994640	168545000	0	1.97148e+08	#DIV/0!	Peptidases
LINF_020008100	Soluble NSF attachment protein - SNAP - putative	0	0	5	4	4	0	0	2.30219e+08	153994060	188526000	0	1.90913e+08	#DIV/0!	Other proteins
LINF_250005800	poly(A)-binding protein 3	2	2	2	6	4	43204750	93653060	35506440	245087700	282399000	68428905	187664380	2.74247	RNA-binding proteins
LINF_140009900	N-terminal conserved domain of Nudc./CS domain containing protein - putative	2	0	3	3	2	231980250	0	278191200	132254210	131469000	115990125	1.80638e+08	1.55736	Uncharacterized with defined domains
LINF_360022400 LINF_360022500	universal minicircle sequence binding protein - putative	0	0	1	2	1	0	0	77555280	285785720	168064000	0	177135000	#DIV/0!	RNA-binding proteins
LINF_340010100	importin beta-1 subunit - putative	2	1	3	4	3	158939900	48723380	1.82839e+08	217459110	113895600	103831640	171397970	1.65073	Cytoskeleton and Transport
LINF_360069000	Haloacid dehalogenase-like hydrolase - putative	0	0	3	2	3	0	0	179115600	120856340	191477000	0	1.63816e+08	#DIV/0!	Metabolic Enzymes
LINF_360011000	cdc2-related kinase 3 - putative	2	0	4	3	2	42426900	0	2.46419e+08	192468650	38534600	21213450	1.59141e+08	7.50188	Protein Kinases and related
LINF_130012100	oxidoreductase-like protein	0	0	6	3	1	0	0	4.13772e+08	43007580	10594610	0	1.55791e+08	#DIV/0!	Metabolic Enzymes
LINF_180019600	pumilio protein 2 - putative	0	0	3	3	1	0	0	165232140	257206510	41446600	0	1.54628e+08	#DIV/0!	RNA-binding proteins
LINF_200021500	hypothetical protein - conserved	0	0	0	2	3	0	0	0	63678780	370422000	0	144700260	#DIV/0!	Uncharacterized proteins
LINF_300039100; LINF_210018100	60S ribosomal protein L9 - putative	2	1	3	3	2	124291500	39180720	2.55919e+08	110367620	51637300	81736110	139308040	1.70436	Ribosomal proteins
LINF_330031700	hypothetical protein - conserved	0	0	1	1	0	0	0	171617940	238548200	0	0	1.36722e+08	#DIV/0!	Uncharacterized proteins
LINF_340032100	ruvB-like DNA helicase - putative	3	1	5	6	2	73613750	59387040	149031000	185996140	60911500	66500395	1.3198e+08	1.98464	RNA-binding proteins
LINF_210020200	Thymidine kinase - putative	1	1	0	4	0	124336150	0	0	384490700	0	62168075	1.28164e+08	2.06157	Metabolic Enzymes
LINF_250010200 LINF_250010100	RNA-binding protein - putative - UBP1	1	0	3	1	2	25572700	0	2.64028e+08	79150280	30856800	12786350	1.24678e+08	9.75088	RNA-binding proteins
LINF_210022900	2-oxoisovalerate dehydrogenase alpha subunit - putative	0	0	2	4	2	0	0	3.04622e+07	224662130	103407200	0	1.19511e+08	#DIV/0!	Metabolic Enzymes
LINF_240021800	Succinate dehydrogenase	1	0	2	5	1	32343050	0	1.03088e+08	197062250	55751800	16171525	118634030	7.33598	Metabolic Enzymes
LINF_270018900	Serine-threonine kinase receptor-associated protein	1	0	5	1	1	44436150	0	2.36553e+08	40768200	77476100	22218075	1.18266e+08	5.32295	Protein Kinases and related
LINF_330016500; LINF_150017600	40S ribosomal protein S3 - putative	1	1	2	2	1	114275800	22889640	2.22946e+08	86350110	30187300	68582720	1.13161e+08	1.65	Ribosomal proteins
LINF_360022600	clathrin heavy chain - putative	0	0	0	5	6	0	0	0	101955590	235924000	0	112626530	#DIV/0!	Cytoskeleton and Transport
LINF_230011000	Hypothetical protein - conserved	0	0	5	2	1	0	0	274780800	55056210	7262190	0	112366400	#DIV/0!	Uncharacterized proteins
LINF_170015800	META domain containing protein	0	0	3	3	0	0	0	2.50125e+08	77424490	0	0	1.09183e+08	#DIV/0!	Uncharacterized with defined domains
LINF_320024300	Chaperonin HSP60 - mitochondrial precursor	1	0	2	5	3	39494100	0	5.97916e+07	237919770	27836900	19747050	1.08516e+08	5.49531	Heat-shock, chaperones and chaperonins
LINF_360046400; LINF_180011200	40S ribosomal protein S27-1 - putative	0	1	2	2	1	0	20301900	2.0619e+08	84844430	30886700	10150950	1.07307e+08	10.5711	Ribosomal proteins
LINF_270016900	vesicular transport protein (CDC48 homologue) - puta	0	0	3	4	3	0	0	6.35309e+07	104708560	151710000	0	1.0665e+08	#DIV/0!	Cytoskeleton and Transport
LINF_350023900; LINF_350023800; LINF_350023700	60S ribosomal protein L5 - putative	1	0	2	1	0	33976300	0	2.13254e+08	98593330	0	16988150	1.03949e+08	6.11893	Ribosomal proteins
LINF_040011900	Ubiquitin-conjugating enzyme E2 - putative	1	1	3	1	1	21310975	3.16877e+07	1.31205e+08	124234550	52799500	2.64993e+07	102746250	3.87731	Proteasome related proteins
LINF_060007800	hypothetical protein - conserved	1	0	1	1	2	21786850	0	5.60437e+07	33172810	213642000	10893425	1.00953e+08	9.26732	Uncharacterized proteins
LINF_250016900	RNA-binding protein - putative - RBP28	1	0	3	3	2	21338705	0	141726480	84959270	64818000	1.06694e+07	9.71679e+07	9.1072	RNA-binding proteins
LINF_090018500	mitochondrial RNA binding protein 2	0	0	3	4	2	0	0	5.65778e+07	151110300	71866600	0	9.31849e+07	#DIV/0!	RNA-binding proteins
LINF_320029100	Membrane associated protein-like protein	0	0	2	2	1	0	0	89272440	124100570	65001300	0	9.27914e+07	#DIV/0!	Other proteins
LINF_300034100	hypothetical protein - conserved	0	0	3	4	0	0	0	1.25776e+08	151802530	0	0	9.25261e+07	#DIV/0!	Uncharacterized proteins
LINF_110007000	Acidocalcisomal pyrophosphatase	2	0	3	2	2	42875750	0	136181100	56718200	67416700	21437875	86772000	4.0476	Metabolic Enzymes
LINF_180010100	aconitase - putative	0	0	1	1	0	0	0	3.13548e+06	255652980	0	0	86262820	#DIV/0!	Metabolic Enzymes
LINF_150005800	ATP-dependent protease ATPase subunit HslU1 - putative	1	0	4	4	0	88000450	0	1.3055e+08	125727470	0	44000225	8.5426e+07	1.94149	Peptidases
LINF_150009200; LINF_150009100	60S acidic ribosomal protein - putative	0	0	1	0	1	0	0	9.68658e+07	0	149045000	0	8.19703e+07	#DIV/0!	Ribosomal proteins
LINF_330014100; LINF_150018200	60S ribosomal protein L6 - putative	1	0	2	1	0	66258250	0	178854600	58973530	0	33129125	7.9276e+07	2.39294	Ribosomal proteins
LINF_140018000	enolase	3	0	6	3	1	19991215	0	149566920	70231040	15321800	9.99561e+06	7.83733e+07	7.84077	Metabolic Enzymes
LINF_340009500; LINF_250018100	ribosomal protein S25	1	1	2	2	1	23143035	49832580	72564960	48510330	108352400	3.64878e+07	7.64759e+07	2.09593	Ribosomal proteins
LINF_180016300	cAMP phosphodiesterase A - putative	0	0	1	2	0	0	0	20700780	206737520	0	0	7.58128e+07	#DIV/0!	Protein Kinases and related
LINF_360068400	flagellum targeting protein kharon1 - putative	1	0	2	4	0	40206150	0	2.99611e+07	196912320	0	20103075	75624460	3.76184	Cytoskeleton and Transport
LINF_110013900	hypothetical protein - conserved	0	1	5	4	0	0	0	146709840	63953120	0	0	7.0221e+07	#DIV/0!	Uncharacterized proteins
LINF_280018600	Phenylalanine-4-hydroxylase	1	1	2	4	2	3026095	4258384	39477120	82767740	87863100	3.64224e+06	7.0036e+07	19.2288	Metabolic Enzymes
LINF_340041900	ruvb-like 1 DNA helicase - putative	1	1	3	3	0	52820950	24477920	82314180	126081560	0	38649435	6.94652e+07	1.79732	RNA-binding proteins
LINF_180022300	gamma-glutamylcysteine synthetase - putative	0	0	3	3	1	0	0	84870240	89170070	34243300	0	69427870	#DIV/0!	Metabolic Enzymes
LINF_360007700	eukaryotic translation initiation factor 3 subunit L	0	0	2	2	3	0	0	5.99726e+07	73436990	74842300	0	69417290	#DIV/0!	Translation initiation factors
LINF_350038800	6-phosphogluconate dehydrogenase - decarboxylating - putative	0	0	1	1	1	0	0	5450550	202297040	0	0	6.92492e+07	#DIV/0!	Metabolic Enzymes
LINF_080016000	Stress-induced protein sti1	0	1	3	3	1	0	7.85396e+06	9.73808e+07	70951980	36093200	3.92698e+06	6.8142e+07	17.3523	Heat-shock, chaperones and chaperonins
LINF_240006000	guanine nucleotide-binding beta subunit-like protein	0	1	2	0	2	0	45133820	141348900	0	58734000	22566910	66694300	2.9554	DNA related proteins
LINF_270021300 LINF_270021100 LINF_270020900	Snf7 - putative	0	0	2	1	1	0	0	169416840	10249151	19501300	0	66389097	#DIV/0!	Other proteins
LINF_230005400	Peroxidoxin	0	0	1	1	0	0	0	136683960	60249530	0	0	6.56445e+07	#DIV/0!	Metabolic Enzymes
LINF_340028300	Twinfilin - putative	0	0	2	1	0	0	0	149895780	41004260	0	0	6.36333e+07	#DIV/0!	Other proteins
LINF_330026900	Small GTP-binding protein Rab18 - putative	0	0	2	2	0	0	0	1.15891e+08	72626730	0	0	62839230	#DIV/0!	Cytoskeleton and Transport
LINF_040014500; LINF_040012600	60S ribosomal protein L10 - putative	1	0	2	1	1	31936500	0	1.09295e+08	59193640	16715400	15968250	6.17346e+07	3.86608	Ribosomal proteins
LINF_100007300	Nucleolar protein 56 - putative	2	0	5	2	1	62444200	0	9.54564e+07	56571460	31289700	31222100	6.11059e+07	1.95713	DNA related proteins
LINF_160020400 LINF_160020300 LINF_160020200	Paraflagellar rod protein 1D - putative	0	0	5	2	0	0	0	162818760	18964869	0	0	60594543	#DIV/0!	Cytoskeleton and Transport
LINF_130018000	XPA-interacting protein	0	0	1	2	1	0	0	5.53076e+07	110635580	15672800	0	6.05387e+07	#DIV/0!	DNA related proteins
LINF_050009500	ZC3H41-associated protein	0	0	0	1	1	0	0	0	52689230	125777600	0	5.94889e+07	#DIV/0!	Other RNA related proteins
LINF_360070500	eukaryotic translation initation factor 4 gamma - putative	1	0	3	1	1	48527500	0	9.5004e+07	46261380	35781200	24263750	5.90155e+07	2.43225	Translation initiation factors
LINF_090009700	hypothetical protein - conserved	0	0	1	3	2	0	0	1.33656e+07	88780890	71536400	0	5.78943e+07	#DIV/0!	Uncharacterized proteins
LINF_310030900	hypothetical protein - conserved	0	0	2	2	1	0	0	6.22798e+07	86152330	21747700	0	5.67266e+07	#DIV/0!	Uncharacterized proteins
LINF_300021700	CRAL/TRIO - N-terminal domain/CRAL/TRIO domain containing protein - putative	0	0	3	2	1	0	0	1.12985e+08	27464943	29315000	0	5.65884e+07	#DIV/0!	Uncharacterized with defined domains
LINF_350037400	RNA-binding protein, putative	0	0	1	1	4	0	0	44679720	66422180	58498700	0	5.65335e+07	#DIV/0!	RNA-binding proteins
LINF_290018300	Hsp70 protein/TPR repeat/Tetratricopeptide repeat - putative	0	0	1	4	2	0	0	10221804	126448410	32147700	0	56272638	#DIV/0!	Heat-shock, chaperones and chaperonins
LINF_230006100	GDP-mannose pyrophosphorylase	1	0	1	2	2	6894900	0	33620280	35702480	96421000	3447450	55247920	16.0257	Metabolic Enzymes
LINF_170021500	zinc-finger protein ZPR1 - putative	1	0	2	2	0	43916800	0	9.9608e+07	62791960	0	21958400	5.41333e+07	2.46527	RNA-binding proteins
LINF_270032200	Heat shock protein DNAJ - putative	0	1	3	1	0	0	44047040	134874360	27212614	0	22023520	5.4029e+07	2.45324	Heat-shock, chaperones and chaperonins
LINF_340045900	TPR repeat - putative	0	0	2	1	0	0	0	1.22259e+08	35785420	0	0	5.26816e+07	#DIV/0!	Uncharacterized with defined domains
LINF_250017300	Aldehyde dehydrogenase - mitochondrial precursor	0	0	3	2	1	0	0	67574640	63394870	26318500	0	5.24293e+07	#DIV/0!	Metabolic Enzymes
LINF_040006400	Hypothetical protein - conserved	1	0	2	1	0	20740395	0	1.0927e+08	47470390	0	1.03702e+07	5.22469e+07	5.03818	Uncharacterized proteins
LINF_360072700	Chaperone protein DNAj - putative	0	0	2	1	0	0	0	139043400	16057184	0	0	5.17002e+07	#DIV/0!	Heat-shock, chaperones and chaperonins
LINF_330032700	Nucleoporin NUP59	0	0	2	3	1	0	0	2.97818e+07	106051550	14331200	0	5.00549e+07	#DIV/0!	DNA related proteins
LINF_250018800	Hypothetical protein - conserved	1	0	2	2	1	20459335	0	4.70322e+07	92063400	9175790	1.02297e+07	4.94238e+07	4.83142	Uncharacterized proteins
LINF_190017000	Cytoskeleton-associated protein 36 kDa	0	0	4	4	0	0	0	1.09322e+08	37287910	0	0	4.88701e+07	#DIV/0!	Cytoskeleton and Transport
LINF_070015200	serine/threonine kinase - putative	1	0	2	2	0	37402600	0	71874180	73676240	0	18701300	4.85168e+07	2.5943	Protein Kinases and related
LINF_240017400	RNA-binding protein 38 - putative	0	0	1	3	1	0	0	2.95295e+07	71832420	43249700	0	4.82039e+07	#DIV/0!	RNA-binding proteins
LINF_300012900	4-methyl-5(beta-hydroxyethyl)-thiazole monophosphate synthesis protein - putative	0	0	2	1	0	0	0	136435140	7720119	0	0	48051753	#DIV/0!	Other proteins
LINF_060017600	protein kinase - putative	0	0	2	2	0	0	0	77033280	66607200	0	0	47880160	#DIV/0!	Protein Kinases and related
LINF_160010700	orotidine-5-phosphate decarboxylase/orotate phosphoribosyltransferase - putative	1	0	4	0	1	25897000	0	9.64082e+07	0	46031700	12948500	47479960	3.66683	Metabolic Enzymes
LINF_290024100 LINF_290024000 LINF_290023900	Histone H2A - putative	0	0	1	1	0	0	0	5.4857e+07	82806020	0	0	4.58877e+07	#DIV/0!	DNA related proteins
LINF_350014600	hypothetical protein - conserved	0	1	0	3	2	0	11282216	0	90870340	42507400	5641108	4.44592e+07	7.8813	Uncharacterized proteins
LINF_230007100	Endoribonuclease L-PSP (pb5) - putative	0	0	2	1	0	0	0	1.02611e+08	29619469	0	0	4.40769e+07	#DIV/0!	DNA related proteins
LINF_090016900	Present in the outer mitochondrial membrane proteome 10	1	0	5	2	0	9010370	0	9.83918e+07	32841050	0	4505185	4.37443e+07	9.70976	Other proteins
LINF_230024800	Exosome component CSL4 - putative	0	0	2	2	0	0	0	5.59723e+07	69082640	0	0	4.1685e+07	#DIV/0!	Other RNA related proteins
LINF_220013200	Cytoskeleton associated protein 51V	0	1	2	3	1	0	24152240	2.51743e+07	86921120	12818130	12076120	4.16379e+07	3.44795	Cytoskeleton and Transport
LINF_300029500	pre-mRNA cleavage complex II Clp1 protein - putative	0	0	0	1	1	0	0	0	13478388	107653000	0	4.03771e+07	#DIV/0!	Other RNA related proteins
LINF_350045500	MAP kinase kinase-like protein LinJ.35:1513988-1518019(+) | protein	0	1	1	3	2	0	13026020	18339600	46848340	53654900	6513010	39614280	6.08233	Protein Kinases and related
LINF_030007100	Long-chain-fatty-acid-CoA ligase - putative	0	0	2	2	0	0	0	5.52328e+07	61308610	0	0	3.88471e+07	#DIV/0!	Metabolic Enzymes
LINF_100006200	hypothetical protein - conserved	0	0	3	3	0	0	0	70035000	46433640	0	0	38822880	#DIV/0!	Uncharacterized proteins
LINF_030012100	Aminoacyl-tRNA editing domain containing protein - putative	0	0	1	1	1	0	0	4.57603e+07	21682111	44825300	0	37422557	#DIV/0!	tRNA Related
LINF_290017600	Paraflagellar rod component, putative	0	0	1	1	2	0	0	3.15288e+06	29299512	75480600	0	35977664	#DIV/0!	Cytoskeleton and Transport
LINF_300035200 LINF_300035100 LINF_300035000	glyceraldehyde 3-phosphate dehydrogenase - glycosomal	0	0	1	1	0	0	0	74264940	32595420	0	0	35620120	#DIV/0!	Metabolic Enzymes
LINF_150018400	Solanesyl-diphosphate synthase - putative	1	0	1	1	2	5050620	0	41923560	18826104	43641000	2525310	34796888	13.7793	Metabolic Enzymes
LINF_070008800	ATP-dependent DEAD/H RNA helicase - putative	1	1	0	2	0	17565545	5105270	0	102510650	0	1.13354e+07	3.41702e+07	3.01447	RNA-binding proteins
LINF_290030800	Enoyl-CoA hydratase/isomerase-like protein	0	0	1	0	2	0	0	39933000	0	62188100	0	3.40404e+07	#DIV/0!	Metabolic Enzymes
LINF_340007000	Domain of unknown function (DUF1935) - putative	0	0	1	1	0	0	0	5.24245e+07	47412970	0	0	3.32791e+07	#DIV/0!	Uncharacterized with defined domains
LINF_270017500	mitochondrial RNA binding protein 1	1	0	1	2	1	11698770	0	1.30545e+07	15864189	69986800	5849385	3.29685e+07	5.63623	RNA-binding proteins
LINF_010009800	long-chain-fatty-acid-CoA ligase - putative	0	0	1	5	0	0	0	3.0791e+06	92647170	0	0	31908758	#DIV/0!	Metabolic Enzymes
LINF_060018400	Monooxygenase, putative	0	0	1	1	0	0	0	5.93758e+06	85759960	0	0	3.05658e+07	#DIV/0!	Metabolic Enzymes
LINF_360039100	ATP synthase - putative	0	0	1	1	0	0	0	74572920	16720704	0	0	30431208	#DIV/0!	Metabolic Enzymes
LINF_180011900	HEAT repeats/HEAT repeat - putative	2	0	2	2	0	33597950	0	44620560	45176780	0	16798975	2.99324e+07	1.7818	Uncharacterized with defined domains
LINF_360060900	VHS domain containing protein - putative	0	0	3	1	0	0	0	36320760	48816570	0	0	28379110	#DIV/0!	Uncharacterized with defined domains
LINF_290030900	mitogen-activated protein kinase kinase - putative	1	0	1	1	0	22854690	0	5.13578e+07	31306660	0	11427345	2.75548e+07	2.41131	Protein Kinases and related
LINF_280024500	Replication factor A - 51kDa subunit - putative	0	0	1	1	1	0	0	5.02408e+07	23605681	8058050	0	27301497	#DIV/0!	DNA related proteins
LINF_350029500	Autophagy-related protein 24	1	0	2	2	1	28583050	0	2.48768e+07	39699550	14137500	14291525	2.62379e+07	1.83591	Other proteins
LINF_190012900	ABC transport system ATP-binding protein - putative	0	0	1	1	0	0	0	6.48811e+07	13709982	0	0	26197034	#DIV/0!	Cytoskeleton and Transport
LINF_090016000	eukaryotic translation elongation factor 1 gamma	0	0	1	0	1	0	0	5.97533e+07	0	18034900	0	2.59294e+07	#DIV/0!	Other proteins involved in translation
LINF_250019100	PRP38 family - putative	0	0	1	4	0	0	0	18264780	59458410	0	0	25907730	#DIV/0!	Other RNA related proteins
LINF_030010000	splicing factor u2af 65 kda subunit	0	1	0	2	1	0	15133500	0	55550660	20434700	7566750	2.53285e+07	3.34734	RNA-binding proteins
LINF_340035700; LINF_340035600; LINF_320038800	60S ribosomal protein L3 - putative	1	0	1	1	0	24393000	0	6.27183e+07	9679417	0	12196500	2.41326e+07	1.97865	Ribosomal proteins
LINF_320027000	eRF1 methyltransferase catalytic subunit - putative	0	0	2	2	0	0	0	4398198	66900680	0	0	2.37663e+07	#DIV/0!	Other proteins involved in translation
LINF_190012800	signal recognition particle protein - putative	0	0	1	2	0	0	0	3.2023e+07	37450600	0	0	2.31579e+07	#DIV/0!	Other proteins involved in translation
LINF_300015700	Ubiquitin conjugation factor E4 B - putative	0	0	1	4	0	0	0	4.17739e+06	61828580	0	0	2.2002e+07	#DIV/0!	Proteasome related proteins
LINF_060005200	WD domain - G-beta repeat - putative	0	0	2	0	1	0	0	5.16815e+07	0	13813800	0	2.18318e+07	#DIV/0!	Uncharacterized with defined domains
LINF_190007400	C-terminal motor kinesin - putative	2	0	3	2	2	12612450	0	1.41683e+07	22213565	29073200	6306225	2.18184e+07	3.45981	Cytoskeleton and Transport
LINF_290032400; LINF_290032300	60S ribosomal protein L13 - putative	0	0	2	1	0	0	0	5.35798e+07	10215975	0	0	2.12653e+07	#DIV/0!	Ribosomal proteins
LINF_360015500	hypothetical protein - conserved	0	0	1	2	0	0	0	1.39005e+07	49384390	0	0	2.1095e+07	#DIV/0!	Uncharacterized proteins
LINF_050012600	Vta1 like - putative	0	0	1	1	0	0	0	2.95487e+07	33463100	0	0	2.10039e+07	#DIV/0!	Other proteins
LINF_260025600	Hypothetical protein - conserved	0	0	2	1	1	0	0	4.92455e+07	9696324	2497560	0	2.04798e+07	#DIV/0!	Uncharacterized proteins
LINF_230014600	3-ketoacyl-CoA thiolase - putative	0	0	2	1	1	0	0	35238480	3.04632e+06	22947600	0	2.04108e+07	#DIV/0!	Metabolic Enzymes
LINF_030012700 LINF_240007700	Ubiquitin-like domain containing protein - putative	0	0	2	1	1	0	0	40014780	16881480	2019810	0	19638690	#DIV/0!	Proteasome related proteins
LINF_300043100; LINF_300043000	60S acidic ribosomal protein P2 - putative	0	0	1	1	1	0	0	34888740	15956699	6664190	0	1.91699e+07	#DIV/0!	Ribosomal proteins
LINF_350055000	zinc finger protein family member - putative	0	0	2	1	0	0	0	41159700	14312892	0	0	18490864	#DIV/0!	RNA-binding proteins
LINF_260011400; LINF_260011200	10 kDa heat shock protein - putative	0	0	1	1	0	0	0	4.61378e+07	9330112	0	0	1.84893e+07	#DIV/0!	Heat-shock, chaperones and chaperonins
LINF_150018300	glutamate dehydrogenase	0	0	0	2	1	0	0	0	34777380	20525700	0	18434360	#DIV/0!	Metabolic Enzymes
LINF_300040300	Tetratricopeptide repeat, putative	0	0	1	1	0	0	0	18036840	36522310	0	0	1.81864e+07	#DIV/0!	Uncharacterized with defined domains
LINF_340034000	signal recognition particle subunit SRP68, putative	0	0	0	2	1	0	0	0	36133130	17336800	0	17823310	#DIV/0!	Other proteins involved in translation
LINF_300040000	Protein mkt1 - putative	0	0	1	2	1	0	0	1.56995e+07	10893212	26395200	0	1.76626e+07	#DIV/0!	Other proteins involved in translation
LINF_320035600	CS domain/TPR repeat/Tetratricopeptide repeat - putative	0	0	1	1	0	0	0	21948360	27817757	0	0	1.65887e+07	#DIV/0!	Uncharacterized with defined domains
LINF_320034100; LINF_320033900	60S ribosomal protein L27 - putative	0	0	1	1	0	0	0	2.82715e+07	19655504	0	0	1.59757e+07	#DIV/0!	Ribosomal proteins
LINF_050005500	Major vault protein - putative	0	0	1	1	2	0	0	19371420	3565463	24285300	0	1.57407e+07	#DIV/0!	Other proteins
LINF_350049800	Snf7 - putative	0	1	1	1	0	0	4.05649e+06	3.34828e+07	13297515	0	2.02824e+06	15593445	7.68815	Other proteins
LINF_270032100	TPR-repeat protein - putative	0	0	0	2	1	0	0	0	32158390	11605360	0	1.45879e+07	#DIV/0!	Uncharacterized with defined domains
LINF_300038100	glutamyl-tRNA synthetase - putative	0	0	2	2	0	0	0	22456440	21246038	0	0	1.45675e+07	#DIV/0!	tRNA Related
LINF_110007300	Proteasome alpha 7 subunit - putative	0	0	1	1	0	0	0	2.9105e+07	13795793	0	0	1.43003e+07	#DIV/0!	Proteasome related proteins
LINF_230014100	Hypothetical protein - conserved	0	0	1	1	0	0	0	2.38606e+07	18742207	0	0	1.42009e+07	#DIV/0!	Uncharacterized proteins
LINF_320037100	Hypothetical protein - conserved	0	0	0	1	1	0	0	0	21579074	19121700	0	1.35669e+07	#DIV/0!	Uncharacterized proteins
LINF_240011400	Kinesin-13 3 - putative	0	0	1	1	0	0	0	1.40947e+07	26038694	0	0	1.33778e+07	#DIV/0!	Cytoskeleton and Transport
LINF_240029400	mitogen-activated protein kinase	0	0	1	1	0	0	0	2.74207e+07	12403677	0	0	13274779	#DIV/0!	Protein Kinases and related
LINF_060014900	hypothetical protein - conserved	0	0	1	1	0	0	0	1.44324e+07	23062743	0	0	12498391	#DIV/0!	Uncharacterized proteins
LINF_100008300	isocitrate dehydrogenase [NADP] - mitochondrial precursor	0	0	1	1	1	0	0	7.39796e+06	16086213	12363260	0	1.19491e+07	#DIV/0!	Metabolic Enzymes
LINF_090011100	Flagellum attachment zone protein 3	0	0	1	1	1	0	0	17333706	13697222	3825380	0	1.16188e+07	#DIV/0!	Cytoskeleton and Transport
LINF_040007500	GRAM domain containing protein - putative	0	0	1	0	1	0	0	2.97575e+07	0	4158570	0	11305350	#DIV/0!	Uncharacterized with defined domains
LINF_090018300	hypothetical protein - conserved	0	0	1	1	0	0	0	2.7492e+07	6138517	0	0	1.12102e+07	#DIV/0!	Uncharacterized proteins
LINF_340009200	Hypothetical protein - conserved	0	0	1	1	0	0	0	18014220	15083915	0	0	1.10327e+07	#DIV/0!	Uncharacterized proteins
LINF_150017800	E1-like ubiquitin-activating enzyme - putative	0	0	1	2	0	0	0	9846138	23184282	0	0	11010140	#DIV/0!	Proteasome related proteins
LINF_360081900	eukaryotic translation initiation factor 3 subunit C	0	0	1	2	0	0	0	5392608	27616468	0	0	1.1003e+07	#DIV/0!	Translation initiation factors
LINF_110012700	Anion-transporting ATPase-like protein	0	0	1	0	1	0	0	8641536	0	24347700	0	10996412	#DIV/0!	Metabolic Enzymes
LINF_360063900	Branch point binding protein - putative	0	0	1	1	0	0	0	2.35439e+07	8293043	0	0	1.06123e+07	#DIV/0!	Other proteins
LINF_360080500	RNA ligase/6-phosphofructo-2-kinase/NACHT domain/AAA domain containing protein - putative	0	0	0	1	1	0	0	0	15400682	15615600	0	1.03388e+07	#DIV/0!	Metabolic Enzymes
LINF_350019100	Peroxisome targeting signal 1 receptor - putative	1	0	1	1	0	3721460	0	2.73041e+07	3312815	0	1860730	1.02056e+07	5.48475	Other proteins
LINF_310010500	DnaJ domain containing protein - putative	0	0	0	1	1	0	0	0	19537793	11021660	0	1.01865e+07	#DIV/0!	Heat-shock, chaperones and chaperonins
LINF_360018300; LINF_070012400	40S ribosomal protein S9 - putative	0	0	1	0	1	0	0	18972960	0	11149320	0	10040760	#DIV/0!	Ribosomal proteins
LINF_190011100	Hypothetical protein - conserved	0	0	2	1	1	0	0	17922000	8099729	4058990	0	1.00269e+07	#DIV/0!	Uncharacterized proteins
LINF_180017600; LINF_180017700	prolyl-tRNA synthetase - putative	1	0	1	1	1	10665240	0	0	7287555	21093800	5332620	9.46045e+06	1.77407	tRNA Related
LINF_010009300; LINF_010009200	40S ribosomal protein S7 - putative	0	0	1	1	1	0	0	1.17946e+07	5033182	11418810	0	9.41553e+06	#DIV/0!	Ribosomal proteins
LINF_350036300	ATP-dependent RNA helicase - putative	0	1	2	1	0	0	7140062	2.36814e+07	4461534	0	3570031	9.38098e+06	2.6277	RNA-binding proteins
LINF_340037100	ZFP family member, putative	0	0	1	1	0	0	0	1.1947e+07	15930860	0	0	9.29262e+06	#DIV/0!	RNA-binding proteins
LINF_270014800	WD domain - G-beta repeat - putative	0	0	1	0	1	0	0	6.99637e+06	0	17760600	0	8252322	#DIV/0!	Uncharacterized with defined domains
LINF_150019300	Cyclic nucleotide-binding domain containing protein - putative	0	0	1	1	0	0	0	8654064	14555013	0	0	7736359	#DIV/0!	Uncharacterized with defined domains
LINF_310017300	Domain of unknown function (DUF4498) - putative	0	0	1	1	0	0	0	6.97549e+06	15391431	0	0	7455639	#DIV/0!	Uncharacterized with defined domains
LINF_300013700	AdoMet dependent proline di-methyltransferase/O-methyltransferase/Methyltransferase domain containing protein - putative	0	0	1	1	0	0	0	0	19697931	0	0	6565977	#DIV/0!	Metabolic Enzymes
LINF_220011900	Guide RNA associated protein - GAP2 - putative	0	0	1	1	0	0	0	3.8367e+06	15467034	0	0	6434578	#DIV/0!	Other RNA related proteins
LINF_360048900	hslVU complex proteolytic subunit - threonine peptidase - Clan T(1) - family T1B	0	0	1	1	0	0	0	0	19214646	0	0	6404882	#DIV/0!	Peptidases
LINF_040006300	Exosome complex exonuclease RRP40 - putative	0	0	1	1	1	0	0	5.74774e+06	4047472	8572590	0	6.1226e+06	#DIV/0!	Other RNA related proteins
LINF_350026200	Hypothetical protein - conserved	0	0	0	1	2	0	0	0	7417388	9842820	0	5.7534e+06	#DIV/0!	Uncharacterized proteins
LINF_280026300	Hypothetical protein - conserved	0	0	1	0	2	0	0	1.52036e+06	0	15592200	0	5.70419e+06	#DIV/0!	Uncharacterized proteins
LINF_220022100	Exosome complex exonuclease RRP45 homolog - putative	0	0	0	1	1	0	0	0	11690074	4336540	0	5.3422e+06	#DIV/0!	Other RNA related proteins
LINF_180007000	UDP-galactopyranose mutase	0	0	1	1	0	0	0	1.35229e+07	2.43177e+06	0	0	5.31823e+06	#DIV/0!	Metabolic Enzymes
LINF_360035100	transportin2-like protein	0	0	1	1	0	0	0	10770078	4681963	0	0	5.15068e+06	#DIV/0!	Other proteins
LINF_240027200	Hypothetical protein - conserved	0	0	1	2	0	0	0	3.80834e+06	11262295	0	0	5.02354e+06	#DIV/0!	Uncharacterized proteins
LINF_180012100 LINF_180012200	citrate synthase - putative	0	0	1	1	0	0	0	3.52315e+06	10000331	0	0	4.50783e+06	#DIV/0!	Metabolic Enzymes
LINF_340046100	F-box protein, putative	0	0	1	0	1	0	0	2768514	0	9677720	0	4.14874e+06	#DIV/0!	Other proteins
LINF_270033000	WD-repeat protein	0	0	0	1	1	0	0	0	8115360	3284320	0	3.79989e+06	#DIV/0!	Uncharacterized with defined domains
LINF_250027700	elongation factor 2-like protein	0	0	1	1	0	0	0	3.18385e+06	8014875	0	0	3732909	#DIV/0!	Other proteins involved in translation
LINF_220022300	ser/thr protein phosphatase - putative	0	0	0	1	1	0	0	0	8658617	1812070	0	3490229	#DIV/0!	Protein Kinases and related
LINF_360057600	PPR repeat/Pentatricopeptide repeat domain/PPR repeat family - putative	0	0	1	1	0	0	0	4373316	5815051	0	0	3.39612e+06	#DIV/0!	Uncharacterized with defined domains
LINF_310012500	C2 domain containing protein - putative	0	0	1	1	0	0	0	2.94269e+06	3369916	0	0	2.1042e+06	#DIV/0!	Uncharacterized with defined domains

## Sheet: LdiG3 48h >1.5 1 peptide
PROTEINS CO-PRECIPITATED WITH THE TAGGED EIF4G3 AT THE 48HS TIME POINT (proteins with enrichment ratios greater than 1.5-fold and represented by at least one peptide in two replicates from either of the tagged eIF4Gs from any of the time points )
Protein IDs	Fasta headers	Unique peptides LdiWT			Unique peptides EIF4G3			Intensity LdiWT			Intensity EIF4G3			Average IP LdiWT	Average IP EIF4G3	Enrichment Ratio EIF4G3/ LdiWT	Categorization
		IP1	IP2	IP3	IP1	IP2	IP3	IP1	IP2	IP3	IP1	IP2	IP3
LINF_160022100	eukaryotic translation initiation factor 4 gamma	0	0	0	14	15	15	0	0	0	57384180000	5.96144e+10	5.74206e+10	0	5.81397e+10	#DIV/0!	Translation initiation factors
LINF_350055900	polyadenylate-binding protein 1	1	1	2	16	15	18	5.54078e+07	79603540	451740500	12254886000	19073600000	1.86611e+10	195583932	1.66632e+10	85.1972	RNA-binding proteins
LINF_300009600	eukaryotic translation initiation factor 4E - putative	0	0	0	15	12	15	0	0	0	11583768000	13289440000	10861605000	0	1.19116e+10	#DIV/0!	Translation initiation factors
LINF_010012900 LINF_010012800	eukaryotic initiation factor 4a - putative	4	4	3	9	11	10	541928340	610183600	321698950	4293240000	7130880000	4613859000	4.9127e+08	5345993000	10.882	Translation initiation factors
LINF_200006100 LINF_200006000	Phosphoglycerate kinase B or C	0	0	0	11	13	13	0	0	0	4746105000	4370240000	5971095000	0	5.02915e+09	#DIV/0!	Metabolic Enzymes
LINF_320009100	ATP-dependent RNA helicase - putative	8	9	7	14	14	11	2676900300	2757425000	2333222300	5688144000	5826880000	2998203000	2.58918e+09	4.83774e+09	1.86844	RNA-binding proteins
LINF_330010000; LINF_330009900; LINF_330009800; LINF_330009500; LINF_330009400; LINF_330009300; LINF_330009200; LINF_330009100; LINF_330009000; LINF_330009600; LINF_330009700	Heat shock protein 83-17	7	7	9	16	14	18	1634743200	1650715200	3287296600	2774646000	4710240000	6181371000	2.19092e+09	4555419000	2.07923	Heat-shock, chaperones and chaperonins
LINF_270019700	KH domain containing protein - putative	0	1	3	16	15	14	0	47720390	379073470	3244628100	6161120000	3273084000	142264620	4.22628e+09	29.7072	RNA-binding proteins
LINF_300033500	Chaperonin HSP60 - mitochondrial precursor	1	1	0	9	5	8	43970703	128080020	0	3605124600	1343392000	2963865000	57350241	2.63746e+09	45.9887	Heat-shock, chaperones and chaperonins
LINF_170011800	RNA-binding protein - putative	0	0	0	4	3	4	0	0	0	1446095700	3599840000	2864037000	0	2.63666e+09	#DIV/0!	RNA-binding proteins
LINF_180012500	Dynein light chain Tctex-type - putative	0	0	1	1	1	1	0	0	2208804500	1863928500	2261120000	2040279000	7.36268e+08	2.05511e+09	2.79125	Other proteins
LINF_320040200	T-complex protein 1 - alpha subunit - putative	5	2	4	10	5	5	755960700	288858900	715177400	4096134000	299312000	459969900	5.86666e+08	1.61847e+09	2.75876	Heat-shock, chaperones and chaperonins
LINF_270019000	T-complex protein 1 - beta subunit - putative	6	4	7	13	8	10	1254228300	485415200	1353585500	2594577300	631632000	1567193400	1.03108e+09	1597800900	1.54964	Heat-shock, chaperones and chaperonins
LINF_360037500	Succinyl-CoA ligase [GDP-forming] beta-chain - putative	0	0	0	7	6	6	0	0	0	1999748100	1442928000	722496300	0	1388390800	#DIV/0!	Metabolic Enzymes
LINF_360007100 LINF_360007000 LINF_360006900 LINF_360006800	elongation factor 2	7	3	4	14	10	8	618421890	132632820	211105350	1489307400	1357296000	1223795700	320720020	1356799700	4.23048	Other proteins involved in translation
LINF_350050500	Co-chaperone protein P23	2	1	2	2	2	4	4.48416e+08	93747030	878204800	222003600	687888000	2221704000	4.73456e+08	1043865200	2.20478	Heat-shock, chaperones and chaperonins
LINF_180008000	Nuclear transport factor 2 (NTF2-like) domain containing protein	0	0	0	6	5	4	0	0	0	858129300	1308688000	603888600	0	9.23569e+08	#DIV/0!	Uncharacterized with defined domains
LINF_220005800	Heat shock protein DNAJ - putative	0	1	1	3	4	3	0	26228193	174262630	778768200	728832000	731417100	6.68303e+07	746339100	11.1677	Heat-shock, chaperones and chaperonins
LINF_360060700; LINF_360059600	40S ribosomal protein SA - putative	2	2	1	4	3	3	186617670	196854400	446219000	605003700	843664000	589870200	276563690	6.79513e+08	2.45698	Ribosomal proteins
LINF_350027200	RNA-binding protein - putative	2	1	3	4	4	4	2.42885e+08	106091080	906384900	440496000	790112000	791225400	4.18454e+08	6.73944e+08	1.61056	RNA-binding proteins
LINF_300030200; LINF_300030100; LINF_300030600; LINF_300030000	heat shock 70-related protein 1 - mitochondrial precursor - putative	4	3	1	9	5	6	325710450	343709300	53689430	819027300	763344000	345698700	2.41036e+08	642690000	2.66636	Heat-shock, chaperones and chaperonins
LINF_330033000	Heat shock protein - putative	2	0	0	10	5	9	99894510	0	0	583098600	500080000	800022300	33298170	6.27734e+08	18.8519	Heat-shock, chaperones and chaperonins
LINF_130012200	ubiquitin-like protein	0	0	0	6	3	5	0	0	0	654679200	431792000	580790100	0	5.55754e+08	#DIV/0!	Proteasome related proteins
LINF_180010900	RNA binding protein - putative	1	1	1	3	2	2	1.22514e+08	92429970	564624500	627746700	452416000	484537500	2.59856e+08	5.21567e+08	2.00714	RNA-binding proteins
LINF_270016900	vesicular transport protein (CDC48 homologue) - puta	0	0	0	6	3	7	0	0	0	773501400	163872000	583763700	0	507045700	#DIV/0!	Cytoskeleton and Transport
LINF_360005100; LINF_350005100; LINF_310040900; LINF_250031800; LINF_210005100; LINF_020005100; LINF_150005000	histone H4	0	0	0	1	1	0	2.63269e+08	151814200	0	554091300	211648000	567090300	1.38361e+08	4.44277e+08	3.21099	DNA related proteins
LINF_210009700	Nuclear transport factor 2 (NTF2-like) domain containing protein	0	1	1	8	2	5	0	63267660	147653090	364602210	212576000	552434700	7.03069e+07	3.76538e+08	5.35563	Uncharacterized with defined domains
LINF_110013300; LINF_110013400	40S ribosomal protein S21 - putative	0	1	1	1	1	1	0	204423430	274099530	303068430	396496000	374107200	1.59508e+08	3.57891e+08	2.24372	Ribosomal proteins
LINF_130012100	oxidoreductase-like protein	0	0	0	3	4	3	0	0	0	206949330	460992000	397294200	0	355078510	#DIV/0!	Metabolic Enzymes
LINF_250005800	poly(A)-binding protein 3	1	1	0	5	4	3	11493561	15418003	0	323880270	427120000	303838200	8.97052e+06	3.51613e+08	39.1965	RNA-binding proteins
LINF_350007500	60S ribosomal protein L30	0	0	0	1	2	2	0	0	0	216888420	317120000	385753800	0	3.06587e+08	#DIV/0!	Ribosomal proteins
LINF_140005600	DHHC palmitoyltransferase - putative	0	0	0	0	1	1	0	0	0	0	459776000	395825100	0	2.852e+08	#DIV/0!	Metabolic Enzymes
LINF_090018100 LINF_090018200	eukaryotic translation initiation factor 2 gamma subunit	2	2	1	3	2	3	2.50904e+08	120109910	73378690	325811430	199408000	279323700	148130810	2.68181e+08	1.81043	Translation initiation factors
LINF_190005100	hypothetical protein - conserved	1	0	0	4	2	3	5.85032e+07	0	0	396362610	140902400	176617680	1.95011e+07	2.37961e+08	12.2024	Uncharacterized proteins
LINF_130009400	Alba - putative	0	0	0	1	1	2	0	0	0	144106830	241600000	325255200	0	2.36987e+08	#DIV/0!	RNA-binding proteins
LINF_310036600	ADP-ribosylation factor - putative	1	0	0	4	0	3	49412091	0	0	160358100	0	548788500	16470697	236382200	14.3517	Metabolic Enzymes
LINF_340031800	Alba - putative	0	0	0	1	2	4	0	0	0	114497040	199312000	379505700	0	2.31105e+08	#DIV/0!	RNA-binding proteins
LINF_320024300	Chaperonin HSP60 - mitochondrial precursor	0	0	0	5	2	3	0	0	0	401753100	76012800	209408700	0	229058200	#DIV/0!	Heat-shock, chaperones and chaperonins
LINF_200021500	hypothetical protein - conserved	0	0	0	3	2	2	0	0	0	247643340	298080000	134019090	0	226580810	#DIV/0!	Uncharacterized proteins
LINF_050009500	ZC3H41-associated protein	0	0	0	1	1	3	0	0	0	129806670	208544000	272456100	0	2.03602e+08	#DIV/0!	Other RNA related proteins
LINF_110005600	GRIP domain containing protein - putative	0	0	0	2	0	2	0	0	0	202273050	0	358371900	0	186881650	#DIV/0!	Uncharacterized with defined domains
LINF_020008100	Soluble NSF attachment protein - SNAP - putative	1	1	0	5	1	4	139051230	122215580	0	146488860	107222400	296616600	8.70889e+07	183442620	2.10638	Other proteins
LINF_320005100	EnigmRBP1	0	0	0	3	2	3	0	0	0	178193400	154268800	216170100	0	1.82877e+08	#DIV/0!	RNA-binding proteins
LINF_060018400	Monooxygenase, putative	0	0	0	5	1	2	0	0	0	280070070	71164800	180274500	0	177169790	#DIV/0!	Metabolic Enzymes
LINF_330025200	Thiamine biosynthesis-like protein	0	0	0	6	2	3	0	0	0	303842490	72201600	154073190	0	176705760	#DIV/0!	Metabolic Enzymes
LINF_090018500	mitochondrial RNA binding protein 2	0	0	0	4	2	2	0	0	0	211178730	120393600	196470000	0	176014110	#DIV/0!	RNA-binding proteins
LINF_340011100	leucine-rich repeat protein - putative	0	0	0	1	0	1	0	0	0	221768190	0	286315200	0	169361130	#DIV/0!	Uncharacterized with defined domains
LINF_320029100	Membrane associated protein-like protein	0	0	0	5	0	3	0	0	0	240656850	0	234631200	0	158429350	#DIV/0!	Other proteins
LINF_340037900 LINF_340037400	Ribosomal RNA processing protein 6	0	0	0	5	1	3	0	0	0	286019160	6496480	182133000	0	1.58216e+08	#DIV/0!	Other RNA related proteins
LINF_300039100; LINF_210018100	60S ribosomal protein L9 - putative	1	2	2	2	2	3	1.10083e+08	63823210	117493430	152270370	89489600	227179500	97133070	1.56313e+08	1.60927	Ribosomal proteins
LINF_330031700	hypothetical protein - conserved	0	0	0	1	0	1	0	0	0	237907740	0	204346500	0	147418080	#DIV/0!	Uncharacterized proteins
LINF_220008000	hypothetical protein - conserved	0	0	0	5	1	3	0	0	0	218588160	47449600	169716450	0	1.45251e+08	#DIV/0!	Uncharacterized proteins
LINF_180019600	pumilio protein 2 - putative	1	1	0	3	1	2	5.99026e+07	75720110	0	179801370	27897600	208576800	4.52076e+07	138758590	3.06937	RNA-binding proteins
LINF_300012900	4-methyl-5(beta-hydroxyethyl)-thiazole monophosphate synthesis protein - putative	0	1	1	2	0	2	0	136302160	137428090	204483510	0	207054600	9.12434e+07	137179370	1.50344	Other proteins
LINF_250018800	Hypothetical protein - conserved	0	0	0	5	2	3	0	0	0	228016530	31513600	144616080	0	1.34715e+08	#DIV/0!	Uncharacterized proteins
LINF_110015300	MRB1-associated protein	1	1	0	5	0	0	43639134	11173059	0	388673880	0	0	18270731	129557960	7.09101	RNA-binding proteins
LINF_170008800	cystathionine beta-synthase	0	0	0	2	2	2	0	0	0	158594520	77699200	146614410	0	1.27636e+08	#DIV/0!	Metabolic Enzymes
LINF_250006300	electron transfer flavoprotein - putative	1	0	0	0	1	1	44687856	0	0	0	189648000	173153790	14895952	120933930	8.11858	Other proteins
LINF_250010200 LINF_250010100	RNA-binding protein - putative - UBP1	0	0	0	1	0	1	0	0	0	54902400	0	304475400	0	119792600	#DIV/0!	RNA-binding proteins
LINF_190021700	FK506-binding protein (FKBP)-type peptidyl-prolyl isomerase - putative	0	0	1	1	1	1	0	0	105145720	75055890	61004800	210417600	3.50486e+07	1.15493e+08	3.29522	Metabolic Enzymes
LINF_290035900	Ribonuclease inhibitor-like protein	0	0	0	0	1	1	0	0	0	0	162464000	174088350	0	1.12184e+08	#DIV/0!	Metabolic Enzymes
LINF_130018000	XPA-interacting protein	0	0	0	2	1	3	0	0	0	185147970	8302720	121742370	0	1.05064e+08	#DIV/0!	DNA related proteins
LINF_230005100	NOT complex subunit 11	0	0	0	3	0	2	0	0	0	254897160	0	15022167	0	89973109	#DIV/0!	Other RNA related proteins
LINF_060011400; LINF_060011300	60S ribosomal protein L23a - putative	1	1	1	2	2	2	51887640	72988430	46867310	51351300	92547200	125050500	5.72478e+07	8.96497e+07	1.56599	Ribosomal proteins
LINF_210022900	2-oxoisovalerate dehydrogenase alpha subunit - putative	0	0	0	4	2	2	0	0	0	124049100	91606400	52807950	0	8.94878e+07	#DIV/0!	Metabolic Enzymes
LINF_100011100; LINF_100011000; LINF_100010900; LINF_100010800; LINF_100010700; LINF_100010600; LINF_100010300; LINF_100010200; LINF_100010400; LINF_100011300; LINF_100010500; LINF_100010100	GP63 - leishmanolysin	0	0	0	1	1	0	0	0	0	77234430	189232000	0	0	8.88221e+07	#DIV/0!	Peptidases
LINF_320013000	RNA binding protein - putative	0	0	0	1	1	1	0	0	0	84196980	99465600	77809200	0	87157260	#DIV/0!	Ribosomal proteins
LINF_360069000	Haloacid dehalogenase-like hydrolase - putative	0	0	0	2	2	1	0	0	0	89336100	46742400	119825460	0	85301320	#DIV/0!	Metabolic Enzymes
LINF_270017500	mitochondrial RNA binding protein 1	0	0	0	3	1	2	0	0	0	79600500	90401600	84432540	0	8.48115e+07	#DIV/0!	RNA-binding proteins
LINF_330026900	small GTP-binding protein Rab18 - putative	0	1	0	2	1	1	0	0	0	134303400	50190400	66293580	0	8.35958e+07	#DIV/0!	Cytoskeleton and Transport
LINF_210020200	Thymidine kinase - putative	0	0	0	3	1	0	0	0	0	238234920	6899840	0	0	8.17116e+07	#DIV/0!	Metabolic Enzymes
LINF_150008000	Replication Factor A 28 kDa subunit - putative	0	0	0	3	0	1	0	0	0	159208980	0	66882990	0	75363990	#DIV/0!	DNA related proteins
LINF_160020400 LINF_160020300 LINF_160020200	paraflagellar rod protein 1D - putative	0	0	0	3	0	2	0	0	0	140755230	0	82620060	0	74458430	#DIV/0!	Cytoskeleton and Transport
LINF_270020600; LINF_270020500	60S acidic ribosomal protein P0 - putative	1	0	0	1	0	1	141461130	0	0	116412240	0	105676080	47153710	74029440	1.56996	Ribosomal proteins
LINF_260024900	nucleolar protein	1	1	0	1	0	2	17475930	34563340	0	30719010	0	180876300	1.73464e+07	70531770	4.06607	DNA related proteins
LINF_340007000	Domain of unknown function (DUF1935) - putative	0	0	0	2	1	0	0	0	0	150997560	59355200	0	0	7.01176e+07	#DIV/0!	Uncharacterized with defined domains
LINF_360046400; LINF_180011200	40S ribosomal protein S27-1 - putative	0	0	0	1	1	1	0	0	0	71105790	50577600	85425510	0	69036300	#DIV/0!	Ribosomal proteins
LINF_350056600	RNA pseudouridylate synthase - putative	0	0	0	0	1	1	0	0	0	0	156489600	47163420	0	67884340	#DIV/0!	Other RNA related proteins
LINF_110007000	Acidocalcisomal pyrophosphatase	0	0	0	2	0	2	0	0	0	135931320	0	64445700	0	66792340	#DIV/0!	Metabolic Enzymes
LINF_090009700	hypothetical protein - conserved	1	1	1	1	1	2	25810029	10912628	12757528	52500420	30392000	114418110	16493395	6.57702e+07	3.98767	Uncharacterized proteins
LINF_300035200 LINF_300035100 LINF_300035000	Glyceraldehyde 3-phosphate dehydrogenase - glycosomal	0	0	0	3	0	1	0	0	0	194779830	0	2302947	0	65694259	#DIV/0!	Metabolic Enzymes
LINF_290018300	Hsp70 protein/TPR repeat/Tetratricopeptide repeat - putative	0	0	0	4	2	2	0	0	0	115694040	32166400	41687040	0	6.31825e+07	#DIV/0!	Heat-shock, chaperones and chaperonins
LINF_360022400 LINF_360022500	universal minicircle sequence binding protein - putative	0	0	0	1	1	1	0	0	0	45027150	92516800	45409350	0	6.09844e+07	#DIV/0!	RNA-binding proteins
LINF_260011400; LINF_260011200	10 kDa heat shock protein - putative	0	0	0	1	1	1	0	0	0	58908360	52009600	71959350	0	6.09591e+07	#DIV/0!	Heat-shock, chaperones and chaperonins
LINF_090016900	Present in the outer mitochondrial membrane proteome 10	0	0	0	3	0	3	0	0	0	122600730	0	58833030	0	60477920	#DIV/0!	Other proteins
LINF_330008900	ATP-binding cassette sub-family F member 1 - putative	0	0	0	1	1	2	0	0	0	35007462	62979200	79503090	0	5.91633e+07	#DIV/0!	Other proteins involved in translation
LINF_260013800; LINF_260013700	40S ribosomal protein S16 - putative	0	2	1	2	1	2	0	53560440	36080344	58832550	31131200	81342120	2.98803e+07	5.7102e+07	1.91103	Ribosomal proteins
LINF_340041900	ruvb-like 1 DNA helicase - putative	1	2	0	2	0	2	53075139	5642491	0	60767700	0	104984010	1.95725e+07	55250570	2.82286	RNA-binding proteins
LINF_360080500	RNA ligase/6-phosphofructo-2-kinase/NACHT domain/AAA domain containing protein - putative	0	0	0	2	1	1	0	0	0	109836720	29555200	22371030	0	5.3921e+07	#DIV/0!	Metabolic Enzymes
LINF_330014600	Hypothetical protein - conserved	0	0	0	2	1	1	0	0	0	47860050	16982400	91241730	0	52028060	#DIV/0!	Uncharacterized proteins
LINF_160010700	Orotidine-5-phosphate decarboxylase/orotate phosphoribosyltransferase - putative	0	0	0	1	0	2	0	0	0	75941670	0	76587900	0	50843190	#DIV/0!	Metabolic Enzymes
LINF_230005400	Peroxidoxin	0	0	0	1	1	0	0	0	0	46683000	102536000	0	0	4.97397e+07	#DIV/0!	Metabolic Enzymes
LINF_040015700	hypothetical protein - conserved	0	0	0	2	1	1	0	0	0	68572140	21344000	52448640	0	4.74549e+07	#DIV/0!	Uncharacterized proteins
LINF_150018300	Glutamate dehydrogenase	0	1	0	3	2	1	0	7124590	0	76133190	43206400	12556203	2.37486e+06	4.39653e+07	18.5128	Metabolic Enzymes
LINF_280032200	eukaryotic translation initiation factor 4E - putative	0	1	0	1	0	2	0	50966970	0	32917101	0	91137300	16988990	41351467	2.43402	Translation initiation factors
LINF_360015500	hypothetical protein - conserved	0	0	0	1	0	2	0	0	0	52085460	0	69881370	0	40655610	#DIV/0!	Uncharacterized proteins
LINF_280018600	Phenylalanine-4-hydroxylase	0	1	0	3	1	1	0	4047656	0	84296730	12911360	18779700	1.34922e+06	3.86626e+07	28.6555	Metabolic Enzymes
LINF_110017600	protein transport protein SEC31 - putative	0	1	0	3	1	1	0	0	0	85625400	12400640	15576885	0	3.78676e+07	#DIV/0!	Cytoskeleton and Transport
LINF_240009000	ubiquitin carboxyl-terminal hydrolase - putative	0	1	1	2	1	2	0	16083308	9612727	27802719	10327200	69691980	8565345	35940633	4.19605	Proteasome related proteins
LINF_360068400	flagellum targeting protein kharon1 - putative	0	0	0	3	1	0	0	0	0	73870860	20288000	0	0	3.13863e+07	#DIV/0!	Cytoskeleton and Transport
LINF_330033100	Nucleolar protein 53	0	1	1	2	1	1	0	8768476	32382984	36641367	27433600	29851050	1.37172e+07	3.13087e+07	2.28245	DNA related proteins
LINF_240012800	Malic enzyme - putative	0	0	0	1	1	1	0	0	0	76456380	0	13733784	0	30063388	#DIV/0!	Metabolic Enzymes
LINF_360011000	cdc2-related kinase 3 - putative	0	0	0	1	0	1	0	0	0	0	0	83016540	0	27672180	#DIV/0!	Protein Kinases and related
LINF_300042500	SnoaL-like domain containing protein - putative	0	0	0	1	1	0	0	0	0	81403980	0	0	0	27134660	#DIV/0!	Other proteins
LINF_230006100	GDP-mannose pyrophosphorylase	0	1	0	2	1	1	0	12174675	0	39301500	19683200	17839830	4058225	2.56082e+07	6.31019	Metabolic Enzymes
LINF_360070500	eukaryotic translation initation factor 4 gamma - putative	0	0	0	1	1	2	0	0	0	16613562	16584000	35619480	0	22939014	#DIV/0!	Translation initiation factors
LINF_360039100	ATP synthase - putative	0	0	0	1	0	1	0	0	0	36316182	0	29620950	0	21979044	#DIV/0!	Metabolic Enzymes
LINF_270032200	Heat shock protein DNAJ - putative	0	0	0	1	0	1	0	0	0	13040118	0	46430640	0	19823586	#DIV/0!	Heat-shock, chaperones and chaperonins
LINF_360057600	PPR repeat/Pentatricopeptide repeat domain	0	0	0	1	1	1	0	0	0	43056090	7895680	7935972	0	1.96292e+07	#DIV/0!	Uncharacterized with defined domains
LINF_110009600	pumilio protein 10 - putative	0	0	0	1	0	1	0	0	0	30954819	0	21576300	0	17510373	#DIV/0!	RNA-binding proteins
LINF_190007800	RNA binding protein - putative	0	1	0	1	2	0	0	28455000	0	14539560	36204800	0	9485000	1.69148e+07	1.78332	RNA-binding proteins
LINF_330032700	Nucleoporin NUP59	0	0	0	2	0	1	0	0	0	36550395	0	12671607	0	16407334	#DIV/0!	DNA related proteins
LINF_100008300	Isocitrate dehydrogenase [NADP] - mitochondrial precursor	0	1	0	2	1	1	0	7360631	0	23845437	6340960	17652387	2.45354e+06	1.59463e+07	6.49928	Metabolic Enzymes
LINF_270021300 LINF_270021100 LINF_270020900	Snf7 - putative	0	0	0	1	0	1	0	0	0	33622134	0	13957335	0	15859823	#DIV/0!	Other proteins
LINF_190012900	ABC transport system ATP-binding protein - putative	0	1	1	1	1	1	0	12334836	10016001	19831497	15637440	8230500	7450279	14566479	1.95516	Cytoskeleton and Transport
LINF_120006000	RNA-editing substrate binding complex protein RESC16	0	0	0	1	0	1	0	0	0	43092000	0	0	0	14364000	#DIV/0!	Other RNA related proteins
LINF_340034000	signal recognition particle subunit SRP68, putative	0	0	0	1	1	0	0	0	0	26452902	16352000	0	0	1.42683e+07	#DIV/0!	Other proteins involved in translation
LINF_300013000	Hypothetical protein - conserved	0	0	0	1	0	1	0	0	0	29688393	0	12490890	0	14059761	#DIV/0!	Uncharacterized proteins
LINF_360014300	mitogen-activated protein kinase kinase - putative | locat	0	0	0	2	0	1	0	0	0	30652377	0	10115904	0	13589427	#DIV/0!	Protein Kinases and related
LINF_030012100	Aminoacyl-tRNA editing domain containing protein - putative	0	0	0	1	0	1	0	0	0	13383657	0	25680930	0	13021529	#DIV/0!	tRNA Related
LINF_090016000	eukaryotic translation elongation factor 1 gamma	0	0	0	0	1	1	0	0	0	0	21761600	16984743	0	1.29154e+07	#DIV/0!	Other proteins involved in translation
LINF_220022100	exosome complex exonuclease RRP45 homolog - putative	0	0	0	1	1	0	0	0	0	35390103	2556320	0	0	1.26488e+07	#DIV/0!	Other RNA related proteins
LINF_250027500	Protein phosphatase 2C/Stage II sporulation protein E (SpoIIE) - putative	0	0	0	1	1	0	0	0	0	8195859	25971200	0	0	1.1389e+07	#DIV/0!	Protein Kinases and related
LINF_180005000	Kinetoplast polyadenylation/uridylation factor 1	0	0	0	2	0	1	0	0	0	24667776	0	9226656	0	11298144	#DIV/0!	Other RNA related proteins
LINF_160013300	N-terminal region of Chorein - a TM vesicle-mediated sorter - putative	0	0	0	2	0	1	0	0	0	25952157	0	7611177	0	11187778	#DIV/0!	Other proteins
LINF_350037400	RNA-binding protein, putative	0	0	0	1	0	1	0	0	0	15319206	0	18213300	0	11177502	#DIV/0!	RNA-binding proteins
LINF_180017600; LINF_180017700	prolyl-tRNA synthetase - putative	0	0	0	1	1	1	0	0	0	15785238	9007200	7161420	0	10651286	#DIV/0!	tRNA Related
LINF_310017300	Domain of unknown function (DUF4498) - putative	0	0	0	1	0	1	0	0	0	8581692	0	23234790	0	10605494	#DIV/0!	Uncharacterized with defined domains
LINF_230016800	Alcohol dehydrogenase - zinc-containing-like protein	0	0	0	1	0	1	0	0	0	23914065	0	7348686	0	10420917	#DIV/0!	Metabolic Enzymes
LINF_360060900	VHS domain containing protein - putative	0	0	0	1	0	1	0	0	0	15955611	0	14661264	0	10205625	#DIV/0!	Uncharacterized with defined domains
LINF_290032900	ATP-dependent phosphofructokinase	0	0	0	1	0	1	0	0	0	7747383	0	22358640	0	10035341	#DIV/0!	Metabolic Enzymes
LINF_090018300	hypothetical protein - conserved	0	0	0	1	0	1	0	0	0	17688867	0	9352680	0	9013849	#DIV/0!	Uncharacterized proteins
LINF_280032700	Tetratricopeptide repeat - putative	0	1	0	1	1	1	0	15997672	0	7514766	9118880	8601492	5.33256e+06	8.41171e+06	1.57743	Uncharacterized with defined domains
LINF_040006300	Exosome complex exonuclease RRP40 - putative	0	0	0	1	1	1	0	0	0	7223895	6806080	9822438	0	7.9508e+06	#DIV/0!	Other RNA related proteins
LINF_320034100; LINF_320033900	60S ribosomal protein L27 - putative	0	0	0	0	1	1	0	0	0	0	12806400	10192191	0	7666197	#DIV/0!	Ribosomal proteins
LINF_010009300; LINF_010009200	40S ribosomal protein S7 - putative	0	0	0	1	1	2	0	0	0	8553762	6364800	7609584	0	7509382	#DIV/0!	Ribosomal proteins
LINF_080016600	RNA-editing substrate binding complex protein	0	0	0	2	0	1	0	0	0	15275316	0	4054716	0	6443344	#DIV/0!	Other RNA related proteins
LINF_110012700	Anion-transporting ATPase-like protein	0	0	0	0	1	1	0	0	0	0	8966240	8641140	0	5.86913e+06	#DIV/0!	Metabolic Enzymes
LINF_360057100	Hypothetical protein - conserved	0	0	0	3	0	1	0	0	0	11166414	0	6162078	0	5776164	#DIV/0!	Uncharacterized proteins
LINF_280009300	Hypothetical protein - conserved	0	0	0	1	1	0	0	0	0	6188091	8298720	0	0	4828937	#DIV/0!	Uncharacterized proteins
LINF_300040000	Protein mkt1 - putative	0	0	0	1	0	1	0	0	0	9257199	0	3318396	0	4191865	#DIV/0!	Other proteins involved in translation
LINF_270014800	WD domain - G-beta repeat - putative	0	0	0	1	1	0	0	0	0	2.39823e+06	9538720	0	0	3.97898e+06	#DIV/0!	Uncharacterized with defined domains
LINF_250008000	RNA-binding protein - putative	0	0	0	1	0	1	0	0	0	2.76224e+06	0	8150496	0	3.63758e+06	#DIV/0!	RNA-binding proteins
LINF_360056000	Vacuolar sorting protein 9 (VPS9) domain containing protein - putative	0	0	0	1	0	1	0	0	0	10775793	0	0	0	3591931	#DIV/0!	Other proteins
LINF_020008200	RNase PH-like protein - putative	0	0	0	0	1	1	0	0	0	0	5832480	3248304	0	3026928	#DIV/0!	Other RNA related proteins
LINF_350052800	Kinesin-13 6 - putative	0	0	0	1	0	1	0	0	0	5850936	0	1.46514e+06	0	2.43869e+06	#DIV/0!	Cytoskeleton and Transport
LINF_320039300	RNA-editing substrate binding complex protein	0	0	0	1	1	0	0	0	0	3.62547e+06	3086240	0	0	2.23724e+06	#DIV/0!	Other RNA related proteins
LINF_300036200	Kinesin - putative	0	0	0	1	0	1	0	0	0	3.83387e+06	0	2421360	0	2.08508e+06	#DIV/0!	Cytoskeleton and Transport

## Sheet: LdiG3 96h >1.5 1 peptide
PROTEINS CO-PRECIPITATED WITH THE TAGGED EIF4G3 AT THE 96HS TIME POINT (proteins with enrichment ratios greater than 1.5-fold and represented by at least one peptide in two replicates from either of the tagged eIF4Gs from any of the time points )
Protein IDs	Fasta headers	Unique peptides LdiWT			Unique peptides EIF4G3			Intensity LdiWT			Intensity EIF4G3			Average IP LdiWT	Average IP EIF4G3	Enrichment Ratio EIF4G3/ LdiWT	Categorization
		IP1	IP2	IP3	IP1	IP2	IP3	IP1	IP2	IP3	IP1	IP2	IP3
LINF_160022100	eukaryotic translation initiation factor 4 gamma	0	0	0	16	17	16	0	0	0	3.7948e+10	2.5285e+10	31102400000	0	3.14451e+10	#DIV/0!	Translation initiation factors
LINF_350055900	polyadenylate-binding protein 1	1	1	1	14	18	17	90872330	80237520	4.36004e+07	1.26735e+10	1.19815e+10	1.44501e+10	7.15701e+07	1.3035e+10	182.13	RNA-binding proteins
LINF_300009600	eukaryotic translation initiation factor 4E - putative	0	0	0	12	13	13	0	0	0	1.2849e+10	7839470000	1.10873e+10	0	1.05919e+10	#DIV/0!	Translation initiation factors
LINF_010012900 LINF_010012800	eukaryotic initiation factor 4a - putative	3	3	5	9	10	10	314759700	562516100	1.82091e+09	7765296000	7.65697e+09	6703830000	8.99395e+08	7.37537e+09	8.20036	Translation initiation factors
LINF_330010000; LINF_330009900; LINF_330009800; LINF_330009500; LINF_330009400; LINF_330009300; LINF_330009200; LINF_330009100; LINF_330009000; LINF_330009600; LINF_330009700	Heat shock protein 83-17	4	5	7	14	18	18	603330200	1038888000	3.17975e+09	4990161000	6840246000	5554220000	1.60732e+09	5.79488e+09	3.6053	Heat-shock, chaperones and chaperonins
LINF_270019000	T-complex protein 1 - beta subunit - putative	9	5	4	18	16	19	1493133900	378285400	2.3023e+08	6359760000	4139976000	5776540000	7.0055e+08	5.42543e+09	7.74453	Heat-shock, chaperones and chaperonins
LINF_210024300	ATP-dependent RNA helicase SUB2	7	6	7	12	14	17	2226315000	2136382300	3.18184e+09	4277471000	3598754000	6024690000	2.51485e+09	4.63364e+09	1.84251	RNA-binding proteins
LINF_270019700	KH domain containing protein - putative	1	2	2	12	11	14	53534080	389398800	4.25652e+08	2466706000	2900582000	3117030000	2.89528e+08	2828106000	9.76798	RNA-binding proteins
LINF_170011800	RNA-binding protein - putative	0	0	0	7	7	6	0	0	0	3104134000	2373960000	2459660000	0	2645918000	#DIV/0!	RNA-binding proteins
LINF_320036800 LINF_320036700	Nucleoside diphosphate kinase b	0	0	2	1	7	3	0	0	7.27994e+08	150874900	6238288000	310863000	2.42665e+08	2.23334e+09	9.20341	Metabolic Enzymes
LINF_300033500	Chaperonin HSP60 - mitochondrial precursor	0	1	1	4	8	12	0	27181166	79696610	853860700	1453430000	3495940000	3.56259e+07	1.93441e+09	54.2978	Heat-shock, chaperones and chaperonins
LINF_200006100 LINF_200006000	Phosphoglycerate kinase B or C	1	0	0	5	7	8	84462500	0	0	1742763000	1093394000	1904140000	2.81542e+07	1580099000	56.1231	Metabolic Enzymes
LINF_360081100	T-complex protein 1 - theta subunit - putative	2	0	5	13	11	8	305090200	0	4.72793e+08	1633258000	1161138000	1227660000	2.59294e+08	1.34069e+09	5.17052	Heat-shock, chaperones and chaperonins
LINF_210018500	T-complex protein 1 - delta subunit - putative	5	1	3	6	11	8	342160500	92511380	2.54461e+08	1476563000	1385394000	1136380000	2.29711e+08	1332779000	5.80199	Heat-shock, chaperones and chaperonins
LINF_230021100	T-complex protein 1 - gamma subunit - putative	7	7	6	11	11	12	889710500	500348600	620397400	1203732200	1233189000	1492890000	6.70152e+08	1.30994e+09	1.95469	Heat-shock, chaperones and chaperonins
LINF_320040200	T-complex protein 1 - alpha subunit - putative	5	4	4	7	9	8	729849200	460070200	626370500	1093259200	1686373000	863100000	6.0543e+08	1.21424e+09	2.00559	Heat-shock, chaperones and chaperonins
LINF_290033500	serine/threonine-protein kinase - putative	4	2	2	8	8	6	496639500	455281000	4.59349e+08	1614140000	890016000	912030000	470423200	1.13873e+09	2.42065	Protein Kinases and related
LINF_140018000	enolase	0	0	6	3	12	5	0	0	4.61056e+08	114034030	2500177000	249263000	1.53685e+08	9.54491e+08	6.21069	Metabolic Enzymes
LINF_250014900	Cyclophilin type peptidyl-prolyl cis-trans isomerase	0	0	1	0	5	2	0	0	315978600	0	2418417000	245812000	105326200	8.88076e+08	8.43168	Metabolic Enzymes
LINF_360015200; LINF_360015100	40S ribosomal protein S18 - putative	2	2	4	3	8	3	148810110	122136880	8.66357e+08	419809500	1550447000	428617000	3.79101e+08	799624500	2.10926	Ribosomal proteins
LINF_360037500	Succinyl-CoA ligase [GDP-forming] beta-chain - putative	0	0	2	2	5	7	0	0	2.2218e+08	321884200	488618200	1440180000	7.406e+07	7.50227e+08	10.13	Metabolic Enzymes
LINF_320024300	Chaperonin HSP60 - mitochondrial precursor	1	1	0	3	7	8	10744795	4951910	0	181548400	408128400	1351490000	5232235	647055600	123.667	Heat-shock, chaperones and chaperonins
LINF_270016900	Vesicular transport protein (CDC48 homologue) - puta	0	0	0	7	4	5	0	0	0	1139360200	267158100	454748000	0	620422100	#DIV/0!	Cytoskeleton and Transport
LINF_320015700	T-complex protein 1, epsilon subunit, putative	2	1	3	4	5	5	335356900	58010720	5.05991e+08	646769200	496283200	623826000	299786140	5.88959e+08	1.9646	Heat-shock, chaperones and chaperonins
LINF_360060700; LINF_360059600	40S ribosomal protein SA - putative	1	1	3	1	7	3	155464590	14108799	571968600	270035700	1132011000	249704000	247180663	5.50584e+08	2.22745	Ribosomal proteins
LINF_350007500	60S ribosomal protein L30	0	0	0	2	3	2	0	0	0	489662800	621952700	523075000	0	5.44897e+08	#DIV/0!	Ribosomal proteins
LINF_230007100	endoribonuclease L-PSP (pb5) - putative	0	0	0	0	3	1	0	0	0	0	1598992000	30269400	0	5.43087e+08	#DIV/0!	DNA related proteins
LINF_130017300; LINF_130017200	40S ribosomal protein S4 - putative	0	1	4	1	8	4	0	84916200	7.53931e+08	69848460	1234795000	262675000	2.79616e+08	5.22439e+08	1.86842	Ribosomal proteins
LINF_340031800	Alba - putative	0	0	0	3	7	5	0	0	0	86563400	925056000	521514000	0	5.11044e+08	#DIV/0!	RNA-binding proteins
LINF_350009300; LINF_350009200	40S ribosomal protein S3A - putative	0	0	1	1	5	3	0	0	318506300	41274310	1163693000	200445000	1.06169e+08	468470770	4.41251	Ribosomal proteins
LINF_330025200	thiamine biosynthesis-like protein	1	1	1	6	6	5	4816809	4125466	3.13113e+06	486686200	384768400	416871000	4.02447e+06	4.29442e+08	106.708	Metabolic Enzymes
LINF_350025100; LINF_210027600	40S ribosomal protein S6 - putative	0	0	2	1	6	3	0	0	3.91101e+08	34279300	1138362000	106519000	1.30367e+08	4.26387e+08	3.27066	Ribosomal proteins
LINF_360048000	S-adenosylhomocysteine hydrolase	0	0	2	0	9	2	0	0	135537850	0	1161795000	65349900	4.51793e+07	409048300	9.05389	Metabolic Enzymes
LINF_300012900	4-methyl-5(beta-hydroxyethyl)-thiazole monophosphate synthesis protein - putative	1	0	1	2	2	2	446824100	0	2.55298e+08	595646700	294014800	263921000	234040600	384527500	1.64299	Other proteins
LINF_040017600	Actin	1	1	3	1	4	3	64075000	89935650	4.28985e+08	164547900	587832500	391664000	1.94332e+08	3.81348e+08	1.96236	Cytoskeleton and Transport
LINF_040011900	ubiquitin-conjugating enzyme E2 - putative	1	1	1	3	5	3	56956850	70775780	1.80449e+08	299208800	508226000	332073000	1.02727e+08	3.79836e+08	3.69752	Proteasome related proteins
LINF_130012100	Oxidoreductase-like protein	0	0	0	4	4	4	0	0	0	313462600	374358600	397950000	0	3.61924e+08	#DIV/0!	Metabolic Enzymes
LINF_110005600	GRIP domain containing protein - putative	0	0	0	2	2	2	0	0	0	542225200	387330700	156156000	0	3.61904e+08	#DIV/0!	Uncharacterized with defined domains
LINF_350029500	Autophagy-related protein 24	0	0	1	4	3	3	0	0	2596930	577182100	218642300	252224000	865643	3.49349e+08	403.572	Other proteins
LINF_310036600	ADP-ribosylation factor - putative	0	0	0	1	4	2	0	0	0	159078700	512985600	344680000	0	3.38915e+08	#DIV/0!	Metabolic Enzymes
LINF_250030600	AGC family serine/threonine kinase - putative	0	0	0	3	4	4	0	0	0	262219100	478069700	266035000	0	3.35441e+08	#DIV/0!	Protein Kinases and related
LINF_300039100; LINF_210018100	60S ribosomal protein L9 - putative	1	0	1	2	6	3	151545530	0	82188890	216541600	574860400	179452000	7.79115e+07	323618000	4.15366	Ribosomal proteins
LINF_110013300; LINF_110013400	40S ribosomal protein S21 - putative	0	0	1	1	1	1	0	0	569843400	123662000	645641200	197897000	189947800	3.224e+08	1.69731	Ribosomal proteins
LINF_110008400	14-3-3 protein 2 - putative	2	1	2	1	5	2	244650000	24844896	321098400	65061700	738249000	160776000	196864432	3.21362e+08	1.6324	Protein Kinases and related
LINF_020008100	Soluble NSF attachment protein - SNAP - putative	0	0	0	4	4	4	0	0	0	313232700	114420200	512876000	0	3.1351e+08	#DIV/0!	Other proteins
LINF_360069000	Haloacid dehalogenase-like hydrolase - putative	0	0	0	3	3	3	0	0	0	424976200	203451000	213059000	0	280495400	#DIV/0!	Metabolic Enzymes
LINF_130009400	Alba - putative	1	1	0	0	2	2	0	0	0	0	484216300	350392000	0	2.78203e+08	#DIV/0!	RNA-binding proteins
LINF_020008700	Proteasome regulatory non-ATPase subunit 6 - putative	0	0	1	4	6	6	0	0	3.02712e+07	309977800	233673000	264950000	1.00904e+07	269533600	26.7119	Proteasome related proteins
LINF_330016500; LINF_150017600	40S ribosomal protein S3 - putative	0	0	1	1	6	1	0	0	4694599	21377070	700106500	87003000	1.56487e+06	2.69496e+08	172.216	Ribosomal proteins
LINF_320024000 LINF_320024100	Iron superoxide dismutase - putative	0	0	0	0	3	1	0	0	0	0	777961000	14982800	0	264314600	#DIV/0!	Metabolic Enzymes
LINF_290032400; LINF_290032300	60S ribosomal protein L13 - putative	0	0	0	0	6	1	0	0	0	0	701544600	51102100	0	2.50882e+08	#DIV/0!	Ribosomal proteins
LINF_320013000	RNA binding protein - putative	0	0	0	0	6	1	0	0	0	0	659540400	87360000	0	248966800	#DIV/0!	Ribosomal proteins
LINF_290035900	Ribonuclease inhibitor-like protein	0	0	0	1	0	1	0	0	0	325369000	0	408597000	0	2.44655e+08	#DIV/0!	Metabolic Enzymes
LINF_350010700; LINF_320014400	60S ribosomal protein L18a - putative	0	1	1	0	3	3	0	13096313	6.15068e+07	0	570042400	151627000	2.48677e+07	2.40556e+08	9.67344	Ribosomal proteins
LINF_360018300; LINF_070012400	40S ribosomal protein S9 - putative	0	1	0	0	4	1	0	46111400	0	0	633917400	74130000	1.53705e+07	236015800	15.3551	Ribosomal proteins
LINF_190015300	4-coumarate:coa ligase-like protein	0	0	0	3	1	2	0	0	0	223474900	159731300	264390000	0	215865400	#DIV/0!	Metabolic Enzymes
LINF_210027800 LINF_210027700	vacuolar ATP synthase - putative	0	0	0	1	1	1	0	0	0	151891300	251850000	236593000	0	2.13445e+08	#DIV/0!	Metabolic Enzymes
LINF_070010600; LINF_070010500	60S ribosomal protein L7a - putative	1	1	2	1	3	1	35334450	50952790	2.27445e+08	76186440	531841500	31044300	1.04577e+08	213024080	2.037	Ribosomal proteins
LINF_210009700	Nuclear transport factor 2 (NTF2-like) domain containing protein	0	0	0	3	3	2	0	0	0	273605200	140722100	220633000	0	2.11653e+08	#DIV/0!	Uncharacterized with defined domains
LINF_260011400; LINF_260011200	10 kDa heat shock protein - putative	0	0	0	0	2	1	0	0	0	0	494144300	139524000	0	2.11223e+08	#DIV/0!	Heat-shock, chaperones and chaperonins
LINF_250005800	poly(A)-binding protein 3	0	0	0	2	3	4	0	0	0	120013850	238534800	264663000	0	2.07737e+08	#DIV/0!	RNA-binding proteins
LINF_330014100; LINF_150018200	60S ribosomal protein L6 - putative	0	0	0	0	3	2	0	0	0	0	522592400	88095000	0	2.03562e+08	#DIV/0!	Ribosomal proteins
LINF_150005800	ATP-dependent protease ATPase subunit HslU1 - putative	1	0	0	0	3	8	59855370	0	0	0	128151500	481873000	19951790	203341500	10.1916	Peptidases
LINF_330035400	metallo-peptidase - Clan ME - Family M16	1	0	0	1	1	0	247259600	0	0	380617600	219365000	0	8.24199e+07	199994200	2.42653	Peptidases
LINF_280032200	eukaryotic translation initiation factor 4E - putative	0	0	0	1	3	2	0	0	0	194725300	151460400	239498000	0	195227900	#DIV/0!	Translation initiation factors
LINF_290018300	Hsp70 protein/TPR repeat/Tetratricopeptide repeat - putative	0	0	0	4	7	4	0	0	0	163749300	236753600	149905000	0	183469300	#DIV/0!	Heat-shock, chaperones and chaperonins
LINF_330031700	hypothetical protein - conserved	0	0	0	2	1	2	0	0	0	158316400	90279100	295253000	0	1.81283e+08	#DIV/0!	Uncharacterized proteins
LINF_360020200	The ARF-like 2 binding protein - putative	0	0	0	2	2	1	0	0	0	252781100	204042300	72352000	0	176391800	#DIV/0!	Cytoskeleton and Transport
LINF_360039100	ATP synthase - putative	0	0	1	1	3	1	0	0	2.1632e+08	116444350	285086900	105588000	7.21065e+07	169039750	2.34431	Metabolic Enzymes
LINF_230005400	Peroxidoxin	0	0	0	0	1	1	0	0	0	0	347355900	141470000	0	1.62942e+08	#DIV/0!	Metabolic Enzymes
LINF_290016800; LINF_290016700; LINF_290016600	60S ribosomal protein L1a - putative	0	0	1	0	3	1	0	0	2.66874e+08	0	481435000	6314280	8.89579e+07	1.62583e+08	1.82764	Ribosomal proteins
LINF_050009500	ZC3H41-associated protein	0	0	0	1	2	1	0	0	0	166895300	206115500	113750000	0	162253600	#DIV/0!	Other RNA related proteins
LINF_130012200	ubiquitin-like protein	0	0	0	4	1	1	0	0	0	202675000	52048270	223601000	0	1.59441e+08	#DIV/0!	Proteasome related proteins
LINF_260024900	nucleolar protein	1	0	0	1	1	1	172315150	0	0	207430300	131049600	139713000	5.74384e+07	1.59398e+08	2.77511	DNA related proteins
LINF_160020400 LINF_160020300 LINF_160020200	Paraflagellar rod protein 1D - putative	2	0	0	1	3	6	151109820	0	0	14382060	198268000	257845000	50369940	1.56832e+08	3.1136	Cytoskeleton and Transport
LINF_260013800; LINF_260013700	40S ribosomal protein S16 - putative	1	1	3	0	4	3	0	43907140	1.7966e+08	0	409179600	60106900	7.45223e+07	1.56429e+08	2.09909	Ribosomal proteins
LINF_360022600	Clathrin heavy chain - putative	1	1	0	3	5	4	53175260	35222110	0	133910700	216926800	105126000	29465790	1.51988e+08	5.15811	Cytoskeleton and Transport
LINF_310029700	Prostaglandin f2-alpha synthase/D-arabinose dehydrogenase	0	0	0	1	3	1	0	0	0	62543690	372555500	20274100	0	1.51791e+08	#DIV/0!	Metabolic Enzymes
LINF_300035200 LINF_300035100 LINF_300035000	Glyceraldehyde 3-phosphate dehydrogenase - glycosomal	0	0	1	1	3	1	0	0	3.05465e+06	62811100	378680200	9468900	1.01822e+06	1.5032e+08	147.631	Metabolic Enzymes
LINF_360070500	eukaryotic translation initation factor 4 gamma - putative	0	0	0	2	3	3	0	0	0	179576100	42686750	215957000	0	1.46073e+08	#DIV/0!	Translation initiation factors
LINF_250006300	Electron transfer flavoprotein - putative	0	1	0	0	1	1	0	263016110	0	0	169462200	263746000	8.7672e+07	1.44403e+08	1.64708	Other proteins
LINF_250010200 LINF_250010100	RNA-binding protein - putative - UBP1	0	0	0	2	2	1	0	0	0	78875060	341296900	10755500	0	1.43642e+08	#DIV/0!	RNA-binding proteins
LINF_230006100	GDP-mannose pyrophosphorylase	0	0	1	2	4	3	0	0	2.34754e+07	123698300	178390100	108682000	7.82514e+06	1.36923e+08	17.4979	Metabolic Enzymes
LINF_130015900	Proteasome regulatory ATPase subunit 2 - putative	1	0	0	2	3	2	61654130	0	0	57039400	171265300	176827000	2.05514e+07	135043900	6.57104	Proteasome related proteins
LINF_220005800	Heat shock protein DNAJ - putative	0	0	0	2	2	1	0	0	0	190708100	110901600	103313000	0	1.34974e+08	#DIV/0!	Heat-shock, chaperones and chaperonins
LINF_110017500; LINF_110017300	60S ribosomal protein L28 - putative	0	0	0	1	1	1	0	0	0	56721170	237140500	98420000	0	1.30761e+08	#DIV/0!	Ribosomal proteins
LINF_190007400	C-terminal motor kinesin - putative	1	1	1	3	6	7	25951540	61228080	73541580	87503570	180185900	121982000	5.35737e+07	129890490	2.42452	Cytoskeleton and Transport
LINF_140019500	hypothetical protein - conserved	0	0	0	1	1	0	0	0	0	246985200	139846100	0	0	1.28944e+08	#DIV/0!	Uncharacterized proteins
LINF_220008000	hypothetical protein - conserved	0	0	0	2	4	3	0	0	0	50729250	94754000	233744000	0	1.26409e+08	#DIV/0!	Uncharacterized proteins
LINF_230005100	NOT complex subunit 11	0	0	0	4	3	3	0	0	0	201380300	113631800	58870000	0	1.24627e+08	#DIV/0!	Other RNA related proteins
LINF_130018000	XPA-interacting protein	0	0	0	1	2	1	0	0	0	70136440	172550100	126833000	0	123173180	#DIV/0!	DNA related proteins
LINF_090018500	mitochondrial RNA binding protein 2	0	0	0	1	4	2	0	0	0	51447990	241564300	70035000	0	1.21016e+08	#DIV/0!	RNA-binding proteins
LINF_010009300; LINF_010009200	40S ribosomal protein S7 - putative	0	0	0	1	3	1	0	0	0	15952640	328405100	7969500	0	1.17442e+08	#DIV/0!	Ribosomal proteins
LINF_270032200	Heat shock protein DNAJ - putative	0	0	0	2	2	2	0	0	0	77928840	104718500	155764000	0	112803780	#DIV/0!	Heat-shock, chaperones and chaperonins
LINF_260006700; LINF_260006600	60S ribosomal protein L7 - putative	0	0	1	1	3	0	0	0	3.31773e+07	84374510	250703900	0	1.10591e+07	1.11693e+08	10.0996	Ribosomal proteins
LINF_360046400; LINF_180011200	40S ribosomal protein S27-1 - putative	0	0	0	0	2	2	0	0	0	0	224708600	109809000	0	1.11506e+08	#DIV/0!	Ribosomal proteins
LINF_190012900	ABC transport system ATP-binding protein - putative	0	0	0	0	2	1	0	0	0	0	243995200	83979000	0	1.09325e+08	#DIV/0!	Cytoskeleton and Transport
LINF_160010700	Orotidine-5-phosphate decarboxylase/orotate phosphoribosyltransferase - putative	0	0	0	2	2	3	0	0	0	25131700	101251000	194621000	0	1.07001e+08	#DIV/0!	Metabolic Enzymes
LINF_330033000	Heat shock protein - putative	2	1	0	2	0	3	91648220	10823285	0	46628560	0	256907000	3.41572e+07	101178520	2.96215	Heat-shock, chaperones and chaperonins
LINF_320017700	Proteasome regulatory non-ATP-ase subunit - putative	0	0	0	1	3	2	0	0	0	72376150	146839500	78855000	0	9.93569e+07	#DIV/0!	Proteasome related proteins
LINF_320034100; LINF_320033900	60S ribosomal protein L27 - putative	0	0	0	0	2	1	0	0	0	0	274742800	16549400	0	97097400	#DIV/0!	Ribosomal proteins
LINF_210020200	thymidine kinase - putative	0	0	0	1	1	0	0	0	0	115708670	166929100	0	0	94212590	#DIV/0!	Metabolic Enzymes
LINF_050005900	Phosphoprotein phosphatase - putative	0	0	0	3	3	4	0	0	0	128296300	37493530	109039000	0	91609610	#DIV/0!	Protein Kinases and related
LINF_090016000	eukaryotic Translation Elongation Factor 1 gamma	0	0	0	1	2	1	0	0	0	45725900	163731700	64425200	0	9.12943e+07	#DIV/0!	Other proteins involved in translation
LINF_090018100 LINF_090018200	eukaryotic translation initiation factor 2 gamma subunit	0	0	0	1	2	0	0	0	0	152532600	121267600	0	0	9.12667e+07	#DIV/0!	Translation initiation factors
LINF_350005400 LINF_350005300 LINF_350005200	Pyruvate kinase	0	0	0	1	4	1	0	0	0	19681860	247090400	6482070	0	9.10848e+07	#DIV/0!	Metabolic Enzymes
LINF_290014400	ADP-ribosylation factor-like protein 3A - putative	0	0	0	0	4	1	0	0	0	0	201779300	49804300	0	83861200	#DIV/0!	Metabolic Enzymes
LINF_340032100	ruvB-like DNA helicase - putative	1	1	1	1	4	2	8040364	32502090	2.76469e+07	55294580	140247600	47607700	2.27298e+07	81049960	3.5658	RNA-binding proteins
LINF_100008300	Isocitrate dehydrogenase [NADP] - mitochondrial precursor	1	0	1	1	2	2	25727860	0	8.60078e+07	14409890	152022500	76601000	3.72452e+07	81011130	2.17507	Metabolic Enzymes
LINF_180008000	Nuclear transport factor 2 (NTF2-like) domain containing protein	0	0	0	1	1	2	0	0	0	36221350	47766090	156730000	0	8.02391e+07	#DIV/0!	Uncharacterized with defined domains
LINF_060017600	protein kinase - putative	0	0	0	0	1	2	0	0	0	0	112135300	114583000	0	7.55728e+07	#DIV/0!	Protein Kinases and related
LINF_310038400; LINF_220015500	Repressor of differentiation kinase 2 - putative	1	1	0	2	2	0	80438590	55665240	0	165104500	57703580	0	4.53679e+07	74269360	1.63704	Protein Kinases and related
LINF_320016600	HECT-domain (ubiquitin-transferase) - putative	0	1	1	4	5	4	0	3956309	8527043	120091290	51058390	26135200	4.16112e+06	6.57616e+07	15.8038	Proteasome related proteins
LINF_240021800	Succinate dehydrogenase	0	0	0	0	2	2	0	0	0	0	49532690	132720000	0	6.07509e+07	#DIV/0!	Metabolic Enzymes
LINF_040014500; LINF_040012600	60S ribosomal protein L10 - putative	1	0	1	0	2	1	21051550	0	8.20698e+06	0	177331600	4581220	9.75284e+06	6.06376e+07	6.21743	Ribosomal proteins
LINF_040007500	GRAM domain containing protein - putative	1	0	0	2	0	2	74928140	0	0	130934100	0	37800000	2.4976e+07	56244700	2.25195	Uncharacterized with defined domains
LINF_120008600	NOT complex subunit 2 - putative	0	0	0	0	1	1	0	0	0	0	89717000	78610000	0	56109000	#DIV/0!	Other RNA related proteins
LINF_320005100	EnigmRBP1	0	0	0	2	0	1	0	0	0	143179300	0	23741900	0	55640400	#DIV/0!	RNA-binding proteins
LINF_150022800	40S ribosomal protein S6 - putative	1	1	1	2	2	2	13167063	16720448	1.64059e+07	98746890	34599810	24538500	15431137	52628400	3.41053	Ribosomal proteins
LINF_350024100; LINF_210013000	60S ribosomal protein L36 - putative	1	0	0	1	2	1	41725640	0	0	11098120	133064400	5414150	1.39085e+07	49858890	3.58477	Ribosomal proteins
LINF_190012800	Signal recognition particle protein - putative	0	0	0	2	0	1	0	0	0	122318900	0	24610600	0	48976500	#DIV/0!	Other proteins involved in translation
LINF_290030900	mitogen-activated protein kinase kinase - putative	0	0	0	0	1	1	0	0	0	0	53710480	92974000	0	4.88948e+07	#DIV/0!	Protein Kinases and related
LINF_240009000	ubiquitin carboxyl-terminal hydrolase - putative	1	0	1	1	2	1	2.28093e+06	0	6.03187e+06	36413740	95505900	13063400	2.77093e+06	48327680	17.4409	Proteasome related proteins
LINF_340008600	eukaryotic translation initiation factor 5 - putative	0	0	0	1	1	1	0	0	0	66514910	32528800	41330100	0	46791270	#DIV/0!	Translation initiation factors
LINF_270033830 LINF_020012400	ATP-dependent Clp protease subunit, heat shock protein 78 (HSP78), putative	0	0	0	2	1	4	0	0	0	31838730	90899600	16312800	0	4.63504e+07	#DIV/0!	Heat-shock, chaperones and chaperonins
LINF_350026200	Hypothetical protein - conserved	0	0	0	1	0	1	0	0	0	131551200	0	2256450	0	44602550	#DIV/0!	Uncharacterized proteins
LINF_210015700	Domain of unknown function (DUF4042)/HEAT-like repeat - putative	0	0	0	2	2	1	0	0	0	84098630	14938720	33614000	0	4.42171e+07	#DIV/0!	Uncharacterized with defined domains
LINF_150018300	Glutamate dehydrogenase	0	0	1	0	6	3	0	0	3.31644e+06	0	102893500	27696900	1.10548e+06	4.35301e+07	39.3767	Metabolic Enzymes
LINF_310009700	Cytoskeleton-associated protein CAP5.5 - putative	0	0	0	1	1	2	0	0	0	9857628	33407720	83790000	0	4.23518e+07	#DIV/0!	Cytoskeleton and Transport
LINF_270017500	mitochondrial RNA binding protein 1	0	0	0	1	2	2	0	0	0	18041100	83015600	23257500	0	4.14381e+07	#DIV/0!	RNA-binding proteins
LINF_340051700	CAF 40	1	1	1	2	1	2	10494553	9225964	2.64491e+07	78614910	28632790	17023300	1.53899e+07	4.14237e+07	2.69162	Other RNA related proteins
LINF_190011100	Hypothetical protein - conserved	0	0	0	2	2	3	0	0	0	62687680	20883840	38909500	0	4.0827e+07	#DIV/0!	Uncharacterized proteins
LINF_300041000; LINF_300040800	S-adenosylmethionine synthetase	0	0	0	1	1	0	0	0	0	10174406	107937800	0	0	3.93707e+07	#DIV/0!	Metabolic Enzymes
LINF_270018900	Serine-threonine kinase receptor-associated protein	0	0	0	1	1	1	0	0	0	67116280	35878770	12252100	0	3.84157e+07	#DIV/0!	Protein Kinases and related
LINF_190005100	hypothetical protein - conserved	0	0	0	0	2	1	0	0	0	0	39124350	75467000	0	3.81971e+07	#DIV/0!	Uncharacterized proteins
LINF_320012700	Pab1p-dependent poly(A) ribonuclease subunit, putative	0	0	0	2	3	1	0	0	0	55622490	45535940	12791100	0	3.79832e+07	#DIV/0!	Other RNA related proteins
LINF_360080500	RNA ligase/6-phosphofructo-2-kinase/NACHT domain/AAA domain containing protein - putative	0	0	0	1	1	1	0	0	0	16201900	26593170	63585200	0	35460090	#DIV/0!	Metabolic Enzymes
LINF_040015700	hypothetical protein - conserved	0	0	0	1	1	1	0	0	0	57438700	9228660	39160100	0	35275820	#DIV/0!	Uncharacterized proteins
LINF_180007800	hypothetical protein - conserved	0	0	0	2	3	1	0	0	0	44640530	46844830	10084200	0	33856520	#DIV/0!	Uncharacterized proteins
LINF_330030400	WD domain - G-beta repeat - putative	0	0	0	1	1	1	0	0	0	63257590	8422740	28800800	0	33493710	#DIV/0!	Uncharacterized with defined domains
LINF_350024500	ATP11 protein - putative	0	1	1	1	1	1	0	11993262	2.12262e+07	38690960	34064720	21943600	1.10732e+07	3.15664e+07	2.85071	Other proteins
LINF_240005000	Clathrin coat assembly protein - putative	0	0	0	2	1	1	0	0	0	53909130	30528600	6223840	0	3.02205e+07	#DIV/0!	Cytoskeleton and Transport
LINF_060014500	Acyl-coenzyme a dehydrogenase - putative	0	0	0	0	1	1	0	0	0	0	75927300	10292800	0	2.874e+07	#DIV/0!	Metabolic Enzymes
LINF_350055000	zinc finger protein family member - putative	0	1	0	2	0	1	0	0	0	63514110	0	21747600	0	28420570	#DIV/0!	RNA-binding proteins
LINF_110017600	Protein transport protein SEC31 - putative	0	0	0	1	2	1	0	0	0	28070790	28092590	25173400	0	27112260	#DIV/0!	Cytoskeleton and Transport
LINF_060014900	hypothetical protein - conserved	0	0	0	1	1	1	0	0	0	21220980	26878600	31294200	0	2.64646e+07	#DIV/0!	Uncharacterized proteins
LINF_240012800	Malic enzyme - putative	0	0	0	1	2	3	0	0	0	0	59754150	18676000	0	2.61434e+07	#DIV/0!	Metabolic Enzymes
LINF_350017100	short chain dehydrogenase - putative	0	0	0	1	1	1	0	0	0	13864180	22672340	40658800	0	2.57318e+07	#DIV/0!	Metabolic Enzymes
LINF_180007100	Activator of Hsp90 ATPase - N-terminal/Activator of Hsp90 ATPase homolog 1-like protein - putative	0	0	1	0	1	1	0	0	4.40705e+07	0	34363290	42434000	1.46902e+07	2.55991e+07	1.7426	Heat-shock, chaperones and chaperonins
LINF_150019100	general transcription factor IIB	0	0	0	1	1	2	0	0	0	30034620	19670580	18403700	0	2.2703e+07	#DIV/0!	DNA related proteins
LINF_040006400	Hypothetical protein - conserved	0	0	0	1	1	0	0	0	0	34378520	33412830	0	0	2.25971e+07	#DIV/0!	Uncharacterized proteins
LINF_280032700	Tetratricopeptide repeat - putative	0	0	0	1	2	2	0	0	0	19472530	13121750	29465100	0	20686460	#DIV/0!	Uncharacterized with defined domains
LINF_300013000	Hypothetical protein - conserved	0	0	0	1	1	2	0	0	0	16261190	24600270	17882200	0	19581220	#DIV/0!	Uncharacterized proteins
LINF_190021700	FK506-binding protein (FKBP)-type peptidyl-prolyl isomerase - putative	0	0	0	1	1	0	0	0	0	2854027	54673350	0	0	1.91758e+07	#DIV/0!	Metabolic Enzymes
LINF_340034000	Signal recognition particle subunit SRP68, putative	0	0	0	2	1	2	0	0	0	35417910	6409546	12927600	0	1.82517e+07	#DIV/0!	Other proteins involved in translation
LINF_180019600	pumilio protein 2 - putative	0	0	0	0	1	1	0	0	0	0	18238320	34621300	0	1.76199e+07	#DIV/0!	RNA-binding proteins
LINF_150020400	SET domain containing protein - putative	0	0	0	1	2	1	0	0	0	32019020	9971800	7377300	0	16456040	#DIV/0!	Uncharacterized with defined domains
LINF_110012700	Anion-transporting ATPase-like protein	0	0	0	0	1	1	0	0	0	0	36539420	11984000	0	1.61745e+07	#DIV/0!	Metabolic Enzymes
LINF_330014600	Hypothetical protein - conserved	0	0	0	1	0	1	0	0	0	28260760	0	18939900	0	1.57336e+07	#DIV/0!	Uncharacterized proteins
LINF_180005000	Kinetoplast polyadenylation/uridylation factor 1	0	0	0	0	1	1	0	0	0	0	11155130	35427000	0	1.55274e+07	#DIV/0!	Other RNA related proteins
LINF_300040300	tetratricopeptide repeat, putative	0	0	0	0	1	1	0	0	0	0	43275860	1625470	0	14967110	#DIV/0!	Uncharacterized with defined domains
LINF_290018600	Heat shock protein 100 kDa	0	0	0	1	1	1	0	0	0	12938530	16338130	11794300	0	13690320	#DIV/0!	Heat-shock, chaperones and chaperonins
LINF_340037900 LINF_340037400	Ribosomal RNA processing protein 6	1	0	0	1	1	1	2.14898e+06	0	0	20302590	7794940	9604000	716327	1.25672e+07	17.5439	Other RNA related proteins
LINF_350054100	Proteasome alpha 1 subunit - putative	0	0	0	0	2	1	0	0	0	0	36106530	0	0	12035510	#DIV/0!	Proteasome related proteins
LINF_300010900	AMP-binding enzyme - putative	0	0	0	0	1	1	0	0	0	0	21447400	9593500	0	1.0347e+07	#DIV/0!	Metabolic Enzymes
LINF_240024800	Hypothetical protein - conserved	0	0	0	1	1	1	0	0	0	6702916	8377480	14487900	0	9.8561e+06	#DIV/0!	Uncharacterized proteins
LINF_090009700	hypothetical protein - conserved	0	0	0	0	1	1	0	0	0	0	23517680	4568270	0	9.36198e+06	#DIV/0!	Uncharacterized proteins
LINF_260019800	Golgi complex component 7 (COG7), putative	0	0	0	2	2	1	0	0	0	20260240	4809532	1753430	0	8.94107e+06	#DIV/0!	Other proteins
LINF_260032600	ATP-binding cassette protein subfamily B - member 2 - putative	0	1	1	1	1	1	0	7662106	8603518	17234030	5036416	4371360	5.42187e+06	8880602	1.63792	Cytoskeleton and Transport
LINF_110016500	Pretranslocation protein - alpha subunit - putative	1	0	1	1	1	1	5095710	0	2.85228e+06	20296540	3097755	1876070	2.64933e+06	8423455	3.17947	Other proteins
LINF_270024200	Flabarin-like protein	0	0	0	1	0	1	0	0	0	15994990	0	8197000	0	8.064e+06	#DIV/0!	Other proteins
LINF_050008900	protein kinase - putative	1	0	1	0	2	1	0	0	5157313	0	15736610	8064000	1.7191e+06	7.93354e+06	4.61492	Protein Kinases and related
LINF_030014900	eukaryotic translation initiation factor 2 alpha subunit	0	0	0	1	2	1	0	0	0	7696447	12446500	846090	0	6.99635e+06	#DIV/0!	Translation initiation factors
LINF_360019800	Valosin-containing protein	0	0	0	0	1	1	0	0	0	0	14053960	6789860	0	6947940	#DIV/0!	Cytoskeleton and Transport
LINF_070011100	Ras-related protein rab-14 - putative	0	0	0	0	1	1	0	0	0	0	14594890	6010830	0	6.86857e+06	#DIV/0!	Protein Kinases and related
LINF_280018600	Phenylalanine-4-hydroxylase	0	1	1	0	1	1	0	2.65659e+06	1.9935e+06	0	14178790	6253940	1.55003e+06	6810910	4.39404	Metabolic Enzymes
LINF_270023300	BRO1-like domain/ALIX V-shaped domain binding to HIV - putative	0	0	0	0	1	1	0	0	0	0	12136980	8140300	0	6.75909e+06	#DIV/0!	Other proteins
LINF_300009900	Bystin - putative	0	0	0	1	1	1	0	0	0	5737699	6364213	6157830	0	6.08658e+06	#DIV/0!	Other proteins
LINF_080016600	RNA-editing substrate binding complex protein	0	0	0	0	1	1	0	0	0	0	8545380	8710800	0	5752060	#DIV/0!	Other RNA related proteins
LINF_330007600	Thiol-dependent reductase 1	0	0	0	1	1	1	0	0	0	1728727	12347950	2672740	0	5583139	#DIV/0!	Metabolic Enzymes
LINF_090010500	Mon2 domain-containing protein	0	0	0	1	1	1	0	0	0	11406549	1996550	2520490	0	5307863	#DIV/0!	Other proteins
LINF_330010500	DNA mismatch repair protein MSH2 - putative	0	0	0	1	1	1	0	0	0	7125327	2036408	3515050	0	4225595	#DIV/0!	DNA related proteins
LINF_110009600	pumilio protein 10 - putative	0	0	0	1	1	1	0	0	0	11606078	0	827190	0	4.14442e+06	#DIV/0!	RNA-binding proteins
LINF_250027500	Protein phosphatase 2C/Stage II sporulation protein E (SpoIIE) - putative	0	0	0	0	1	1	0	0	0	0	0	11107600	0	3.70253e+06	#DIV/0!	Protein Kinases and related
LINF_320037100	Hypothetical protein - conserved	0	0	0	1	1	1	0	0	0	7345789	2338336	1345540	0	3676555	#DIV/0!	Uncharacterized proteins
LINF_300007500	Ubiquitin hydrolase - putative	0	0	0	0	1	1	0	0	0	0	4894431	5992910	0	3.62911e+06	#DIV/0!	Proteasome related proteins
LINF_310027400	tryparedoxin 3 - putative	0	0	0	1	1	1	0	0	0	4898201	3707670	1270220	0	3.29203e+06	#DIV/0!	Metabolic Enzymes
LINF_190020800	pre-RNA processing PIH1/Nop17 - putative	0	0	0	0	1	1	0	0	0	0	7589080	1880760	0	3.15661e+06	#DIV/0!	Other RNA related proteins
LINF_270027000	Rab-GTPase-TBC domain containing protein - putative	0	0	0	1	0	1	0	0	0	6666495	0	2229220	0	2.96524e+06	#DIV/0!	Protein Kinases and related
LINF_010011300	Beat-regulation protein	0	0	0	1	0	1	0	0	0	7173969	0	1317540	0	2830503	#DIV/0!	Other proteins
LINF_210014200	Protein kinase domain/Protein tyrosine kinase - putative	0	0	0	1	0	1	0	0	0	4980965	0	1636250	0	2.20574e+06	#DIV/0!	Protein Kinases and related
LINF_260009700	Hypothetical protein - conserved	0	0	0	1	1	0	0	0	0	680601	4768068	0	0	1.81622e+06	#DIV/0!	Uncharacterized proteins
LINF_330008900	ATP-binding cassette sub-family F member 1 - putative	0	0	0	1	1	0	0	0	0	1745425	3127539	0	0	1.62432e+06	#DIV/0!	Other proteins involved in translation
LINF_150006000	Hypothetical protein - conserved	0	0	0	1	0	1	0	0	0	3736480	0	470820	0	1.40243e+06	#DIV/0!	Uncharacterized proteins
LINF_170019900	Organic solute transport protein 1 - putative	0	0	0	0	1	1	0	0	0	0	2517186	1625960	0	1.38105e+06	#DIV/0!	Cytoskeleton and Transport
LINF_260025600	Hypothetical protein - conserved	0	0	0	1	0	1	0	0	0	2624127	0	1325310	0	1316479	#DIV/0!	Uncharacterized proteins
LINF_320039300	RNA-editing substrate binding complex protein	0	0	0	0	1	1	0	0	0	0	498342	3435600	0	1.31131e+06	#DIV/0!	Other RNA related proteins
LINF_070014900	splicing factor ptsr1-like protein	0	0	0	0	1	1	0	0	0	0	2813493	1065540	0	1293011	#DIV/0!	Other RNA related proteins
LINF_360027900	Hypothetical protein - conserved	0	0	0	1	0	1	0	0	0	2554068	0	1092980	0	1.21568e+06	#DIV/0!	Uncharacterized proteins
LINF_160019000 LINF_160018900	Cytochrome c - putative	0	0	0	0	1	1	0	0	0	0	2089771	1213100	0	1100957	#DIV/0!	Other proteins
