# Supplementary material for: The related EIF4G3 and EIF4G4 initiation factors from Leishmania: dissimilar modes of action during translation revealed by a comparative proteomic approach
Source: Parasit Vectors. 2026 Mar 4;19:153. doi: 10.1186/s13071-026-07297-1 (PMC13067578; doi:10.1186/s13071-026-07297-1)
Supplement: Supplementary file 7 — Additional file 7. [file 13071_2026_7297_MOESM7_ESM.xlsx]

## Sheet: LdiG4 24h >1.5 1 peptide
PROTEINS CO-PRECIPITATED WITH THE TAGGED EIF4G4 AT THE 24HS TIME POINT (proteins with enrichment ratios greater than 1.5-fold and represented by at least one peptide in two replicates from either of the tagged eIF4Gs from any of the time points )
Protein IDs	Fasta headers	Unique peptides LdiWT		Unique peptides EIF4G4			Intensity LdiWT		Intensity EIF4G4			Average IP LdiWT	Average IP EIF4G4	Enrichment Ratio EIF4G4/ LdiWT	Categorization
		IP2	IP3	IP1	IP2	IP3	IP2	IP3	IP1	IP2	IP3
LINF_360070500	eukaryotic translation initation factor 4 gamma - putative	1	0	30	32	29	48527500	0	5.09491e+10	3.98916e+10	4.75949e+10	24263750	4.61452e+10	1901.82	Translation initiation factors
LINF_280032200	eukaryotic translation initiation factor 4E - putative	1	0	9	10	9	38420150	0	9120207000	8712018000	10439568000	19210075	9423931000	490.572	Translation initiation factors
LINF_330010000; LINF_330009900; LINF_330009800; LINF_330009500; LINF_330009400; LINF_330009300; LINF_330009200; LINF_330009100; LINF_330009000; LINF_330009600; LINF_330009700	Heat shock protein 83-17	10	10	21	22	17	2699680000	2785036000	7326968000	10579968000	9206928000	2742358000	9.03795e+09	3.29569	Heat-shock, chaperones and chaperonins
LINF_360007100 LINF_360007000 LINF_360006900 LINF_360006800	elongation factor 2	20	4	27	28	23	3949645000	5.18032e+08	4533902000	8116794000	4763664000	2233838400	5.80479e+09	2.59857	Other proteins involved in translation
LINF_320009100	ATP-dependent RNA helicase - putative - HEL67/Ded1-1	10	7	17	18	15	1965493000	1205370000	3705740000	5952870000	6361776000	1585431500	5.34013e+09	3.36825	RNA-binding proteins
LINF_200006100 LINF_200006000	Phosphoglycerate kinase B or C	0	0	15	13	14	0	0	5225566000	4854780000	4190400000	0	4.75692e+09	#DIV/0!	Metabolic Enzymes
LINF_230021100	T-complex protein 1 - gamma subunit - putative	10	8	16	16	13	1070824500	471539800	3141678000	3328416000	2165472000	771182150	2878522000	3.73261	Heat-shock, chaperones and chaperonins
LINF_350047100	poly(A)-binding protein 2	7	7	11	11	12	989632000	1457182000	1565279000	1930446000	2786832000	1223407000	2.09419e+09	1.71177	RNA-binding proteins
LINF_010010300 LINF_010010000	Fatty acyl CoA synthetase 3	0	0	11	11	9	0	0	1906663000	2267370000	1919664000	0	2.03123e+09	#DIV/0!	Metabolic Enzymes
LINF_300033500	Chaperonin HSP60 - mitochondrial precursor	1	0	12	8	3	33454600	0	2886057000	1567062000	1028275200	16727300	1827131400	109.231	Heat-shock, chaperones and chaperonins
LINF_330033000	Heat shock protein - putative	8	4	15	16	13	700488000	233734400	1768080000	2085300000	1556928000	467111200	1803436000	3.86083	Heat-shock, chaperones and chaperonins
LINF_270019700	KH domain containing protein - putative	1	2	10	16	12	80741300	199762200	725969200	2309202000	1923840000	140251750	1.653e+09	11.786	RNA-binding proteins
LINF_350050500	Co-chaperone protein P23	1	1	4	4	4	40979300	2.56851e+08	872711500	1346058000	1927440000	148914950	1.38207e+09	9.28093	Heat-shock, chaperones and chaperonins
LINF_270019000	T-complex protein 1 - beta subunit - putative	9	6	13	15	7	745890000	332677400	1184905500	2275560000	613598400	539283700	1358021300	2.51819	Heat-shock, chaperones and chaperonins
LINF_010012900 LINF_010012800	eukaryotic initiation factor 4a - putative	6	3	7	11	6	608485500	171749000	1003399300	1985004000	928929600	390117250	1.30578e+09	3.34714	Translation initiation factors
LINF_180012500	Dynein light chain Tctex-type - putative	1	1	1	1	1	0	1.05391e+09	784613300	418156200	1983024000	5.26953e+08	1.06193e+09	2.01523	Other proteins
LINF_090018100 LINF_090018200	eukaryotic translation initiation factor 2 gamma subunit	3	3	6	7	5	278851000	2.47835e+08	880314800	1645686000	631713600	263343200	1.05257e+09	3.99696	Translation initiation factors
LINF_210010300	Heat shock protein DNAJ - putative	4	4	6	10	6	464266000	550576200	660611400	1194908400	1075147200	507421100	976889000	1.9252	Heat-shock, chaperones and chaperonins
LINF_310030700	3 -2-trans-enoyl-CoA isomerase - mitochondrial precursor - putative	1	0	2	2	2	106412700	0	1185558800	748099800	656611200	53206350	8.63423e+08	16.2278	Metabolic Enzymes
LINF_250005800	poly(A)-binding protein 3	2	2	9	10	5	43204750	93653060	760343900	913147200	693936000	68428905	7.89142e+08	11.5323	RNA-binding proteins
LINF_220005800	Heat shock protein DNAJ - putative	1	1	3	5	4	49209000	36772340	415234700	902550600	999878400	42990670	7.72555e+08	17.9703	Heat-shock, chaperones and chaperonins
LINF_330036700	eukaryotic translation initiation factor 5B	7	3	11	9	5	585150000	154898600	847900000	867522600	273110400	370024300	6.62844e+08	1.79135	Translation initiation factors
LINF_350027200	RNA-binding protein - putative	2	3	4	7	6	261226000	419844000	450332200	692407800	844790400	340535000	6.6251e+08	1.9455	RNA-binding proteins
LINF_240012800	malic enzyme - putative	0	0	6	8	5	0	0	539848200	583128000	519307200	0	547427800	#DIV/0!	Metabolic Enzymes
LINF_130012200	ubiquitin-like protein	0	0	5	6	4	0	0	516676900	578314800	455068800	0	5.16687e+08	#DIV/0!	Proteasome related proteins
LINF_320015700	T-complex protein 1, epsilon subunit, putative	2	2	6	9	4	263270500	117649540	488181900	699186600	222667200	190460020	470011900	2.46777	Heat-shock, chaperones and chaperonins
LINF_350055900	polyadenylate-binding protein 1	4	2	7	9	4	193195850	73108080	328665500	660252600	386136000	133151965	4.58351e+08	3.44232	Other proteins involved in translation
LINF_360060700; LINF_360059600	40S ribosomal protein SA - putative	3	1	3	5	3	247173000	121941200	252827100	682983000	351360000	184557100	429056700	2.32479	Ribosomal proteins
LINF_360037500	Succinyl-CoA ligase [GDP-forming] beta-chain - putative	0	0	5	4	2	0	0	712194300	411906600	153532800	0	425877900	#DIV/0!	Metabolic Enzymes
LINF_360005100; LINF_350005100; LINF_310040900; LINF_250031800; LINF_210005100; LINF_020005100; LINF_150005000	histone H4	0	0	2	1	0	370877000	0	650367100	449127000	159465600	185438500	4.19653e+08	2.26303	DNA related proteins
LINF_130009400	Alba - putative	0	1	3	3	2	0	84934040	249379900	531858600	363715200	42467020	3.81651e+08	8.987	RNA-binding proteins
LINF_210009700	Nuclear transport factor 2 (NTF2-like) domain containing protein	3	1	8	9	3	176983200	17068700	292442100	528948000	281232000	97025950	367540700	3.78807	Uncharacterized with defined domains
LINF_170008800	cystathionine beta-synthase	0	0	2	3	2	0	0	254161500	426484800	396518400	0	359054900	#DIV/0!	Metabolic Enzymes
LINF_180010900	RNA binding protein - putative	2	1	3	3	2	79813050	176504400	426938500	301354200	287985600	128158725	3.38759e+08	2.64328	RNA-binding proteins
LINF_340011100	leucine-rich repeat protein - putative	0	0	2	5	2	0	0	169885800	371561400	439041600	0	326829600	#DIV/0!	Uncharacterized with defined domains
LINF_030014900	eukaryotic translation initiation factor 2 alpha subunit	2	1	4	7	4	76595900	6833262	179907700	435430800	364248000	41714581	3.26529e+08	7.82769	Translation initiation factors
LINF_150018600 LINF_150018800	tryparedoxin peroxidase	1	0	1	1	0	40427050	7273992	432401200	445284000	97194240	23850521	3.2496e+08	13.6249	Metabolic Enzymes
LINF_340037900 LINF_340037400	Ribosomal RNA processing protein 6	2	1	8	7	2	15520810	16859840	498996100	332778600	133930080	16190325	3.21902e+08	19.8823	Other RNA related proteins
LINF_330032500; LINF_300008300	Rab-GTPase-TBC domain containing protein - putative	1	0	6	6	6	37433150	0	188581300	319901400	418089600	18716575	3.08857e+08	16.5018	Cytoskeleton and Transport
LINF_310036600	ADP-ribosylation factor - putative	3	0	4	5	2	112308850	0	312847300	414502200	193852800	56154425	3.07067e+08	5.46827	Metabolic Enzymes
LINF_360068400	flagellum targeting protein kharon1 - putative	1	0	5	6	4	40206150	0	226959200	384426000	204062400	20103075	2.71816e+08	13.5211	Cytoskeleton and Transport
LINF_270016900	Vesicular transport protein (CDC48 homologue) - puta	0	0	6	9	3	0	0	230420300	463251600	108819360	0	2.67497e+08	#DIV/0!	Cytoskeleton and Transport
LINF_350007500	60S ribosomal protein L30	0	0	3	3	1	0	0	312972400	312820200	139373280	0	2.55055e+08	#DIV/0!	Ribosomal proteins
LINF_130017300; LINF_130017200	40S ribosomal protein S4 - putative	5	1	5	7	2	218742700	12980000	212405900	488514600	52403040	115861350	2.51108e+08	2.16731	Ribosomal proteins
LINF_090018500	mitochondrial RNA binding protein 2	0	0	4	2	4	0	0	279306600	137730600	328564800	0	248534000	#DIV/0!	RNA-binding proteins
LINF_190021700	FK506-binding protein (FKBP)-type peptidyl-prolyl isomerase - putative	1	0	3	3	1	41667850	0	251214700	302841000	137334240	20833925	2.30463e+08	11.0619	Metabolic proteins
LINF_160010700	orotidine-5-phosphate decarboxylase/orotate phosphoribosyltransferase - putative	1	0	7	5	2	25897000	0	272759700	157865400	255283200	12948500	228636100	17.6573	Metabolic Enzymes
LINF_220008000	hypothetical protein - conserved	1	0	5	7	1	26068550	0	294068400	385219800	0	13034275	226429400	17.3718	Uncharacterized proteins
LINF_230005100	NOT complex subunit 11	0	0	7	4	1	0	0	315780200	340515000	15904800	0	2.24067e+08	#DIV/0!	Other RNA related proteins
LINF_100011100; LINF_100011000; LINF_100010900; LINF_100010800; LINF_100010700; LINF_100010600; LINF_100010300; LINF_100010200; LINF_100010400; LINF_100011300; LINF_100010500; LINF_100010100	GP63 - leishmanolysin	0	0	3	1	1	0	0	292886900	155610000	204940800	0	2.17813e+08	#DIV/0!	Peptidases
LINF_280018600	Phenylalanine-4-hydroxylase	1	1	4	4	2	3026095	4258384	280015500	210823200	161812800	3.64224e+06	217550500	59.7299	Metabolic Enzymes
LINF_290033500	serine/threonine-protein kinase - putative	3	0	8	6	2	182305950	0	324829100	211138200	106472160	91152975	2.14146e+08	2.34931	Protein Kinases and related
LINF_300039100; LINF_210018100	60S ribosomal protein L9 - putative	2	1	4	4	1	124291500	39180720	286618000	279934200	64213920	81736110	2.10255e+08	2.57237	Ribosomal proteins
LINF_340031800	Alba - putative	0	1	2	3	5	0	26577140	57819830	260442000	286675200	13288570	2.01646e+08	15.1744	RNA-binding proteins
LINF_180019600	pumilio protein 2 - putative	0	0	3	4	1	0	0	174431100	359944200	67960800	0	200778700	#DIV/0!	RNA-binding proteins
LINF_110015700; LINF_110015600	40S ribosomal protein S5	1	1	2	2	1	153588950	60667340	225861100	297738000	76406400	107128145	2.00002e+08	1.86694	Ribosomal proteins
LINF_110008400	14-3-3 protein 2 - putative	2	2	3	4	2	86353100	120584200	240734100	195993000	149774400	103468650	195500500	1.88947	Protein Kinases and related
LINF_140009900	N-terminal conserved domain of Nudc./CS domain containing protein - putative	2	0	3	3	1	231980250	0	150856700	325155600	110306880	115990125	1.9544e+08	1.68497	Uncharacterized with defined domains
LINF_360011000	cdc2-related kinase 3 - putative	2	0	3	4	2	42426900	0	139472600	304768800	135361440	21213450	1.93201e+08	9.10747	Protein Kinases and related
LINF_320024300	Chaperonin HSP60 - mitochondrial precursor	1	0	6	5	2	39494100	0	277110400	205833600	60873120	19747050	1.81272e+08	9.17972	Heat-shock, chaperones and chaperonins
LINF_320029100	Membrane associated protein-like protein	0	0	4	3	1	0	0	281224800	186719400	71864640	0	179936280	#DIV/0!	Other proteins
LINF_110013300; LINF_110013400	40S ribosomal protein S21 - putative	1	1	1	1	1	146969000	78615140	207332400	180293400	150076800	112792070	179234200	1.58907	Ribosomal proteins
LINF_070010600; LINF_070010500	60S ribosomal protein L7a - putative	2	1	2	4	2	75778100	73653240	91879000	337932000	94949280	74715670	1.7492e+08	2.34114	Ribosomal proteins
LINF_230007100	Endoribonuclease L-PSP (pb5) - putative	0	0	2	2	2	0	0	119588650	177168600	186552000	0	1.61103e+08	#DIV/0!	DNA related proteins
LINF_340041900	ruvb-like 1 DNA helicase - putative	1	1	4	7	3	52820950	24477920	116725250	293441400	48906720	38649435	1.53024e+08	3.95929	RNA-binding proteins
LINF_290008200	Hsc70-interacting protein (Hip), putative	1	1	1	2	2	15947335	96980660	40114010	180520200	235051200	5.6464e+07	1.51895e+08	2.69012	Heat-shock, chaperones and chaperonins
LINF_070015200	serine/threonine kinase - putative	1	0	3	3	1	37402600	0	243180500	186429600	24472800	18701300	1.51361e+08	8.09361	Protein Kinases and related
LINF_080010700	eukaryotic translation initiation factor 2 beta subunit	1	0	2	3	2	49928100	0	104294480	155988000	189792000	24964050	1.50025e+08	6.00963	Translation initiation factors
LINF_150008000	Replication Factor A 28 kDa subunit - putative	0	0	3	5	1	0	0	61180850	358369200	29988000	0	1.49846e+08	#DIV/0!	DNA related proteins
LINF_020008100	Soluble NSF attachment protein - SNAP - putative	0	0	4	5	2	0	0	132273790	253990800	46117440	0	1.44127e+08	#DIV/0!	Other proteins
LINF_060007800	hypothetical protein - conserved	1	0	2	1	2	21786850	0	158682400	69914880	194256000	10893425	1.40951e+08	12.9391	Uncharacterized proteins
LINF_330008900	ATP-binding cassette sub-family F member 1 - putative	0	0	3	6	2	0	0	70050440	273079800	46424160	0	1.29851e+08	#DIV/0!	Other proteins involved in translation
LINF_360069000	Haloacid dehalogenase-like hydrolase - putative	0	0	3	3	3	0	0	149216500	172519200	63885600	0	1.2854e+08	#DIV/0!	Metabolic Enzymes
LINF_210016900; LINF_210016800; LINF_210016700	histone H2A - putative	0	0	1	1	0	48116250	89644600	137222190	239122800	0	68880425	125448330	1.82125	DNA related proteins
LINF_190005100	hypothetical protein - conserved	1	0	1	2	2	138090700	0	45789380	116852400	205128000	69045350	1.2259e+08	1.7755	Uncharacterized proteins
LINF_360007700	eukaryotic translation initiation factor 3 subunit L	0	0	2	5	2	0	0	64440400	194607000	99210240	0	1.19419e+08	#DIV/0!	Translation initiation factors
LINF_350045500	MAP kinase kinase-like protein	0	1	0	2	3	0	13026020	0	37576980	319680000	6513010	119085660	18.2843	Protein Kinases and related
LINF_300034100	hypothetical protein - conserved	0	0	3	5	0	0	0	127734050	225716400	0	0	1.17817e+08	#DIV/0!	Uncharacterized proteins
LINF_340009500; LINF_250018100	ribosomal protein S25	1	1	4	3	0	23143035	49832580	132455880	216077400	0	3.64878e+07	116177760	3.18402	Ribosomal proteins
LINF_350038800	6-phosphogluconate dehydrogenase - decarboxylating - putative	0	0	5	3	1	0	0	71710100	158092200	115401600	0	1.15068e+08	#DIV/0!	Metabolic Enzymes
LINF_270018900	Serine-threonine kinase receptor-associated protein	1	0	4	4	1	44436150	0	92632380	152573400	82457280	22218075	109221020	4.91586	Protein Kinases and related
LINF_200007600	Midasin - putative	0	0	0	1	1	0	0	0	323731800	3524112	0	109085304	#DIV/0!	Other proteins
LINF_110009600	pumilio protein 10 - putative	0	0	3	7	1	0	0	73272460	226321200	25361280	0	1.08318e+08	#DIV/0!	RNA-binding proteins
LINF_330016500; LINF_150017600	40S ribosomal protein S3 - putative	1	1	1	3	1	114275800	22889640	56107350	246909600	17262720	68582720	106759890	1.55666	Ribosomal proteins
LINF_270032200	Heat shock protein DNAJ - putative	0	1	2	4	1	0	44047040	102494430	167756400	47445120	22023520	105898650	4.80843	Heat-shock, chaperones and chaperonins
LINF_340008600	eukaryotic translation initiation factor 5 - putative	0	0	1	3	1	0	0	134112760	25585560	154944000	0	1.04881e+08	#DIV/0!	Translation initiation factors
LINF_190012800	signal recognition particle protein - putative	0	0	1	2	1	0	0	73282190	132451200	103003200	0	1.02912e+08	#DIV/0!	Other proteins involved in translation
LINF_350023900; LINF_350023800; LINF_350023700	60S ribosomal protein L5 - putative	1	0	1	2	1	33976300	0	108622940	110208420	89316000	16988150	1.02716e+08	6.04632	Ribosomal proteins
LINF_100007300	Nucleolar protein 56 - putative	2	0	3	6	1	62444200	0	32596890	241680600	32980320	31222100	102419270	3.28035	DNA related proteins
LINF_330031700	hypothetical protein - conserved	0	0	1	1	0	0	0	205330800	100652580	0	0	101994460	#DIV/0!	Uncharacterized proteins
LINF_360022400 LINF_360022500	universal minicircle sequence binding protein - putative	0	0	1	1	1	0	0	155985800	85648500	58783680	0	1.00139e+08	#DIV/0!	RNA-binding proteins
LINF_320005100	EnigmRBP1	0	0	3	3	1	0	0	71619750	168310800	57928320	0	99286290	#DIV/0!	RNA-binding proteins
LINF_330014100; LINF_150018200	60S ribosomal protein L6 - putative	1	0	3	2	0	66258250	0	150773300	143249400	0	33129125	9.80076e+07	2.95835	Ribosomal proteins
LINF_330033600	Cytoskeleton-associated protein 50 kDa	0	0	3	1	0	0	0	175001000	116911620	0	0	9.73042e+07	#DIV/0!	Cytoskeleton and Transport
LINF_150018300	glutamate dehydrogenase	0	0	4	6	2	0	0	135438820	122465700	32273280	0	9.67259e+07	#DIV/0!	Metabolic Enzymes
LINF_250018800	Hypothetical protein - conserved	1	0	3	3	3	20459335	0	99654660	73731420	108084960	1.02297e+07	93823680	9.17172	Uncharacterized proteins
LINF_180012600	Elongation factor Tu - mitochondrial - putative	0	0	2	1	0	0	0	271939600	4412268	0	0	9.21173e+07	#DIV/0!	Other proteins involved in translation
LINF_350025100; LINF_210027600	40S ribosomal protein S6 - putative	0	1	1	4	1	0	16929460	21450480	202015800	46751040	8464730	90072440	10.6409	Ribosomal proteins
LINF_110007000	acidocalcisomal pyrophosphatase	2	0	2	4	1	42875750	0	93356570	155244600	19379520	21437875	8.93269e+07	4.16678	Metabolic Enzymes
LINF_320013000	RNA binding protein - putative	0	0	3	4	0	0	0	48246900	214779600	0	0	87675500	#DIV/0!	Ribosomal proteins
LINF_250017300	Aldehyde dehydrogenase - mitochondrial precursor	0	0	3	3	2	0	0	95376240	69146280	95957280	0	86826600	#DIV/0!	Metabolic Enzymes
LINF_210022900	2-oxoisovalerate dehydrogenase alpha subunit - putative	0	0	4	3	2	0	0	124962390	34563060	100130400	0	86551950	#DIV/0!	Metabolic Enzymes
LINF_170020200	eukaryotic translation initiation factor 3 subunit B	0	0	4	4	1	0	0	142655700	113616720	0	0	85424140	#DIV/0!	Translation initiation factors
LINF_320027000	eRF1 methyltransferase catalytic subunit - putative	0	0	4	3	1	0	0	79174400	99187200	73948320	0	8.41033e+07	#DIV/0!	Other proteins involved in translation
LINF_110016300	mitochondrial ATP synthase subunit ATPTB3	1	0	4	3	1	65832900	0	127180830	72671760	47017440	32916450	82290010	2.49997	Metabolic proteins
LINF_250010200 LINF_250010100	RNA-binding protein - putative - UBP1	1	0	2	1	2	25572700	0	90625220	134089200	19033920	12786350	8.12494e+07	6.35439	RNA-binding proteins
LINF_090016000	eukaryotic translation elongation factor 1 gamma	0	0	2	1	1	0	0	95581960	111836340	29747520	0	7.90553e+07	#DIV/0!	Other proteins involved in translation
LINF_320028100	eukaryotic translation initiation factor 3 subunit K	1	0	2	2	0	21216505	0	102719610	131770800	0	1.06083e+07	78163470	7.36818	Translation initiation factors
LINF_240021800	Succinate dehydrogenase	1	0	3	2	0	32343050	0	148271300	86090760	0	16171525	7.81207e+07	4.83076	Metabolic Enzymes
LINF_350014600	hypothetical protein - conserved	0	1	3	6	3	0	11282216	26134780	154463400	53555040	5641108	7.80511e+07	13.8361	Uncharacterized proteins
LINF_140018000	enolase	3	0	5	4	1	19991215	0	71507160	142531200	18793440	9.99561e+06	77610600	7.76447	Metabolic Enzymes
LINF_090009700	hypothetical protein - conserved	0	0	2	3	2	0	0	32024210	115742340	84830400	0	7.75323e+07	#DIV/0!	Uncharacterized proteins
LINF_060017600	protein kinase - putative	0	0	3	2	0	0	0	187663900	44348220	0	0	7.73374e+07	#DIV/0!	Protein Kinases and related
LINF_360048000	S-adenosylhomocysteine hydrolase	0	0	1	4	1	0	0	7984160	213305400	9608976	0	7.69662e+07	#DIV/0!	Metabolic Enzymes
LINF_300035200 LINF_300035100 LINF_300035000	glyceraldehyde 3-phosphate dehydrogenase - glycosomal	0	0	1	2	0	0	0	96958060	132463800	0	0	7.6474e+07	#DIV/0!	Metabolic Enzymes
LINF_360020500	translation elongation factor 1-beta - putative	0	0	1	1	1	0	0	48850160	145630800	32911200	0	7.57974e+07	#DIV/0!	Other proteins involved in translation
LINF_240017400	RNA-binding protein 38 - putative	0	0	1	3	2	0	0	8827056	125018460	90273600	0	74706372	#DIV/0!	RNA-binding proteins
LINF_290032400; LINF_290032300	60S ribosomal protein L13 - putative	0	0	1	4	0	0	0	31336160	182070000	0	0	7.11354e+07	#DIV/0!	Ribosomal proteins
LINF_040014500; LINF_040012600	60S ribosomal protein L10 - putative	1	0	2	3	0	31936500	0	94868890	117337500	0	15968250	7.07355e+07	4.42976	Ribosomal proteins
LINF_350037400	RNA-binding protein, putative	0	0	1	1	3	0	0	13927800	62480880	135552960	0	70653880	#DIV/0!	RNA-binding proteins
LINF_130018000	XPA-interacting protein	0	0	3	2	1	0	0	89663340	82821060	37575360	0	70019920	#DIV/0!	DNA related proteins
LINF_360022600	Clathrin heavy chain - putative	0	0	0	3	6	0	0	0	33148080	176184000	0	69777360	#DIV/0!	Cytoskeleton and Transport
LINF_060018400	Monooxygenase, putative	0	0	6	3	0	0	0	167731300	36736560	0	0	6.8156e+07	#DIV/0!	Metabolic Enzymes
LINF_150009200; LINF_150009100	60S acidic ribosomal protein - putative	0	0	1	2	1	0	0	47305870	94683960	61342560	0	6.77775e+07	#DIV/0!	Ribosomal proteins
LINF_180012100 LINF_180012200	citrate synthase - putative	0	0	4	3	2	0	0	105298060	19490940	78346080	0	6.77117e+07	#DIV/0!	Metabolic Enzymes
LINF_050005900	Phosphoprotein phosphatase - putative	1	1	3	4	0	46729750	15447380	108414440	90412560	0	31088565	6.62757e+07	2.13183	Protein Kinases and related
LINF_050009500	ZC3H41-associated protein	0	0	1	2	1	0	0	62474940	75355560	60756480	0	66195660	#DIV/0!	Other RNA related proteins
LINF_040011900	ubiquitin-conjugating enzyme E2 - putative	1	1	3	3	0	21310975	3.16877e+07	43216490	154337400	0	2.64993e+07	6.58513e+07	2.48502	Proteasome related proteins
LINF_080016000	Stress-induced protein sti1	0	1	1	2	1	0	7.85396e+06	20168900	143463600	32264640	3.92698e+06	6.5299e+07	16.6283	Heat-shock, chaperones and chaperonins
LINF_150018400	solanesyl-diphosphate synthase - putative	1	0	3	4	1	5050620	0	86499700	95602500	13629168	2525310	6.52438e+07	25.836	Metabolic Enzymes
LINF_180011900	HEAT repeats/HEAT repeat - putative	2	0	3	5	0	33597950	0	56425660	139129200	0	16798975	6.5185e+07	3.88029	Uncharacterized with defined domains
LINF_360081900	eukaryotic translation initiation factor 3 subunit C	0	0	3	3	0	0	0	54191930	138247200	0	0	6.41464e+07	#DIV/0!	Translation initiation factors
LINF_110017600	protein transport protein SEC31 - putative	1	0	3	3	0	42309400	0	80568570	108319680	0	21154700	62962750	2.9763	Cytoskeleton and Transport
LINF_260027200	ADP-ribosylation factor family - putative	0	0	1	1	2	0	0	74280210	48275640	66132000	0	62895950	#DIV/0!	Metabolic Enzymes
LINF_340035700; LINF_340035600; LINF_320038800	60S ribosomal protein L3 - putative	1	0	2	3	0	24393000	0	79332860	108150840	0	12196500	6.24946e+07	5.12398	Ribosomal proteins
LINF_110013900	hypothetical protein - conserved	0	1	2	6	3	0	0	13483417	146260800	27469440	0	6.24046e+07	#DIV/0!	Uncharacterized proteins
LINF_230005400	Peroxidoxin	0	0	1	1	0	0	0	112234160	68268060	0	0	6.01674e+07	#DIV/0!	Metabolic Enzymes
LINF_260013800; LINF_260013700	40S ribosomal protein S16 - putative	2	0	2	2	3	36053700	0	54960600	98108640	26814240	18026850	59961160	3.32621	Ribosomal proteins
LINF_170005000	eukaryotic translation initiation factor 3 subunit A	0	0	2	5	0	0	0	37349300	141409800	0	0	5.95864e+07	#DIV/0!	Translation initiation factors
LINF_270017500	mitochondrial RNA binding protein 1	1	0	2	2	1	11698770	0	51275710	55437480	71560800	5849385	5.94247e+07	10.1591	RNA-binding proteins
LINF_180022300	gamma-glutamylcysteine synthetase - putative	0	0	0	5	2	0	0	0	126441000	51832800	0	59424600	#DIV/0!	Metabolic Enzymes
LINF_320036800 LINF_320036700	nucleoside diphosphate kinase b	0	0	0	4	1	0	0	0	146739600	28874880	0	58538160	#DIV/0!	Metabolic Enzymes
LINF_230014600	3-ketoacyl-CoA thiolase - putative	0	0	2	3	1	0	0	45562810	69782580	59669280	0	5.83382e+07	#DIV/0!	Metabolic Enzymes
LINF_190017000	Cytoskeleton-associated protein 36 kDa	0	0	3	4	1	0	0	78730990	95499180	0	0	5.80767e+07	#DIV/0!	Cytoskeleton and Transport
LINF_180019100	Heat shock protein 110 - putative	0	0	0	5	1	0	0	0	162741600	10474848	0	57738816	#DIV/0!	Heat-shock, chaperones and chaperonins
LINF_220013200	Cytoskeleton associated protein 51V	0	1	7	4	0	0	24152240	89881570	83147400	0	12076120	5.76763e+07	4.77606	Cytoskeleton and Transport
LINF_030012100	Aminoacyl-tRNA editing domain containing protein - putative	0	0	1	1	1	0	0	37848310	64071000	70908480	0	5.76093e+07	#DIV/0!	tRNA Related
LINF_160020100	Hypothetical protein - conserved	0	0	2	2	0	0	0	68802220	103036500	0	0	5.72796e+07	#DIV/0!	Uncharacterized proteins
LINF_230024800	exosome component CSL4 - putative	0	0	3	1	0	0	0	111117990	59262840	0	0	56793610	#DIV/0!	Other RNA related proteins
LINF_250016900	RNA-binding protein - putative - RBP28	1	0	1	4	0	21338705	0	15551320	154501200	0	1.06694e+07	5.66842e+07	5.3128	RNA-binding proteins
LINF_350024500	ATP11 protein - putative	1	1	4	1	0	8946215	44924960	126799970	41917680	0	2.69356e+07	5.62392e+07	2.08791	Other proteins
LINF_040007500	GRAM domain containing protein - putative	0	0	2	3	2	0	0	50159540	100316160	17003520	0	5.58264e+07	#DIV/0!	Uncharacterized with defined domains
LINF_330025200	thiamine biosynthesis-like protein	1	0	1	7	1	6072165	0	32617740	105124320	22649760	3.03608e+06	53463940	17.6095	Metabolic Enzymes
LINF_350036300	ATP-dependent RNA helicase - putative - DED1/Ded1-2	0	1	2	5	1	0	7140062	15485990	134190000	8802000	3570031	5.2826e+07	14.7971	RNA-binding proteins
LINF_340028300	Twinfilin - putative	0	0	2	3	0	0	0	49652190	105960960	0	0	51871050	#DIV/0!	Other proteins
LINF_010009800	long-chain-fatty-acid-CoA ligase - putative	0	0	3	4	0	0	0	70008740	82002060	0	0	5.06703e+07	#DIV/0!	Metabolic Enzymes
LINF_180008000	Nuclear transport factor 2 (NTF2-like) domain containing protein,	0	0	1	3	0	0	0	11623736	139154400	0	0	5.02594e+07	#DIV/0!	Uncharacterized with defined domains
LINF_320012700	Pab1p-dependent poly(A) ribonuclease subunit, putative	0	0	4	3	0	0	0	80044540	70318080	0	0	5.01209e+07	#DIV/0!	Other RNA related proteins
LINF_360063500	NADH dehydrogenase - putative	1	0	3	4	0	0	0	63436820	85745520	0	0	4.97274e+07	#DIV/0!	Metabolic Enzymes
LINF_360046400; LINF_180011200	40S ribosomal protein S27-1 - putative	0	1	2	1	1	0	20301900	103524420	9964584	33478560	10150950	48989188	4.82607	Ribosomal proteins
LINF_260011400; LINF_260011200	10 kDa heat shock protein - putative	0	0	1	1	1	0	0	50105330	58707180	37296000	0	4.87028e+07	#DIV/0!	Heat-shock, chaperones and chaperonins
LINF_330026900	Small GTP-binding protein Rab18 - putative	0	0	2	2	1	0	0	50351360	81902520	9560880	0	4.72716e+07	#DIV/0!	Cytoskeleton and Transport
LINF_300029500	pre-mRNA cleavage complex II Clp1 protein - putative	0	0	1	0	1	0	0	25377230	0	116425440	0	4.72676e+07	#DIV/0!	Other RNA related proteins
LINF_160020400 LINF_160020300 LINF_160020200	Paraflagellar rod protein 1D - putative	0	0	3	3	0	0	0	68994040	71963640	0	0	4.69859e+07	#DIV/0!	Cytoskeleton and Transport
LINF_290018300	Hsp70 protein/TPR repeat/Tetratricopeptide repeat - putative	0	0	2	5	2	0	0	28750760	87834600	22703040	0	4.64295e+07	#DIV/0!	Heat-shock, chaperones and chaperonins
LINF_340045900	TPR repeat - putative	0	0	2	2	0	0	0	67316310	70557480	0	0	45957930	#DIV/0!	Uncharacterized with defined domains
LINF_120009000	hypothetical protein - conserved	0	0	0	2	2	0	0	0	40608540	96069600	0	45559380	#DIV/0!	Uncharacterized proteins
LINF_230006100	GDP-mannose pyrophosphorylase	1	0	2	3	2	6894900	0	22276140	70091280	42301440	3447450	44889620	13.0211	Metabolic Enzymes
LINF_360047700	eukaryotic translation initiation factor 3 subunit I	2	0	1	4	0	2208248	0	9847038	122842440	0	1104124	44229826	40.0587	Translation initiation factors
LINF_360018300; LINF_070012400	40S ribosomal protein S9 - putative	0	0	1	2	0	0	0	37782980	94759560	0	0	4.41808e+07	#DIV/0!	Ribosomal proteins
LINF_360039100	ATP synthase - putative	0	0	3	2	0	0	0	93687390	25288200	0	0	39658530	#DIV/0!	Metabolic Enzymes
LINF_300021700	/CRAL/TRIO domain containing protein - putative	0	0	2	2	2	0	0	22830750	42706440	53239680	0	39592290	#DIV/0!	Uncharacterized with defined domains
LINF_230014100	Hypothetical protein - conserved	0	0	1	1	1	0	0	56415930	39850020	22245120	0	39503690	#DIV/0!	Uncharacterized proteins
LINF_340034000	signal recognition particle subunit SRP68, putative	0	0	0	4	1	0	0	0	85167180	32954400	0	39373860	#DIV/0!	Other proteins involved in translation
LINF_350029500	Autophagy-related protein 24	1	0	3	4	1	28583050	0	54214170	53352180	9620928	14291525	39062426	2.73326	Other proteins
LINF_300015700	Ubiquitin conjugation factor E4 B - putative	0	0	4	4	0	0	0	31661420	78116220	0	0	3.65925e+07	#DIV/0!	Proteasome related proteins
LINF_360015500	hypothetical protein - conserved	0	0	2	3	0	0	0	27342690	82085220	0	0	36475970	#DIV/0!	Uncharacterized proteins
LINF_330014600	Hypothetical protein - conserved	0	0	1	4	0	0	0	32841530	75375720	0	0	3.60724e+07	#DIV/0!	Uncharacterized proteins
LINF_070008800	ATP-dependent DEAD/H RNA helicase - putative	1	1	1	2	0	17565545	5105270	67273220	40348980	0	1.13354e+07	3.58741e+07	3.16478	RNA-binding proteins
LINF_290017600	Paraflagellar rod component, putative	0	0	1	2	1	0	0	1760991	88453260	10610640	0	33608297	#DIV/0!	Cytoskeleton and Transport
LINF_300009000	Alpha/beta hydrolase family/X-Pro dipeptidyl-peptidase (S15 family) - putative	0	0	2	4	0	0	0	25581560	72356760	0	0	3.26461e+07	#DIV/0!	Peptidases
LINF_310030900	hypothetical protein - conserved	0	0	1	3	0	0	0	14337850	81243540	0	0	3.18605e+07	#DIV/0!	Uncharacterized proteins
LINF_040006400	Hypothetical protein - conserved	1	0	2	2	0	20740395	0	48167670	46814040	0	1.03702e+07	31660570	3.05303	Uncharacterized proteins
LINF_290030900	mitogen-activated protein kinase kinase - putative	1	0	1	1	0	22854690	0	55188560	36721440	0	11427345	3.06367e+07	2.681	Protein Kinases and related
LINF_280015900; LINF_280015700	ribosomal protein S20 - putative	1	0	1	2	0	27015600	0	28511680	62847540	0	13507800	3.04531e+07	2.25448	Ribosomal proteins
LINF_140012300	Fatty acid elongase - putative	0	0	1	1	0	0	0	32032550	58981860	0	0	3.03381e+07	#DIV/0!	Metabolic Enzymes
LINF_070008400	hypothetical protein - conserved	0	0	0	1	1	0	0	0	43797600	46866240	0	30221280	#DIV/0!	Uncharacterized proteins
LINF_330033100	Nucleolar protein 53	0	0	2	3	1	0	0	29035710	58166640	0	0	29067450	#DIV/0!	DNA related proteins
LINF_250020400	GTP-binding protein - putative	0	0	1	2	0	0	0	7563546	74505060	0	0	27356202	#DIV/0!	Metabolic Enzymes
LINF_360060900	VHS domain containing protein - putative	0	0	2	3	0	0	0	6597913	70355880	0	0	2.56513e+07	#DIV/0!	Uncharacterized with defined domains
LINF_250019100	PRP38 family - putative	0	0	1	3	1	0	0	5962822	27457920	43400160	0	2.5607e+07	#DIV/0!	Other RNA related proteins
LINF_030007100	long-chain-fatty-acid-CoA ligase - putative	0	0	1	2	0	0	0	20136930	56053620	0	0	25396850	#DIV/0!	Metabolic Enzymes
LINF_300040300	tetratricopeptide repeat, putative	0	0	1	1	0	0	0	34334390	37129680	0	0	2.38214e+07	#DIV/0!	Uncharacterized with defined domains
LINF_110017500; LINF_110017300	60S ribosomal protein L28 - putative	0	0	1	1	0	0	0	34902900	34689060	0	0	23197320	#DIV/0!	Ribosomal proteins
LINF_270023800	Hypothetical protein - conserved	1	0	2	3	0	16988620	0	22444330	46816560	0	8494310	2.3087e+07	2.71793	Uncharacterized proteins
LINF_210027200	RNA polymerase II - putative	0	0	2	1	0	0	0	60264840	8463798	0	0	22909546	#DIV/0!	DNA related proteins
LINF_360044300	signal recognition particle receptor like protein - putative	1	0	1	1	0	19608165	0	67815320	0	0	9.80408e+06	2.26051e+07	2.30568	Other proteins
LINF_310009700	Cytoskeleton-associated protein CAP5.5 - putative	0	0	2	1	0	0	0	52316820	14868000	0	0	22394940	#DIV/0!	Cytoskeleton and Transport
LINF_340033000	eukaryotic translation initiation factor 3 subunit G	1	0	1	1	0	16135805	0	33771440	33313140	0	8.0679e+06	2.23615e+07	2.77167	Translation initiation factors
LINF_190007400	C-terminal motor kinesin, putative	2	0	3	1	1	12612450	0	39476000	3818556	22700160	6306225	2.19982e+07	3.48834	Cytoskeleton and Transport
LINF_280031400	Vacuolar proton pump subunit B - putative	1	1	1	2	1	5579605	11034180	3911460	54397980	4501728	8.30689e+06	20937056	2.52044	Other proteins
LINF_240017300	translation factor sui1 - putative	0	0	1	1	0	0	0	14371210	48126960	0	0	2.08327e+07	#DIV/0!	Translation initiation factors
LINF_340005000	Short chain dehydrogenase - putative	0	0	1	2	0	0	0	25738630	36689940	0	0	2.08095e+07	#DIV/0!	Metabolic Enzymes
LINF_300041000; LINF_300040800	S-adenosylmethionine synthetase S-adenosylmethionine synthetase LinJ.30:1290680-1291858(+) | prote	0	0	1	1	0	0	0	36800250	25266780	0	0	20689010	#DIV/0!	Metabolic Enzymes
LINF_300040000	Protein mkt1 - putative	0	0	2	1	1	0	0	19640700	22091580	20293920	0	20675400	#DIV/0!	Other proteins involved in translation
LINF_190012900	ABC transport system ATP-binding protein - putative	0	0	1	2	1	0	0	27403850	25354980	7907472	0	2.02221e+07	#DIV/0!	Cytoskeleton and Transport
LINF_360046300; LINF_180019400	60S ribosomal protein L34 - putative	0	0	1	1	0	0	0	23253310	35344260	0	0	1.95325e+07	#DIV/0!	Ribosomal proteins
LINF_350043200; LINF_350043000	60S ribosomal protein L27A/L29 - putative	0	0	1	1	0	0	0	25955470	32327820	0	0	1.94278e+07	#DIV/0!	Ribosomal proteins
LINF_210024100; LINF_200021000	40S ribosomal protein S11 - putative	0	0	1	1	0	0	0	22530510	35303940	0	0	19278150	#DIV/0!	Ribosomal proteins
LINF_240011400	Kinesin-13 3 - putative	0	0	2	2	0	0	0	25463410	29432340	0	0	1.82986e+07	#DIV/0!	Cytoskeleton and Transport
LINF_230016800	Alcohol dehydrogenase - zinc-containing-like protein	0	0	1	1	0	0	0	21675660	32622660	0	0	18099440	#DIV/0!	Metabolic Enzymes
LINF_080016600	RNA-editing substrate binding complex protein	0	0	3	2	0	0	0	37231150	16887780	0	0	1.80396e+07	#DIV/0!	Other RNA related proteins
LINF_250022600	eukaryotic translation initiation factor 3 subunit F	1	0	2	2	0	6850015	0	24814280	28579320	0	3.42501e+06	1.77979e+07	5.19645	Translation initiation factors
LINF_360014300	mitogen-activated protein kinase kinase - putative | locat	0	0	1	4	0	0	0	4831779	48148380	0	0	17660053	#DIV/0!	Protein Kinases and related
LINF_360032500	nucleoporin interacting component (NUP93) - putative	0	0	1	1	0	0	0	27256510	25551540	0	0	1.76027e+07	#DIV/0!	DNA related proteins
LINF_320035600	CS domain/TPR repeat/Tetratricopeptide repeat - putative	0	0	1	1	1	0	0	23418720	28693980	0	0	17370900	#DIV/0!	Uncharacterized with defined domains
LINF_290033200	NOL1/NOP2/sun family/FtsJ-like methyltransferase - putative	0	0	0	1	1	0	0	0	30998520	21103200	0	17367240	#DIV/0!	Uncharacterized with defined domains
LINF_190011100	Hypothetical protein - conserved	0	0	2	3	0	0	0	30438220	21518280	0	0	1.73188e+07	#DIV/0!	Uncharacterized proteins
LINF_080009400	Hypothetical protein - conserved	1	0	2	1	1	0	0	16161530	19934460	13586544	0	1.65608e+07	#DIV/0!	Uncharacterized proteins
LINF_090011100	Flagellum attachment zone protein 3	0	0	1	1	0	0	0	35981540	13682340	0	0	1.65546e+07	#DIV/0!	Cytoskeleton and Transport
LINF_330030400	WD domain - G-beta repeat - putative	0	0	1	2	0	0	0	16098980	30915360	0	0	1.56714e+07	#DIV/0!	Uncharacterized with defined domains
LINF_100006200	hypothetical protein - conserved	0	0	1	3	0	0	0	5889569	40196520	0	0	1.5362e+07	#DIV/0!	Uncharacterized proteins
LINF_320040600	Dihydrolipoamide dehydrogenase - putative	0	0	1	2	0	0	0	19024930	25915680	0	0	1.49802e+07	#DIV/0!	Metabolic Enzymes
LINF_300013000	Hypothetical protein - conserved	0	0	1	2	1	0	0	10140189	28935900	5405040	0	14827043	#DIV/0!	Uncharacterized proteins
LINF_180007100	Activator of Hsp90 ATPase - N-terminal- putative	0	0	1	1	0	0	0	14241940	29988000	0	0	1.47433e+07	#DIV/0!	Heat-shock, chaperones and chaperonins
LINF_010009300; LINF_010009200	40S ribosomal protein S7 - putative	0	0	1	1	1	0	0	12956468	19397700	11772720	0	1.4709e+07	#DIV/0!	Ribosomal proteins
LINF_150005500	Eukaryotic translation initiation factor 4 gamma type 1 - putative	0	0	1	2	0	0	0	6668664	36839880	0	0	14502848	#DIV/0!	Translation initiation factors
LINF_270025600	Trypanothione synthetase - putative	0	0	2	2	0	0	0	19168100	23601060	0	0	1.42564e+07	#DIV/0!	Metabolic Enzymes
LINF_360020200	The ARF-like 2 binding protein - putative	0	0	1	1	0	0	0	18677430	24011820	0	0	14229750	#DIV/0!	Cytoskeleton and Transport
LINF_290029300	Rab-GDP dissociation inhibitor - putative	0	0	2	3	0	0	0	15291390	26293680	0	0	13861690	#DIV/0!	Cytoskeleton and Transport
LINF_240029400	mitogen-activated protein kinase	0	0	1	1	0	0	0	23288060	17933580	0	0	1.37405e+07	#DIV/0!	Protein Kinases and related
LINF_180017600; LINF_180017700	prolyl-tRNA synthetase - putative	1	0	1	1	1	10665240	0	0	16877700	23122080	5332620	13333260	2.50032	tRNA Related
LINF_320023200	PUF RNA binding protein 7 - putative	1	0	1	2	0	3669760	0	8300802	29749860	0	1834880	12683554	6.91247	RNA-binding proteins
LINF_040015700	hypothetical protein - conserved	0	0	1	1	0	0	0	15669470	22264200	0	0	1.26446e+07	#DIV/0!	Uncharacterized proteins
LINF_260025600	Hypothetical protein - conserved	0	0	2	1	0	0	0	25063090	12616380	0	0	1.25598e+07	#DIV/0!	Uncharacterized proteins
LINF_280027300	Telomere recombination/Putative GTP-binding controlling metal-binding - putative	0	0	1	1	0	0	0	12039207	24820740	0	0	12286649	#DIV/0!	DNA related proteins
LINF_290031000	Hypothetical protein - conserved	0	0	2	1	0	0	0	14394840	21887460	0	0	12094100	#DIV/0!	Uncharacterized proteins
LINF_360057600	PPR repeat/Pentatricopeptide repeat domain	0	0	2	1	0	0	0	22574990	13093920	0	0	1.18896e+07	#DIV/0!	Uncharacterized with defined domains
LINF_350025500; LINF_210027000	60S ribosomal protein L32	0	0	1	1	0	0	0	14211360	20075580	0	0	11428980	#DIV/0!	Ribosomal proteins
LINF_180005000	Kinetoplast polyadenylation/uridylation factor 1	1	0	1	2	0	8558935	0	15191310	19078920	0	4.27947e+06	11423410	2.66935	Other RNA related proteins
LINF_020008200	RNase PH-like protein - putative	0	0	0	1	1	0	0	0	19488420	14627520	0	11371980	#DIV/0!	Other RNA related proteins
LINF_110012700	Anion-transporting ATPase-like protein	0	0	0	1	1	0	0	0	9053730	23610240	0	10887990	#DIV/0!	Metabolic Enzymes
LINF_360070100	OTU-like cysteine protease - putative	0	0	1	1	0	0	0	14690910	17366580	0	0	10685830	#DIV/0!	Peptidases
LINF_290032900	ATP-dependent phosphofructokinase	1	0	1	1	0	8048045	0	13343722	16022160	0	4.02402e+06	9.78863e+06	2.43255	Metabolic Enzymes
LINF_320037100	Hypothetical protein - conserved	0	0	0	1	1	0	0	0	19125540	10143792	0	9756444	#DIV/0!	Uncharacterized proteins
LINF_110007300	Proteasome alpha 7 subunit - putative	0	0	1	2	0	0	0	4221847	24958080	0	0	9.72664e+06	#DIV/0!	Proteasome related proteins
LINF_290022500	XPC-binding domain/UBA/TS-N domain containing protein - putative	0	0	1	2	0	0	0	6558715	22168440	0	0	9.57572e+06	#DIV/0!	Uncharacterized with defined domains
LINF_310020800	Purine-Responsive Element Binding Protein 1	0	0	0	2	2	0	0	0	3450132	22759200	0	8736444	#DIV/0!	DNA related proteins
LINF_280026300	Hypothetical protein - conserved	0	0	0	2	2	0	0	0	4463928	21575520	0	8679816	#DIV/0!	Uncharacterized proteins
LINF_350019100	Peroxisome targeting signal 1 receptor - putative	1	0	1	2	0	3721460	0	3795117	22188600	0	1860730	8661239	4.65475	Other proteins
LINF_230011000	Hypothetical protein - conserved	0	0	1	2	0	0	0	4435629	20970180	0	0	8468603	#DIV/0!	Uncharacterized proteins
LINF_260019800	Golgi complex component 7 (COG7), putative	0	0	2	1	1	0	0	21440750	1.16862e+06	2478240	0	8.36254e+06	#DIV/0!	Other proteins
LINF_280032700	Tetratricopeptide repeat - putative	0	1	1	2	1	0	3088886	1702194	12561570	10701648	1544443	8321804	5.38822	Uncharacterized with defined domains
LINF_100008300	isocitrate dehydrogenase [NADP] - mitochondrial precursor	0	0	1	1	1	0	0	9532064	8721720	6294816	0	8.18287e+06	#DIV/0!	Metabolic Enzymes
LINF_220022100	exosome complex exonuclease RRP45 homolog	0	0	1	1	1	0	0	2583315	6500340	13955904	0	7679853	#DIV/0!	Other RNA related proteins
LINF_360058400	exosome-associated protein 4 - putative	0	0	0	1	1	0	0	0	13499640	9243648	0	7581096	#DIV/0!	Other RNA related proteins
LINF_050005500	Major vault protein - putative	0	0	0	1	1	0	0	0	5096322	16920000	0	7338774	#DIV/0!	Other proteins
LINF_050008900	protein kinase - putative	1	0	1	1	1	6031510	0	9958238	7154910	3389040	3015755	6.83406e+06	2.26612	Protein Kinases and related
LINF_280024500	Replication factor A - 51kDa subunit - putative	0	0	0	1	1	0	0	0	14249340	5473440	0	6574260	#DIV/0!	DNA related proteins
LINF_250008000	RNA-binding protein - putative	0	0	1	2	0	0	0	3648194	15577380	0	0	6.40852e+06	#DIV/0!	RNA-binding proteins
LINF_080005600	C2HC5-type/ASCH domain containing protein - putative	0	0	1	1	0	0	0	4676238	14356440	0	0	6344226	#DIV/0!	Other RNA related proteins
LINF_040006300	Exosome complex exonuclease RRP40 - putative	0	0	1	1	1	0	0	2758038	5345046	10730304	0	6277796	#DIV/0!	Other RNA related proteins
LINF_300009900	Bystin - putative	1	0	2	1	0	3219500	0	12058806	6636924	0	1609750	6231910	3.87135	Other proteins
LINF_090018300	hypothetical protein - conserved	0	0	1	1	0	0	0	6027874	12526668	0	0	6.18485e+06	#DIV/0!	Uncharacterized proteins
LINF_350038300; LINF_350038200	60S ribosomal subunit protein L31 - putative	0	0	1	1	0	0	0	10739418	6764562	0	0	5834660	#DIV/0!	Ribosomal proteins
LINF_110010500	mRNA cap guanine-N7 methyltransferase - putative	0	1	0	1	2	0	2610396	0	9211230	7980048	1305198	5730426	4.39046	Other RNA related proteins
LINF_270014800	WD domain - G-beta repeat - putative	0	0	1	1	1	0	0	6312963	5215896	5488704	0	5672521	#DIV/0!	Uncharacterized with defined domains
LINF_200012300	conserved protein - unknown function	0	0	1	1	1	0	0	1888315	6696648	8374464	0	5.65314e+06	#DIV/0!	Uncharacterized proteins
LINF_060005200	WD domain - G-beta repeat - putative	0	0	1	1	1	0	0	4468016	2231586	10113264	0	5.60429e+06	#DIV/0!	Uncharacterized with defined domains
LINF_340009200	Hypothetical protein - conserved	0	0	1	1	0	0	0	7396746	9222444	0	0	5539730	#DIV/0!	Uncharacterized proteins
LINF_260018800	Prefoldin-like protein	0	0	1	1	1	0	0	3619282	4140360	8375328	0	5.37832e+06	#DIV/0!	Other proteins
LINF_270010300; LINF_270010400; LINF_270010600; LINF_270010500; LINF_270011100; LINF_270010700; LINF_270010800; LINF_270011000; LINF_270010200	Calpain-like cysteine peptidase - putative	0	0	1	1	0	0	0	10594302	5184144	0	0	5259482	#DIV/0!	Peptidases
LINF_360057100	Hypothetical protein - conserved	0	0	2	2	0	0	0	8382951	7297038	0	0	5226663	#DIV/0!	Uncharacterized proteins
LINF_360080500	RNA ligase/6-phosphofructo-2-kinase/NACHT domain/AAA domain containing protein - putative	0	0	1	1	0	0	0	1468674	13988520	0	0	5152398	#DIV/0!	Metabolic Enzymes
LINF_350043800	Proteasome beta 2 subunit - putative	0	0	1	0	1	0	0	2864095	0	12510288	0	5.12479e+06	#DIV/0!	Proteasome related proteins
LINF_210009200	Protein of unknown function (DUF667) - putative	0	0	1	1	0	0	0	3419122	11060784	0	0	4.82664e+06	#DIV/0!	Uncharacterized with defined domains
LINF_290005000	3,2-trans-enoyl-CoA isomerase, mitochondrial precursor-like protein	0	0	1	1	0	0	0	9237245	5095692	0	0	4.77765e+06	#DIV/0!	Metabolic Enzymes
LINF_250025900	Phosphopantothenate--cysteine ligase - putative	0	0	1	1	0	0	0	3923136	10015614	0	0	4646250	#DIV/0!	Metabolic Enzymes
LINF_270009100	kinetoplastid kinetochore protein 16	0	0	1	1	1	0	0	3628039	1396710	8862768	0	4.62917e+06	#DIV/0!	Other proteins
LINF_310029700	prostaglandin f2-alpha synthase/D-arabinose dehydrogenase	0	0	1	1	0	0	0	2114885	10984050	0	0	4.36631e+06	#DIV/0!	Metabolic Enzymes
LINF_340046100	F-box protein, putative	0	0	2	0	1	0	0	7712693	0	4790592	0	4.16776e+06	#DIV/0!	Other proteins
LINF_360025100	Major vault protein - putative	0	0	0	1	1	0	0	0	1.09403e+06	11225376	0	4.10647e+06	#DIV/0!	Other proteins
LINF_260008800	Regulator of Vps4 activity in the MVB pathway - putative	0	0	1	1	0	0	0	3680859	8169336	0	0	3950065	#DIV/0!	Other proteins
LINF_200019600	Hypothetical protein - conserved	0	0	1	0	1	0	0	5693023	0	5369040	0	3.68735e+06	#DIV/0!	Uncharacterized proteins
LINF_250012600	Thioredoxin/Thioredoxin-like - putative	0	0	1	1	0	0	0	4036699	6664392	0	0	3.56703e+06	#DIV/0!	Metabolic Enzymes
LINF_310012500	C2 domain containing protein - putative	0	0	1	1	0	0	0	2903293	7570962	0	0	3.49142e+06	#DIV/0!	Uncharacterized with defined domains
LINF_240027200	Hypothetical protein - conserved	0	0	1	1	0	0	0	2730655	7519302	0	0	3.41665e+06	#DIV/0!	Uncharacterized proteins
LINF_350012900	Aspartate aminotransferase - putative	0	0	1	1	0	0	0	3026030	7089894	0	0	3.37197e+06	#DIV/0!	Metabolic Enzymes
LINF_290017000	Hypothetical protein - conserved	0	0	1	1	0	0	0	5501064	4278834	0	0	3259966	#DIV/0!	Uncharacterized proteins
LINF_290018600	Heat shock protein 100 kDa	0	0	1	1	0	0	0	3867258	5678946	0	0	3182068	#DIV/0!	Heat-shock, chaperones and chaperonins
LINF_180010100	aconitase - putative	0	0	1	1	1	0	0	4228658	5040126	0	0	3.08959e+06	#DIV/0!	Metabolic Enzymes
LINF_230005000	Hypothetical protein - conserved	0	0	1	1	0	0	0	4432293	3189816	0	0	2540703	#DIV/0!	Uncharacterized proteins
LINF_280009300	Hypothetical protein - conserved	0	0	1	1	0	0	0	2323524	4411386	0	0	2244970	#DIV/0!	Uncharacterized proteins
LINF_230008000	Pteridine reductase 1	0	0	1	1	0	0	0	2027037	3913308	0	0	1980115	#DIV/0!	Metabolic Enzymes
LINF_360079500	Adaptin complex 1 subunit - putative	0	0	1	1	0	0	0	1.1577e+06	3955014	0	0	1.70424e+06	#DIV/0!	Heat-shock, chaperones and chaperonins
LINF_170005600	Hypothetical protein - conserved	0	0	1	1	0	0	0	1779756	1698480	0	0	1159412	#DIV/0!	Uncharacterized proteins
LINF_360027900	Hypothetical protein - conserved	0	0	1	0	1	0	0	984648	0	1.12278e+06	0	702477	#DIV/0!	Uncharacterized proteins
LINF_020005900	Hypothetical protein - conserved	0	0	1	1	1	0	0	0	0	0	0	0	#DIV/0!	Uncharacterized proteins

## Sheet: LdiG4 48h >1.5 1 peptide
PROTEINS CO-PRECIPITATED WITH THE TAGGED EIF4G4 AT THE 48HS TIME POINT (proteins with enrichment ratios greater than 1.5-fold and represented by at least one peptide in two replicates from either of the tagged eIF4Gs from any of the time points )
Protein IDs	Fasta headers	Unique peptides LdiWT			Unique peptides EIF4G4			Intensity LdiWT			Intensity EIF4G4			Average IP LdiWT	Average IP EIF4G4	Enrichment Ratio EIF4G4/ LdiWT	Categorization
		IP1	IP2	IP3	IP1	IP2	IP3	IP1	IP2	IP3	IP1	IP2	IP3
LINF_360070500	eukaryotic translation initation factor 4 gamma - putative	0	0	0	29	27	30	0	0	0	63899760000	7.74272e+10	68640210000	0	6.99891e+10	#DIV/0!	Translation initiation factors
LINF_280032200	eukaryotic translation initiation factor 4E - putative	0	1	0	11	7	10	0	50966970	0	10515168000	18444032000	15500130000	16988990	1.48198e+10	872.317	Translation initiation factors
LINF_320009100	ATP-dependent RNA helicase - putative - HEL67/Ded1-1	8	9	7	17	15	16	2676900300	2757425000	2333222300	5729008000	11222784000	9522999000	2.58918e+09	8.82493e+09	3.40838	RNA-binding proteins
LINF_330010000; LINF_330009900; LINF_330009800; LINF_330009500; LINF_330009400; LINF_330009300; LINF_330009200; LINF_330009100; LINF_330009000; LINF_330009600; LINF_330009700	Heat shock protein 83-17	7	7	9	19	16	16	1634743200	1650715200	3287296600	3952120000	6162688000	7152366000	2.19092e+09	5.75572e+09	2.62708	Heat-shock, chaperones and chaperonins
LINF_200006100 LINF_200006000	Phosphoglycerate kinase B or C	0	0	0	14	12	16	0	0	0	3861408000	5080064000	6353883000	0	5.09845e+09	#DIV/0!	Metabolic Enzymes
LINF_350047100	poly(A)-binding protein 2	4	4	6	8	9	13	9.03629e+08	912023400	3331550400	1163201600	3127552000	3639492000	1715734400	2643415200	1.54069	RNA-binding proteins
LINF_180012500	Dynein light chain Tctex-type - putative	0	0	1	1	1	1	0	0	2208804500	2092918400	3319552000	2331717000	7.36268e+08	2581395800	3.50605	Other proteins
LINF_270019000	T-complex protein 1 - beta subunit - putative	6	4	7	13	10	9	1254228300	485415200	1353585500	2660808000	1490483200	1410564000	1.03108e+09	1.85395e+09	1.79807	Heat-shock, chaperones and chaperonins
LINF_300033500	Chaperonin HSP60 - mitochondrial precursor	1	1	0	9	3	8	43970703	128080020	0	3233616000	825472000	1342009800	57350241	1.80037e+09	31.3925	Heat-shock, chaperones and chaperonins
LINF_010012900 LINF_010012800	eukaryotic initiation factor 4a - putative	4	4	3	9	6	9	541928340	610183600	321698950	1422670400	1657164800	2116974000	4.9127e+08	1.73227e+09	3.5261	Translation initiation factors
LINF_360037500	Succinyl-CoA ligase [GDP-forming] beta-chain - putative	0	0	0	8	3	3	0	0	0	3501808000	501222400	208144200	0	1.40372e+09	#DIV/0!	Metabolic Enzymes
LINF_270019700	KH domain containing protein - putative	0	1	3	11	7	10	0	47720390	379073470	997971200	1374566400	1477539000	142264620	1.28336e+09	9.02093	RNA-binding proteins
LINF_320040200	Chaperonin alpha subunit - putative	5	2	4	12	5	8	755960700	288858900	715177400	2522768000	447129600	648853800	5.86666e+08	1.20625e+09	2.05611	Heat-shock, chaperones and chaperonins
LINF_250005800	poly(A)-binding protein 3	1	1	0	7	5	6	11493561	15418003	0	835060800	1285529600	1205141100	8.97052e+06	1.10858e+09	123.58	RNA-binding proteins
LINF_350027200	RNA-binding protein - putative	2	1	3	3	6	9	2.42885e+08	106091080	906384900	362824800	1040204800	1608387000	4.18454e+08	1.00381e+09	2.39885	RNA-binding proteins
LINF_360005100; LINF_350005100; LINF_310040900; LINF_250031800; LINF_210005100; LINF_020005100; LINF_150005000	histone H4	0	0	0	1	1	3	2.63269e+08	151814200	0	506525600	571776000	1765038000	1.38361e+08	9.4778e+08	6.85005	DNA related proteins
LINF_360007100 LINF_360007000 LINF_360006900 LINF_360006800	elongation factor 2	7	3	4	16	5	7	618421890	132632820	211105350	1412578400	475136000	859451400	320720020	9.15722e+08	2.85521	Other proteins involved in translation
LINF_220005800	Heat shock protein DNAJ - putative	0	1	1	3	4	6	0	26228193	174262630	393866400	912281600	973139700	6.68303e+07	7.59763e+08	11.3685	Heat-shock, chaperones and chaperonins
LINF_300030200; LINF_300030100; LINF_300030600; LINF_300030000	heat shock 70-related protein 1 - mitochondrial precursor - putative	4	3	1	10	3	2	325710450	343709300	53689430	1286741600	626201600	24024990	2.41036e+08	6.45656e+08	2.67867	Heat-shock, chaperones and chaperonins
LINF_270016900	vesicular transport protein (CDC48 homologue) - puta	0	0	0	10	4	7	0	0	0	1007831200	374860800	471123300	0	6.17938e+08	#DIV/0!	Cytoskeleton and Transport
LINF_050010200; LINF_050010100; LINF_050010000	ATP synthase F1 - alpha subunit - putative	1	2	1	5	2	4	97335030	487285100	391854720	238797600	767590400	517427700	3.25492e+08	5.07939e+08	1.56053	Metabolic proteins
LINF_210009700	Nuclear transport factor 2 (NTF2-like) domain containing protein	0	1	1	4	3	6	0	63267660	147653090	228784480	424908800	830010600	7.03069e+07	494567960	7.03441	Uncharacterized with defined domains
LINF_190005300; LINF_190005200; LINF_090020900; LINF_170019500	histone H2B	1	0	0	2	2	2	47428494	0	0	215618480	260403200	874735800	15809498	4.50252e+08	28.4799	DNA related proteins
LINF_340047100	Target of rapamycin kinase 3	0	0	1	0	2	1	0	0	257772250	0	1211776000	103503870	8.59241e+07	4.38427e+08	5.10249	Other proteins involved in translation
LINF_190006900; LINF_190006800	ADP- ATP carrier protein 1 - mitochondrial precursor - putative	2	2	0	4	3	3	166025490	89473360	0	416115200	395596800	462000600	8.51663e+07	4.24571e+08	4.9852	Other proteins
LINF_310036600	ADP-ribosylation factor - putative	1	0	0	4	2	3	49412091	0	0	349044000	231902720	648896100	16470697	4.09948e+08	24.8895	Metabolic Enzymes
LINF_330025200	thiamine biosynthesis-like protein	0	0	0	9	2	4	0	0	0	769729600	211238400	223640100	0	4.01536e+08	#DIV/0!	Metabolic Enzymes
LINF_090018100 LINF_090018200	eukaryotic translation initiation factor 2 gamma subunit	2	2	1	5	2	4	2.50904e+08	120109910	73378690	357140800	359168000	467556000	148130810	394621600	2.66401	Translation initiation factors
LINF_140005600	DHHC palmitoyltransferase - putative	0	0	0	1	1	1	0	0	0	23506240	654028800	392262000	0	3.56599e+08	#DIV/0!	Metabolic Enzymes
LINF_330033000	Heat shock protein - putative	2	0	0	9	2	4	99894510	0	0	638788800	150451200	255195900	33298170	348145300	10.4554	Heat-shock, chaperones and chaperonins
LINF_350007500	60S ribosomal protein L30	0	0	0	1	1	2	0	0	0	186660240	389478400	385917000	0	3.20685e+08	#DIV/0!	Ribosomal proteins
LINF_300015800	Mitochondrial import inner membrane translocase subunit 54	1	1	0	0	1	1	45837960	274929500	0	0	552243200	310242300	1.06922e+08	2.87495e+08	2.68882	Other proteins
LINF_300039100; LINF_210018100	60S ribosomal protein L9 - putative	1	2	2	3	2	3	1.10083e+08	63823210	117493430	256267200	205711360	359648700	97133070	2.73876e+08	2.81959	Ribosomal proteins
LINF_320015700	T-complex protein 1, epsilon subunit, putative	2	1	2	4	1	4	272235600	57907280	174152200	254086400	128890880	396083100	168098360	2.59687e+08	1.54485	Heat-shock, chaperones and chaperonins
LINF_360068400	flagellum targeting protein kharon1 - putative	0	0	0	5	2	4	0	0	0	216514000	152010240	371408100	0	2.46644e+08	#DIV/0!	Cytoskeleton and Transport
LINF_020008100	Soluble NSF attachment protein - SNAP - putative	1	1	0	3	0	6	139051230	122215580	0	181066720	0	497264700	8.70889e+07	2.2611e+08	2.59632	Other proteins
LINF_360069000	Haloacid dehalogenase-like hydrolase - putative	0	0	0	2	3	3	0	0	0	134267680	252277760	283142100	0	223229180	#DIV/0!	Metabolic Enzymes
LINF_310030700	3 -2-trans-enoyl-CoA isomerase - mitochondrial precursor - putative	0	0	0	2	1	0	86947530	0	0	514460000	26877440	125623950	28982510	2.2232e+08	7.67085	Metabolic Enzymes
LINF_290018300	Hsp70 protein/TPR repeat/Tetratricopeptide repeat - putative	0	0	0	7	2	5	0	0	0	361757600	117852160	185429100	0	221679620	#DIV/0!	Heat-shock, chaperones and chaperonins
LINF_110005600	GRIP domain containing protein - putative	0	0	0	2	0	3	0	0	0	61333840	0	597050400	0	2.19461e+08	#DIV/0!	Uncharacterized with defined domains
LINF_300035200 LINF_300035100 LINF_300035000	glyceraldehyde 3-phosphate dehydrogenase - glycosomal	0	0	0	2	3	4	0	0	0	88190160	152716800	375483000	0	205463320	#DIV/0!	Metabolic Enzymes
LINF_340031800	Alba - putative	0	0	0	1	3	4	0	0	0	18462328	243955200	332238300	0	1.98219e+08	#DIV/0!	RNA-binding proteins
LINF_260024900	nucleolar protein	1	1	0	3	1	2	17475930	34563340	0	91060000	55477760	444192300	1.73464e+07	196910020	11.3516	DNA related proteins
LINF_220008000	hypothetical protein - conserved	0	0	0	5	2	3	0	0	0	238171200	130106880	208736400	0	192338160	#DIV/0!	Uncharacterized proteins
LINF_320024300	Chaperonin HSP60 - mitochondrial precursor	0	0	0	8	1	2	0	0	0	533020000	0	42786450	0	1.91935e+08	#DIV/0!	Heat-shock, chaperones and chaperonins
LINF_040011900	ubiquitin-conjugating enzyme E2 - putative	1	1	1	2	2	2	17635482	135407860	94708040	179878880	293427200	70185570	82583794	1.81164e+08	2.1937	Proteasome related proteins
LINF_180019600	pumilio protein 2 - putative	1	1	0	2	0	3	5.99026e+07	75720110	0	100799360	0	435281100	4.52076e+07	1.78693e+08	3.95273	RNA-binding proteins
LINF_160020400 LINF_160020300 LINF_160020200	paraflagellar rod protein 1D - putative	0	0	0	5	1	3	0	0	0	321830400	31651840	177561300	0	1.77015e+08	#DIV/0!	Cytoskeleton and Transport
LINF_130012200	ubiquitin-like protein	0	0	0	5	1	3	0	0	0	133629680	0	391937700	0	1.75189e+08	#DIV/0!	Proteasome related proteins
LINF_340011100	leucine-rich repeat protein - putative	0	0	0	1	0	2	0	0	0	181289440	0	329784900	0	1.70358e+08	#DIV/0!	Uncharacterized with defined domains
LINF_330032500; LINF_300008300	Rab-GTPase-TBC domain containing protein - putative	1	0	0	4	1	6	2.28758e+08	0	0	153516720	65231360	291926400	7.62526e+07	1.70225e+08	2.23238	Cytoskeleton and Transport
LINF_250010200 LINF_250010100	RNA-binding protein - putative - UBP1	0	0	0	1	1	2	0	0	0	93976240	0	408237300	0	1.67405e+08	#DIV/0!	RNA-binding proteins
LINF_270020600; LINF_270020500	60S acidic ribosomal protein P0 - putative	1	0	0	2	0	2	141461130	0	0	213440000	0	286695300	47153710	1.66712e+08	3.5355	Ribosomal proteins
LINF_050005900	Phosphoprotein phosphatase - putative	1	1	0	5	2	4	88950240	10895284	0	267612000	27207680	199571400	3.32818e+07	1.64797e+08	4.95156	Protein Kinases and related
LINF_320005100	EnigmRBP1	0	0	0	4	1	2	0	0	0	224657200	147939840	117031410	0	1.63209e+08	#DIV/0!	RNA-binding proteins
LINF_100011100; LINF_100011000; LINF_100010900; LINF_100010800; LINF_100010700; LINF_100010600; LINF_100010300; LINF_100010200; LINF_100010400; LINF_100011300; LINF_100010500; LINF_100010100	GP63 - leishmanolysin	0	0	0	2	1	1	0	0	0	158451360	191705600	139392600	0	1.63183e+08	#DIV/0!	Peptidases
LINF_160011400; LINF_160011300; LINF_160011000; LINF_160010900; LINF_100017000; LINF_100016800; LINF_100015400	Core histone H2A/H2B/H3/H4/Histone-like transcription factor (CBF/NF-Y) and archaeal histone - putative	1	1	0	1	1	1	5.64166e+07	91196920	0	61398800	97922560	306872400	4.92045e+07	155397920	3.15821	DNA related proteins
LINF_060018400	Monooxygenase, putative	0	0	0	7	0	1	0	0	0	411800000	0	50373660	0	1.54058e+08	#DIV/0!	Metabolic Enzymes
LINF_330031700	hypothetical protein - conserved	0	0	0	1	1	1	0	0	0	289628800	115847680	47942820	0	1.5114e+08	#DIV/0!	Uncharacterized proteins
LINF_330040100	Hypothetical protein - conserved	0	0	0	0	1	1	0	0	0	0	271590400	152717100	0	1.41436e+08	#DIV/0!	Uncharacterized proteins
LINF_210016900; LINF_210016800; LINF_210016700	histone H2A - putative	0	0	0	1	1	1	0	0	0	63222320	0	359409000	0	1.40877e+08	#DIV/0!	DNA related proteins
LINF_250006300	Electron transfer flavoprotein - putative	1	0	0	0	1	1	44687856	0	0	0	206379520	179309700	14895952	1.28563e+08	8.63074	Other proteins
LINF_200007600	Midasin - putative	0	0	0	1	1	0	0	0	0	236361600	124567040	0	0	1.2031e+08	#DIV/0!	Other proteins
LINF_190005100	hypothetical protein - conserved	1	0	0	1	2	2	5.85032e+07	0	0	48501920	191160320	99111720	1.95011e+07	1.12925e+08	5.79069	Uncharacterized proteins
LINF_340008600	eukaryotic translation initiation factor 5 - putative	0	0	0	1	1	1	0	0	0	91853440	82782720	155960100	0	1.10199e+08	#DIV/0!	Translation initiation factors
LINF_190021700	FK506-binding protein (FKBP)-type peptidyl-prolyl isomerase - putative	0	0	1	1	0	3	0	0	105145720	45991680	0	269310000	3.50486e+07	105100560	2.99871	Metabolic Enzymes
LINF_330015200; LINF_330015100; LINF_330015000	Beta tubulin	0	0	0	1	1	1	0	0	0	47710800	134069760	122156760	0	101312440	#DIV/0!	Cytoskeleton and Transport
LINF_330026900	small GTP-binding protein Rab18 - putative	0	1	0	2	1	1	0	0	0	129418880	102881280	71007600	0	1.01103e+08	#DIV/0!	Cytoskeleton and Transport
LINF_090018500	mitochondrial RNA binding protein 2	0	0	0	4	1	2	0	0	0	189929120	19296768	82807890	0	9.73446e+07	#DIV/0!	RNA-binding proteins
LINF_190017000	Cytoskeleton-associated protein 36 kDa	0	0	0	3	0	3	0	0	0	129636960	0	158639100	0	96092020	#DIV/0!	Cytoskeleton and Transport
LINF_330016500; LINF_150017600	40S ribosomal protein S3 - putative	1	0	0	3	1	2	86864430	0	0	151753520	11943168	116336280	28954810	9.33443e+07	3.22379	Ribosomal proteins
LINF_350023900; LINF_350023800; LINF_350023700	60S ribosomal protein L5 - putative	0	0	0	1	1	0	0	0	0	170960800	107269120	0	0	9.27433e+07	#DIV/0!	Ribosomal proteins
LINF_340007000	Domain of unknown function (DUF1935) - putative	0	0	0	4	1	0	0	0	0	207765280	70305280	0	0	9.26902e+07	#DIV/0!	Uncharacterized with defined domains
LINF_160010700	orotidine-5-phosphate decarboxylase/orotate phosphoribosyltransferase - putative	0	0	0	3	1	2	0	0	0	172635840	43082240	59730420	0	9.18162e+07	#DIV/0!	Metabolic Enzymes
LINF_320029100	Membrane associated protein-like protein	0	0	0	2	0	2	0	0	0	64860240	0	208144200	0	91001480	#DIV/0!	Metabolic Enzymes
LINF_150022800	ribosomal protein S6 - putative	1	1	1	1	1	2	1.39159e+07	27400810	75505490	27601040	77506560	163701000	38940742	8.96029e+07	2.30101	Ribosomal proteins
LINF_070015200	serine/threonine kinase - putative	1	1	0	1	1	2	98980410	62798830	0	58498800	54133760	144482700	5.39264e+07	8.57051e+07	1.5893	Protein Kinases and related
LINF_250024400	3-oxo-5-alpha-steroid 4-dehydrogenase, putative	0	0	0	2	2	1	0	0	0	153820640	80309760	18829140	0	8.43198e+07	#DIV/0!	Metabolic Enzymes
LINF_270032200	Heat shock protein DNAJ - putative	0	0	0	1	1	1	0	0	0	21990816	92513280	132415920	0	82306672	#DIV/0!	Heat-shock, chaperones and chaperonins
LINF_230005100	NOT complex subunit 11	0	0	0	3	2	2	0	0	0	115668240	42449920	87410130	0	8.18428e+07	#DIV/0!	Other RNA related proteins
LINF_330014100; LINF_150018200	60S ribosomal protein L6 - putative	1	0	0	1	0	2	67864446	0	0	63162000	0	173528700	22621482	78896900	3.4877	Ribosomal proteins
LINF_130009400	Alba - putative	0	0	0	1	1	1	0	0	0	54805360	76367360	102096690	0	77756470	#DIV/0!	RNA-binding proteins
LINF_130018000	XPA-interacting protein	0	0	0	2	2	1	0	0	0	123154880	66165760	19881000	0	69733880	#DIV/0!	DNA related proteins
LINF_300018900	ATP-binding cassette protein subfamily H - member 3 - putative	0	0	1	3	0	1	0	0	58572890	122547040	0	84817140	1.95243e+07	6.91214e+07	3.54028	Cytoskeleton and Transport
LINF_250030600	AGC family serine/threonine kinase - putative	1	2	0	3	1	2	17135220	106825490	0	69825040	29117440	106777890	4.13202e+07	6.85735e+07	1.65956	Protein Kinases and related
LINF_340037900 LINF_340037400	Ribosomal RNA processing protein 6	0	0	0	3	1	1	0	0	0	142944480	12128256	33587610	0	62886782	#DIV/0!	Other RNA related proteins
LINF_180011900	HEAT repeats/HEAT repeat - putative	1	1	0	3	2	4	2.85091e+07	29996990	0	50917040	41456640	79171500	1.9502e+07	5.71817e+07	2.93209	Uncharacterized with defined domains
LINF_260013800; LINF_260013700	40S ribosomal protein S16 - putative	0	2	1	2	1	2	0	53560440	36080344	57610240	73021440	40744770	2.98803e+07	5.71255e+07	1.91181	Ribosomal proteins
LINF_190007400	C-terminal motor kinesin, putative	1	0	1	4	0	4	1.63225e+07	0	10635636	67286960	0	101907750	8986046	5.63982e+07	6.2762	Cytoskeleton and Transport
LINF_270017500	mitochondrial RNA binding protein 1	0	0	0	2	1	1	0	0	0	38133840	76682240	48344670	0	5.43869e+07	#DIV/0!	RNA-binding proteins
LINF_110009600	pumilio protein 10 - putative	0	0	0	4	0	1	0	0	0	156013040	0	5937369	0	5.39835e+07	#DIV/0!	RNA-binding proteins
LINF_240012800	malic enzyme - putative	0	0	0	2	1	1	0	0	0	130003520	0	30195150	0	5.33996e+07	#DIV/0!	Metabolic Enzymes
LINF_150018300	glutamate dehydrogenase	0	1	0	4	1	1	0	7124590	0	117315440	11769600	30977700	2.37486e+06	5.33542e+07	22.4662	Metabolic Enzymes
LINF_280018600	Phenylalanine-4-hydroxylase	0	1	0	2	1	1	0	4047656	0	66212800	54973440	38631180	1.34922e+06	5.32725e+07	39.4839	Metabolic Enzymes
LINF_090016000	eukaryotic Translation elongation factor 1 gamma	0	0	0	1	1	1	0	0	0	72326000	35568640	46762650	0	51552430	#DIV/0!	Other proteins involved in translation
LINF_330008900	ATP-binding cassette sub-family F member 1 - putative	0	0	0	3	1	2	0	0	0	89946400	32632320	31168050	0	5.12489e+07	#DIV/0!	Other proteins involved in translation
LINF_110015300	MRB1-associated protein	1	1	0	2	1	2	43639134	11173059	0	19231408	16571392	112881780	18270731	4.95615e+07	2.71262	RNA-binding proteins
LINF_290032400; LINF_290032300	60S ribosomal protein L13 - putative	0	0	0	2	1	1	0	0	0	41509440	86487040	19621560	0	4.9206e+07	#DIV/0!	Ribosomal proteins
LINF_170008800	cystathionine beta-synthase	0	0	0	2	1	0	0	0	0	147255040	0	0	0	4.9085e+07	#DIV/0!	Metabolic Enzymes
LINF_250027500	Protein phosphatase 2C/Stage II sporulation protein E (SpoIIE) - putative	0	0	0	2	1	1	0	0	0	68333280	40675840	31626300	0	4.68785e+07	#DIV/0!	Protein Kinases and related
LINF_360080500	RNA ligase/6-phosphofructo-2-kinase/NACHT domain/AAA domain containing protein - putative	0	0	0	2	1	1	0	0	0	86981440	43184640	10150308	0	4.67721e+07	#DIV/0!	Metabolic Enzymes
LINF_350025100; LINF_210027600	40S ribosomal protein S6 - putative	0	1	1	1	1	1	0	54010300	32706912	18651408	28423680	90758880	2.89057e+07	45944656	1.58946	Ribosomal proteins
LINF_040014500; LINF_040012600	60S ribosomal protein L10 - putative	0	0	0	2	1	2	0	0	0	46764240	8792576	80258610	0	4.52718e+07	#DIV/0!	Ribosomal proteins
LINF_350010700; LINF_320014400	60S ribosomal protein L18a - putative	0	0	0	1	0	2	0	0	0	30108960	0	100628880	0	43579280	#DIV/0!	Ribosomal proteins
LINF_360020200	The ARF-like 2 binding protein - putative	0	0	0	1	0	1	0	0	0	47467200	0	83129370	0	43532190	#DIV/0!	Cytoskeleton and Transport
LINF_330014600	Hypothetical protein - conserved	0	0	0	1	1	1	0	0	0	29835200	52651520	46404510	0	4.29637e+07	#DIV/0!	Uncharacterized proteins
LINF_070008800	ATP-dependent DEAD/H RNA helicase - putative	0	0	0	1	0	2	0	0	0	55227600	0	63823650	0	39683750	#DIV/0!	RNA-binding proteins
LINF_080010700	eukaryotic translation initiation factor 2 beta subunit	0	0	0	1	0	1	0	0	0	19484288	0	98602710	0	3.93623e+07	#DIV/0!	Translation initiation factors
LINF_100007300	Nucleolar protein 56 - putative	0	0	0	4	0	2	0	0	0	89763120	0	22313250	0	37358790	#DIV/0!	DNA related proteins
LINF_090009700	hypothetical protein - conserved	1	1	1	2	1	2	25810029	10912628	12757528	53694080	25896960	28486230	16493395	3.60258e+07	2.18425	Uncharacterized proteins
LINF_310006400	Ubiquitin carboxyl-terminal hydrolase - putative	0	0	0	0	1	1	0	0	0	0	38556160	66439200	0	3.49985e+07	#DIV/0!	Proteasome related proteins
LINF_330033100	Nucleolar protein 53	0	1	1	2	1	2	0	8768476	32382984	41052400	12454656	50580930	1.37172e+07	3.4696e+07	2.52939	DNA related proteins
LINF_270024100	eRF1 domain 1/eRF1 domain 2/eRF1 domain 3 - putative	0	0	1	2	1	2	0	0	68932860	53199920	21408768	29322360	22977620	3.46437e+07	1.50771	Other proteins involved in translation
LINF_110012700	Anion-transporting ATPase-like protein	0	0	0	1	1	2	0	0	0	15985496	26388480	61263090	0	3.45457e+07	#DIV/0!	Metabolic Enzymes
LINF_220013200	Cytoskeleton associated protein 51V	0	0	0	4	0	1	0	0	0	78269840	0	23104260	0	3.37914e+07	#DIV/0!	Cytoskeleton and Transport
LINF_110017600	Protein transport protein SEC31 - putative	0	1	0	3	0	1	0	0	0	68465520	0	28216920	0	32227480	#DIV/0!	Cytoskeleton and Transport
LINF_360007700	eukaryotic translation initiation factor 3 subunit L	0	0	0	1	2	2	0	0	0	16779864	38481920	41101500	0	3.21211e+07	#DIV/0!	Translation initiation factors
LINF_040017600	Actin	0	0	0	3	1	0	0	0	0	59248160	33315840	0	0	3.08547e+07	#DIV/0!	Cytoskeleton and Transport
LINF_280015900; LINF_280015700	ribosomal protein S20 - putative	0	1	0	1	1	1	0	45904690	0	36203600	31418880	21563130	1.53016e+07	2.97285e+07	1.94284	Ribosomal proteins
LINF_350018700	mitochondrial processing peptidase - beta subunit - putative	0	0	0	1	1	1	0	0	0	17380976	21886208	48176880	0	2.9148e+07	#DIV/0!	Peptidases
LINF_360031300; LINF_360031200	Sterol 24-c-methyltransferase - putative	0	0	0	1	1	1	0	0	0	9569536	49016320	28145010	0	2.89103e+07	#DIV/0!	Metabolic Enzymes
LINF_350036300	ATP-dependent RNA helicase - putative - DED1/Ded1-2	1	1	0	3	0	1	13555272	11250565	0	74195920	0	9562620	8.26861e+06	2.79195e+07	3.37657	RNA-binding proteins
LINF_050009500	ZC3H41-associated protein	0	0	0	1	0	1	0	0	0	23191416	0	56824410	0	26671942	#DIV/0!	Other RNA related proteins
LINF_030014900	eukaryotic translation initiation factor 2 alpha subunit	0	0	0	2	1	2	0	0	0	50228000	4587264	24481830	0	2.64324e+07	#DIV/0!	Translation initiation factors
LINF_360060900	VHS domain containing protein - putative	0	0	0	0	1	2	0	0	0	0	41349120	32469480	0	24606200	#DIV/0!	Uncharacterized with defined domains
LINF_230006100	GDP-mannose pyrophosphorylase	0	1	0	2	1	1	0	12174675	0	33078560	28953600	9989427	4058225	2.40072e+07	5.91569	Metabolic Enzymes
LINF_150008000	Replication Factor A 28 kDa subunit - putative	0	0	0	1	0	2	0	0	0	37259200	0	34717020	0	2.39921e+07	#DIV/0!	DNA related proteins
LINF_270018900	Serine-threonine kinase receptor-associated protein	0	0	0	1	0	1	0	0	0	4798688	0	64290360	0	2.30297e+07	#DIV/0!	Protein Kinases and related
LINF_290013700	High mobility group protein homolog tdp-1 - putative	0	1	1	0	1	1	0	3948470	34543731	0	26967040	36253920	1.28307e+07	2.10737e+07	1.64244	Other proteins
LINF_320037600	leucine-rich repeat protein - putative	0	0	0	1	0	2	0	0	0	34324400	0	24990840	0	1.97717e+07	#DIV/0!	Uncharacterized with defined domains
LINF_180007100	Activator of Hsp90 ATPase homolog 1-like protein - putative	0	0	0	2	1	0	0	0	0	26088400	32611840	0	0	1.95667e+07	#DIV/0!	Heat-shock, chaperones and chaperonins
LINF_300040000	Protein mkt1 - putative	0	0	0	1	1	1	0	0	0	13117280	10234880	31194840	0	1.81823e+07	#DIV/0!	Other proteins involved in translation
LINF_280031400	Vacuolar proton pump subunit B - putative	0	2	0	2	0	3	0	26595669	0	35591120	0	16873470	8865223	1.74882e+07	1.97267	Other proteins
LINF_180017600; LINF_180017700	prolyl-tRNA synthetase - putative	0	0	0	1	1	1	0	0	0	11181240	0	37391790	0	16191010	#DIV/0!	tRNA Related
LINF_060014900	hypothetical protein - conserved	0	0	0	1	0	1	0	0	0	11770752	0	36507720	0	16092824	#DIV/0!	Uncharacterized proteins
LINF_100006200	hypothetical protein - conserved	0	0	0	2	0	2	0	0	0	16735552	0	30832470	0	1.5856e+07	#DIV/0!	Uncharacterized proteins
LINF_110016300	Mitochondrial ATP synthase subunit ATPTB3	0	0	0	2	0	1	0	0	0	37676800	0	9053469	0	1.55768e+07	#DIV/0!	Metabolic Enzymes
LINF_350014600	hypothetical protein - conserved	0	1	0	1	0	1	0	15089822	0	9241024	0	37369230	5.02994e+06	1.55368e+07	3.08885	Uncharacterized proteins
LINF_270014800	WD domain - G-beta repeat - putative	0	0	0	1	1	1	0	0	0	6967192	11461632	27994140	0	1.54743e+07	#DIV/0!	Uncharacterized with defined domains
LINF_340034000	signal recognition particle subunit SRP68, putative	0	0	0	1	1	0	0	0	0	19273168	24532992	0	0	1.46021e+07	#DIV/0!	Other proteins involved in translation
LINF_250012600	Thioredoxin/Thioredoxin-like - putative	0	0	0	1	1	1	0	0	0	12936552	9299712	20942730	0	14392998	#DIV/0!	Metabolic Enzymes
LINF_260021100	Proline oxidase - mitochondrial precursor-like protein	0	0	0	1	0	1	0	0	0	35721040	0	5781423	0	1.38342e+07	#DIV/0!	Metabolic Enzymes
LINF_300013000	Hypothetical protein - conserved	0	0	0	1	0	1	0	0	0	13112176	0	27090330	0	1.34008e+07	#DIV/0!	Uncharacterized proteins
LINF_210008700	Vps51/Vps67Dor1-like family/Exocyst complex component Sec5 - putative	0	0	0	1	0	1	0	0	0	34324400	0	4427541	0	1.29173e+07	#DIV/0!	Uncharacterized with defined domains
LINF_150018400	solanesyl-diphosphate synthase - putative	0	0	0	1	0	1	0	0	0	31278240	0	7335807	0	12871349	#DIV/0!	Metabolic Enzymes
LINF_010009300; LINF_010009200	40S ribosomal protein S7 - putative	0	0	0	1	1	1	0	0	0	17311840	16737280	4454049	0	1.28344e+07	#DIV/0!	Ribosomal proteins
LINF_320035600	CS domain/TPR repeat/Tetratricopeptide repeat - putative	0	0	0	1	0	1	0	0	0	18023384	0	16890390	0	1.16379e+07	#DIV/0!	Uncharacterized with defined domains
LINF_060015300	cell cycle associated protein MOB1 - putative	0	0	0	0	1	1	0	0	0	0	10842624	22998510	0	11280378	#DIV/0!	Protein Kinases and related
LINF_310030900	hypothetical protein - conserved	0	0	0	1	1	1	0	0	0	13128880	15379200	5049069	0	1.11857e+07	#DIV/0!	Uncharacterized proteins
LINF_170005000	eukaryotic translation initiation factor 3 subunit A	0	0	0	1	0	1	0	0	0	17332720	0	16189620	0	1.11741e+07	#DIV/0!	Translation initiation factors
LINF_350037400	RNA-binding protein, putative	0	0	0	1	0	1	0	0	0	33401040	0	0	0	11133680	#DIV/0!	RNA-binding proteins
LINF_250018800	hypothetical protein - conserved	0	0	0	2	0	1	0	0	0	27067440	0	4894956	0	10654132	#DIV/0!	Uncharacterized proteins
LINF_040014100	hypothetical protein - conserved	0	0	0	1	1	1	0	0	0	6479992	17202688	6130116	0	9.9376e+06	#DIV/0!	Uncharacterized proteins
LINF_360019800	Valosin-containing protein	0	1	0	1	1	1	0	13405015	0	3963488	5867776	17912640	4.46834e+06	9247968	2.06967	Cytoskeleton and Transport
LINF_310029700	prostaglandin f2-alpha synthase/D-arabinose dehydrogenase	0	0	0	1	0	1	0	0	0	3967200	0	21921270	0	8629490	#DIV/0!	Metabolic Enzymes
LINF_280032700	Tetratricopeptide repeat - putative	0	1	0	1	1	1	0	15997672	0	4197112	11380224	8925159	5.33256e+06	8.1675e+06	1.53163	Uncharacterized with defined domains
LINF_160013300	N-terminal region of Chorein - a TM vesicle-mediated sorter - putative	0	0	0	2	0	1	0	0	0	12509440	0	11829900	0	8.11311e+06	#DIV/0!	Other proteins
LINF_110016000	pyruvate phosphate dikinase - putative	0	0	0	2	0	2	0	0	0	4755768	0	18375120	0	7710296	#DIV/0!	Metabolic Enzymes
LINF_130013700	hypothetical protein - conserved	0	0	0	1	1	0	0	0	0	13281768	8230912	0	0	7.17089e+06	#DIV/0!	Uncharacterized proteins
LINF_110016500	Pretranslocation protein - alpha subunit - putative	0	1	1	1	1	1	0	7857374	4653193	2414192	7302144	11692284	4170189	7.13621e+06	1.71124	Other proteins
LINF_250008000	RNA-binding protein - putative	0	0	0	1	0	1	0	0	0	6714080	0	14679510	0	7.1312e+06	#DIV/0!	RNA-binding proteins
LINF_290032900	ATP-dependent phosphofructokinase	0	0	0	1	0	1	0	0	0	5916000	0	12448326	0	6121442	#DIV/0!	Metabolic Enzymes
LINF_180019100	Heat shock protein 110 - putative	0	0	0	1	1	0	0	0	0	4901000	13182208	0	0	6027736	#DIV/0!	Heat-shock, chaperones and chaperonins
LINF_280024500	Replication factor A - 51kDa subunit - putative	0	0	0	1	0	1	0	0	0	2731104	0	12474693	0	5068599	#DIV/0!	DNA related proteins
LINF_340046100	F-box protein, putative	0	0	0	0	1	1	0	0	0	0	2.31685e+06	11978091	0	4.76498e+06	#DIV/0!	Other proteins
LINF_350029500	Autophagy-related protein 24	0	0	0	1	0	1	0	0	0	4211264	0	9760020	0	4.65709e+06	#DIV/0!	Other proteins
LINF_280009300	Hypothetical protein - conserved	0	0	0	1	1	0	0	0	0	4510080	8198400	0	0	4236160	#DIV/0!	Uncharacterized proteins
LINF_300009900	Bystin - putative	0	0	0	1	0	1	0	0	0	4270888	0	5577114	0	3.28267e+06	#DIV/0!	Other proteins
LINF_360068600	paraflagellar rod component - putative	0	0	0	1	0	1	0	0	0	4283416	0	3815883	0	2.69977e+06	#DIV/0!	Cytoskeleton and Transport
LINF_280029900	eukaryotic translation initiation factor 3 subunit E	0	0	0	1	0	1	0	0	0	7994720	0	0	0	2.66491e+06	#DIV/0!	Translation initiation factors
LINF_300036200	Kinesin - putative	0	0	0	1	0	1	0	0	0	1.83804e+06	0	4159500	0	1.99918e+06	#DIV/0!	Cytoskeleton and Transport
LINF_320039300	RNA-editing substrate binding complex protein	0	0	0	1	0	1	0	0	0	2677512	0	2903190	0	1860234	#DIV/0!	Other RNA related proteins
LINF_350055000	zinc finger protein family member - putative	0	0	0	1	1	0	0	0	0	1.74724e+06	3334656	0	0	1.69396e+06	#DIV/0!	RNA-binding proteins
LINF_320037100	Hypothetical protein - conserved	0	0	0	1	0	1	0	0	0	838703	0	3380193	0	1.4063e+06	#DIV/0!	Uncharacterized proteins

## Sheet: LdiG4 96h >1.5 1 peptide
PROTEINS CO-PRECIPITATED WITH THE TAGGED EIF4G4 AT THE 96HS TIME POINT (proteins with enrichment ratios greater than 1.5-fold and represented by at least one peptide in two replicates from either of the tagged eIF4Gs from any of the time points )
Protein IDs	Fasta headers	Unique peptides LdiWT			Unique peptides EIF4G4			Intensity LdiWT			Intensity EIF4G4			Average IP LdiWT	Average IP EIF4G4	Enrichment Ratio EIF4G4/ LdiWT	Categorization
		IP1	IP2	IP3	IP1	IP2	IP3	IP1	IP2	IP3	IP1	IP2	IP3
LINF_360070500	eukaryotic translation initation factor 4 gamma - putative	0	0	0	27	32	33	0	0	0	3.97561e+10	18106140000	8.1709e+09	0	2.2011e+10	#DIV/0!	Translation initiation factors
LINF_210024300	ATP-dependent RNA helicase SUB2 - putative	7	6	7	13	17	24	2226315000	2136382300	3.18184e+09	8620760000	5611710000	9147200000	2.51485e+09	7.79322e+09	3.09889	RNA-binding proteins
LINF_330010000; LINF_330009900; LINF_330009800; LINF_330009500; LINF_330009400; LINF_330009300; LINF_330009200; LINF_330009100; LINF_330009000; LINF_330009600; LINF_330009700	Heat shock protein 83-17	4	5	7	13	21	28	603330200	1038888000	3.17975e+09	3620516000	1.17784e+10	5337100000	1.60732e+09	6.912e+09	4.30032	Heat-shock, chaperones and chaperonins
LINF_280032200	eukaryotic translation initiation factor 4E - putative	0	0	0	6	7	8	0	0	0	9928098000	6.16785e+09	1.9507e+09	0	6.01555e+09	#DIV/0!	Translation initiation factors
LINF_320009100	ATP-dependent RNA helicase - putative - HEL67/Ded1-1	8	9	8	15	15	18	1417898200	4217873000	2293284000	9294622000	4353960000	2409000000	2643018400	5.35253e+09	2.02516	RNA-binding proteins
LINF_270019000	T-complex protein 1 - beta subunit - putative	9	5	4	16	23	25	1493133900	378285400	2.3023e+08	7613650000	3898440000	4381100000	7.0055e+08	5297730000	7.56225	Heat-shock, chaperones and chaperonins
LINF_130022100; LINF_340048900	chaperonin TCP20 - putative	9	8	6	16	16	21	2779690000	1819282000	1.79451e+09	7956550000	3450798000	3.2214e+09	2.13116e+09	4.87625e+09	2.28807	Heat-shock, chaperones and chaperonins
LINF_210018500	T-complex protein 1 - delta subunit - putative	5	1	3	14	14	28	342160500	92511380	2.54461e+08	2647950000	2228655000	6.3712e+09	2.29711e+08	3.74927e+09	16.3217	Heat-shock, chaperones and chaperonins
LINF_320036800 LINF_320036700	nucleoside diphosphate kinase b	0	0	2	2	8	9	0	0	7.27994e+08	186146440	5588700000	3.4715e+09	2.42665e+08	3.08212e+09	12.7011	Metabolic Enzymes
LINF_360081100	T-complex protein 1 - theta subunit - putative	2	0	5	11	17	22	305090200	0	4.72793e+08	2292680200	2909283000	2.9178e+09	2.59294e+08	2.70659e+09	10.4383	Heat-shock, chaperones and chaperonins
LINF_010012900 LINF_010012800	eukaryotic initiation factor 4a - putative	3	3	5	8	8	13	314759700	562516100	1.82091e+09	1151280400	3202446000	2727400000	8.99395e+08	2.36038e+09	2.6244	Translation initiation factors
LINF_230021100	T-complex protein 1 - gamma subunit - putative	7	7	6	14	13	20	889710500	500348600	620397400	2130552000	1568034000	2868800000	6.70152e+08	2.18913e+09	3.26661	Heat-shock, chaperones and chaperonins
LINF_360007100 LINF_360007000 LINF_360006900 LINF_360006800	elongation factor 2	7	4	8	1	24	25	1735081100	348598500	2150477000	41320720	4325490000	2.097e+09	1.41139e+09	2.1546e+09	1.52659	Other proteins involved in translation
LINF_320040200	Chaperonin alpha subunit - putative	5	4	4	10	13	21	729849200	460070200	626370500	1731670400	1435044000	2840200000	6.0543e+08	2002304800	3.30724	Heat-shock, chaperones and chaperonins
LINF_250014900	Cyclophilin type peptidyl-prolyl cis-trans isomerase	0	0	1	1	6	6	0	0	315978600	43792140	3410121000	2.0416e+09	105326200	1.83184e+09	17.392	Metabolic Enzymes
LINF_140018000	enolase	0	0	6	0	12	13	0	0	4.61056e+08	0	2667522000	2.0234e+09	1.53685e+08	1.56364e+09	10.1743	Metabolic Enzymes
LINF_180012500	Dynein light chain Tctex-type - putative	1	0	1	1	1	1	1329101900	0	1.50884e+09	3033776000	1048788000	356140000	9.45982e+08	1479568000	1.56406	Other proteins
LINF_150018600 LINF_150018800	tryparedoxin peroxidase	0	0	0	0	1	1	0	0	5.90226e+07	77536040	2259309000	1.9612e+09	1.96742e+07	1.43268e+09	72.8203	Metabolic Enzymes
LINF_130017300; LINF_130017200	40S ribosomal protein S4 - putative	0	1	4	2	11	11	0	84916200	7.53931e+08	163832540	2488980000	1.4922e+09	2.79616e+08	1.38167e+09	4.94132	Ribosomal proteins
LINF_360015200; LINF_360015100	40S ribosomal protein S18 - putative	2	2	4	4	6	7	148810110	122136880	8.66357e+08	686943000	1811043000	1.5888e+09	3.79101e+08	1.36226e+09	3.5934	Ribosomal proteins
LINF_290033500	serine/threonine-protein kinase - putative	4	2	2	8	9	10	496639500	455281000	4.59349e+08	1582851800	1147653000	1328200000	470423200	1352901600	2.87592	Protein Kinases and related
LINF_300030200; LINF_300030100; LINF_300030600; LINF_300030000	heat shock 70-related protein 1 - mitochondrial precursor - putative	2	3	5	3	11	12	177634540	253483760	1.02214e+09	329590400	2201901000	1.4892e+09	4.8442e+08	1.34023e+09	2.76667	Heat-shock, chaperones and chaperonins
LINF_350009300; LINF_350009200	40S ribosomal protein S3A - putative	0	0	1	0	8	9	0	0	318506300	0	2172729000	1.6566e+09	1.06169e+08	1.27644e+09	12.0228	Ribosomal proteins
LINF_330033000	Heat shock protein - putative	2	1	0	12	9	18	91648220	10823285	0	1624457000	934674000	1164900000	3.41572e+07	1.24134e+09	36.3421	Heat-shock, chaperones and chaperonins
LINF_360037500	Succinyl-CoA ligase [GDP-forming] beta-chain - putative	0	0	2	6	7	10	0	0	2.2218e+08	1165961600	1450527000	956300000	7.406e+07	1.19093e+09	16.0806	Metabolic Enzymes
LINF_360048000	S-adenosylhomocysteine hydrolase	0	0	2	0	9	13	0	0	135537850	0	1410591000	1416100000	4.51793e+07	9.4223e+08	20.8554	Metabolic Enzymes
LINF_360060700; LINF_360059600	40S ribosomal protein SA - putative	1	1	3	2	9	9	155464590	14108799	571968600	89484200	1463631000	1248400000	247180663	933838400	3.77796	Ribosomal proteins
LINF_300033500	Chaperonin HSP60 - mitochondrial precursor	0	1	1	4	6	14	0	27181166	79696610	871804200	540657000	1388200000	3.56259e+07	9.33554e+08	26.2043	Heat-shock, chaperones and chaperonins
LINF_040017600	Actin	1	1	3	2	7	7	64075000	89935650	4.28985e+08	508863600	1229007000	1.0153e+09	1.94332e+08	9.17724e+08	4.72246	Cytoskeleton and Transport
LINF_320015700	T-complex protein 1, epsilon subunit, putative	2	1	3	5	6	13	335356900	58010720	5.05991e+08	524433800	865722000	1236300000	299786140	8.75485e+08	2.92037	Heat-shock, chaperones and chaperonins
LINF_310030700	3 -2-trans-enoyl-CoA isomerase - mitochondrial precursor - putative	0	0	0	1	1	3	0	0	0	782421600	822666000	967780000	0	8.57623e+08	#DIV/0!	Metabolic Enzymes
LINF_150018300	glutamate dehydrogenase	0	0	1	2	19	27	0	0	3.31644e+06	14339570	1326312000	1204600000	1.10548e+06	848417190	767.465	Metabolic Enzymes
LINF_180019100	Heat shock protein 110 - putative	0	0	3	0	11	18	0	0	4.27117e+08	0	1516164000	910090000	1.42372e+08	8.08751e+08	5.68054	Heat-shock, chaperones and chaperonins
LINF_200006100 LINF_200006000	Phosphoglycerate kinase B or C	1	0	0	4	6	13	84462500	0	0	935431200	590538000	820530000	2.81542e+07	782166400	27.7816	Metabolic Enzymes
LINF_350010700; LINF_320014400	60S ribosomal protein L18a - putative	0	1	1	0	5	5	0	13096313	6.15068e+07	0	1188174000	1.0403e+09	2.48677e+07	7.42825e+08	29.871	Ribosomal proteins
LINF_320013000	RNA binding protein - putative	0	0	0	0	9	11	0	0	0	0	1056159000	1170200000	0	7.4212e+08	#DIV/0!	Ribosomal proteins
LINF_250030600	AGC family serine/threonine kinase - putative	0	0	0	4	7	13	0	0	0	182425340	794391000	1202400000	0	7.26405e+08	#DIV/0!	Protein Kinases and related
LINF_280034800 LINF_280034700	Receptor for activated C kinase 1	1	2	3	1	5	9	90902620	30856570	1.01718e+09	30566360	1145898000	978560000	379647030	7.18341e+08	1.89213	Other proteins involved in translation
LINF_250027000	2 -4-dihydroxyhept-2-ene-1 -7-dioic acid aldolase - putative	0	0	0	0	4	6	0	0	0	0	1322958000	788470000	0	7.03809e+08	#DIV/0!	Metabolic Enzymes
LINF_270033830 LINF_020012400	ATP-dependent Clp protease subunit, heat shock protein 78 (HSP78), putative	0	0	0	5	7	19	0	0	0	728218000	400725000	957950000	0	695631000	#DIV/0!	Heat-shock, chaperones and chaperonins
LINF_350023900; LINF_350023800; LINF_350023700	60S ribosomal protein L5 - putative	0	0	1	0	4	6	0	0	1.09245e+08	0	1277679000	804120000	3.6415e+07	693933000	19.0563	Ribosomal proteins
LINF_240027300	3-hydroxy-3-methylglutaryl-CoA synthase - putative	0	0	0	1	9	11	0	0	0	30396180	1141998000	861130000	0	6.77841e+08	#DIV/0!	Metabolic Enzymes
LINF_130005800	Carboxypeptidase - putative	0	0	0	0	11	16	0	0	0	0	1031277000	942150000	0	657809000	#DIV/0!	Peptidases
LINF_270019700	KH domain containing protein - putative	1	2	2	5	7	11	53534080	389398800	4.25652e+08	5.35102e+08	806715000	603220000	2.89528e+08	648345600	2.23932	RNA-binding proteins
LINF_290016800; LINF_290016700; LINF_290016600	ribosomal protein L1a - putative	0	0	1	0	7	7	0	0	2.66874e+08	0	1367223000	528610000	8.89579e+07	6.31944e+08	7.10386	Ribosomal proteins
LINF_140015400	tc40 antigen-like	4	2	4	9	4	16	136256070	70999890	151150020	907821400	132892500	838760000	119468660	626491300	5.24398	Other proteins
LINF_340031800	Alba - putative	0	0	0	1	6	11	0	0	0	31633160	817518000	1.0214e+09	0	6.23517e+08	#DIV/0!	RNA-binding proteins
LINF_230009000	NADP-dependent alcohol dehydrogenase - putative	0	0	0	0	5	7	0	0	0	0	1251237000	606100000	0	6.19112e+08	#DIV/0!	Metabolic Enzymes
LINF_350025100; LINF_210027600	40S ribosomal protein S6 - putative	0	0	2	1	7	6	0	0	3.91101e+08	51579780	1241799000	535800000	1.30367e+08	609726260	4.677	Ribosomal proteins
LINF_110015700; LINF_110015600	40S ribosomal protein S5	0	1	2	1	3	4	0	157972990	7.7375e+08	340766400	954681000	519400000	3.10574e+08	6.04949e+08	1.94784	Ribosomal proteins
LINF_070010600; LINF_070010500	60S ribosomal protein L7a - putative	1	1	2	1	4	5	35334450	50952790	2.27445e+08	62532260	1234233000	482760000	1.04577e+08	5.93175e+08	5.67212	Ribosomal proteins
LINF_310029700	prostaglandin f2-alpha synthase/D-arabinose dehydrogenase	0	0	0	0	6	10	0	0	0	0	900432000	735790000	0	5.45407e+08	#DIV/0!	Metabolic Enzymes
LINF_250013100 LINF_250013000 LINF_250012900	eukaryotic initiation factor 5a - putative	0	0	2	0	3	5	0	0	1.85279e+08	0	902889000	720980000	6.17596e+07	5.4129e+08	8.76446	Other proteins involved in translation
LINF_290032400; LINF_290032300	60S ribosomal protein L13 - putative	0	0	0	1	6	5	0	0	0	33055560	1108458000	456490000	0	5.32668e+08	#DIV/0!	Ribosomal proteins
LINF_160010700	orotidine-5-phosphate decarboxylase/orotate phosphoribosyltransferase - putative	0	0	0	3	6	14	0	0	0	262280400	375628500	933410000	0	5.23773e+08	#DIV/0!	Metabolic Enzymes
LINF_230007100	Endoribonuclease L-PSP (pb5) - putative	0	0	0	2	2	3	0	0	0	130383280	749931000	680020000	0	5.20111e+08	#DIV/0!	DNA related proteins
LINF_110013300; LINF_110013400	40S ribosomal protein S21 - putative	0	0	1	0	1	1	0	0	569843400	0	909753000	603610000	189947800	5.04454e+08	2.65575	Ribosomal proteins
LINF_300035200 LINF_300035100 LINF_300035000	glyceraldehyde 3-phosphate dehydrogenase - glycosomal	0	0	1	1	4	10	0	0	3.05465e+06	222336360	695565000	575130000	1.01822e+06	497677120	488.773	Metabolic Enzymes
LINF_230014800; LINF_230010700	Acetyl-CoA synthetase - putative	2	2	3	6	9	12	216410400	243708880	3.87463e+08	264947400	628212000	572090000	2.82527e+08	4.88416e+08	1.72874	Metabolic Enzymes
LINF_310036600	ADP-ribosylation factor - putative	0	0	0	1	5	6	0	0	0	299135800	605826000	554940000	0	4.86634e+08	#DIV/0!	Metabolic Enzymes
LINF_320024300	Chaperonin HSP60 - mitochondrial precursor	1	1	0	7	5	15	10744795	4951910	0	765886200	111774000	555070000	5232235	4.77577e+08	91.2759	Heat-shock, chaperones and chaperonins
LINF_110008400	14-3-3 protein 2 - putative	2	1	2	1	5	5	244650000	24844896	321098400	23684738	774150000	603750000	196864432	4.67195e+08	2.37318	Protein Kinases and related
LINF_340009500; LINF_250018100	ribosomal protein S25	1	1	1	1	4	4	123827850	206902650	2.0798e+08	137063480	821769000	432450000	179570100	4.63761e+08	2.58262	Ribosomal proteins
LINF_110005600	GRIP domain containing protein - putative	0	0	0	2	2	2	0	0	0	769696200	302331900	305170000	0	4.59066e+08	#DIV/0!	Uncharacterized with defined domains
LINF_360039100	ATP synthase - putative	0	0	1	2	4	9	0	0	2.1632e+08	156804360	296606700	915820000	7.21065e+07	4.5641e+08	6.32967	Metabolic Enzymes
LINF_280015900; LINF_280015700	ribosomal protein S20 - putative	0	0	1	1	2	2	0	0	156966950	23069042	580827000	740590000	5.23223e+07	448162014	8.56541	Ribosomal proteins
LINF_330016500; LINF_150017600	40S ribosomal protein S3 - putative	0	0	1	0	6	5	0	0	4694599	0	667134000	665940000	1.56487e+06	444358000	283.959	Ribosomal proteins
LINF_350007500	60S ribosomal protein L30	0	0	0	2	2	4	0	0	0	467944200	388307400	453200000	0	4.36484e+08	#DIV/0!	Ribosomal proteins
LINF_140014500; LINF_140014400	Calpain-like cysteine peptidase - putative	0	0	1	0	3	3	0	0	7.44915e+08	0	830505000	469650000	2.48305e+08	433385000	1.74537	Peptidases
LINF_330014100; LINF_150018200	60S ribosomal protein L6 - putative	0	0	0	0	3	6	0	0	0	0	728052000	569580000	0	432544000	#DIV/0!	Ribosomal proteins
LINF_150005800	ATP-dependent protease ATPase subunit HslU1 - putative	1	0	0	6	6	7	59855370	0	0	760958600	279337500	256990000	19951790	432428700	21.6737	Peptidases
LINF_360018300; LINF_070012400	40S ribosomal protein S9 - putative	0	1	0	0	4	4	0	46111400	0	0	962130000	324310000	1.53705e+07	4.28813e+08	27.8985	Ribosomal proteins
LINF_300039100; LINF_210018100	60S ribosomal protein L9 - putative	1	0	1	2	5	6	151545530	0	82188890	119395240	680550000	438770000	7.79115e+07	412905080	5.29967	Ribosomal proteins
LINF_230005400	peroxidoxin	0	0	0	1	2	6	0	0	0	116817140	634101000	462150000	0	4.04356e+08	#DIV/0!	Metabolic Enzymes
LINF_160020400 LINF_160020300 LINF_160020200	paraflagellar rod protein 1D - putative	2	0	0	7	4	7	151109820	0	0	727989400	144959100	308580000	50369940	3.93843e+08	7.81901	Cytoskeleton and Transport
LINF_350005400 LINF_350005300 LINF_350005200	pyruvate kinase	0	0	0	0	8	9	0	0	0	0	625599000	548520000	0	391373000	#DIV/0!	Metabolic Enzymes
LINF_260013800; LINF_260013700	40S ribosomal protein S16 - putative	1	1	3	1	4	5	0	43907140	1.7966e+08	37477700	543387000	591290000	7.45223e+07	3.90718e+08	5.24297	Ribosomal proteins
LINF_290018300	Hsp70 protein/TPR repeat/Tetratricopeptide repeat - putative	0	0	0	2	9	14	0	0	0	42392600	640497000	480160000	0	387683200	#DIV/0!	Heat-shock, chaperones and chaperonins
LINF_270020600; LINF_270020500	60S acidic ribosomal protein P0 - putative	0	0	0	0	3	6	0	0	0	0	568659000	586580000	0	3.8508e+08	#DIV/0!	Ribosomal proteins
LINF_270032200	Heat shock protein DNAJ - putative	0	0	0	1	4	10	0	0	0	203370180	382863000	549670000	0	3.78634e+08	#DIV/0!	Heat-shock, chaperones and chaperonins
LINF_110012000 LINF_110011900	Aminopeptidase - putative	0	0	0	0	5	9	0	0	0	0	590928000	525980000	0	3.72303e+08	#DIV/0!	Peptidases
LINF_240020600; LINF_240020500	translationally controlled tumor protein (TCTP) - putative	0	0	1	0	3	3	0	0	312211200	0	678249000	413020000	104070400	3.63756e+08	3.49529	Other proteins
LINF_050005900	Phosphoprotein phosphatase - putative	0	0	0	4	7	11	0	0	0	165011100	260395200	630910000	0	3.52105e+08	#DIV/0!	Protein Kinases and related
LINF_260011400; LINF_260011200	10 kDa heat shock protein - putative	0	0	0	1	2	2	0	0	0	30401260	570453000	436830000	0	3.45895e+08	#DIV/0!	Heat-shock, chaperones and chaperonins
LINF_360078300	2 -3-bisphosphoglycerate-independent phosphoglycerate mutase	0	0	0	0	9	9	0	0	0	0	530166000	498970000	0	3.43045e+08	#DIV/0!	Metabolic Enzymes
LINF_100008300	isocitrate dehydrogenase [NADP] - mitochondrial precursor	1	0	1	0	6	13	25727860	0	8.60078e+07	0	575757000	425460000	3.72452e+07	333739000	8.96059	Metabolic Enzymes
LINF_090016000	eukaryotic translation elongation factor 1 gamma	0	0	0	1	4	5	0	0	0	56400700	651846000	270020000	0	326088900	#DIV/0!	Other proteins involved in translation
LINF_180010100	aconitase - putative	0	0	0	0	8	14	0	0	0	0	551382000	415510000	0	3.22297e+08	#DIV/0!	Metabolic Enzymes
LINF_040011900	Ubiquitin-conjugating enzyme E2 - putative	1	1	1	2	2	6	56956850	70775780	1.80449e+08	358571800	247131300	351910000	1.02727e+08	3.19204e+08	3.1073	Proteasome related proteins
LINF_340035700; LINF_340035600; LINF_320038800	60S ribosomal protein L3 - putative	0	0	1	0	5	4	0	0	1.86486e+08	0	784134000	168520000	6.21621e+07	3.17551e+08	5.10844	Ribosomal proteins
LINF_250010200 LINF_250010100	RNA-binding protein - putative - UBP1	0	0	0	1	2	3	0	0	0	19318986	468039000	434840000	0	3.07399e+08	#DIV/0!	RNA-binding proteins
LINF_260028900; LINF_260028800	60S ribosomal protein L35 - putative	0	0	0	0	1	1	0	0	0	0	527670000	393500000	0	3.07057e+08	#DIV/0!	Ribosomal proteins
LINF_330035400	metallo-peptidase - Clan ME - Family M16	1	0	0	1	1	1	247259600	0	0	373380000	160863300	355590000	8.24199e+07	296611100	3.59878	Peptidases
LINF_340014200 LINF_340014000	elongation factor 1-beta	0	0	1	0	3	3	0	0	1.27568e+08	0	547482000	332500000	4.25228e+07	2.93327e+08	6.89812	Other proteins involved in translation
LINF_290036400	40S ribosomal protein S19-like protein	0	0	0	0	1	1	0	0	0	0	587847000	290810000	0	2.92886e+08	#DIV/0!	Ribosomal proteins
LINF_240012800	malic enzyme - putative	0	0	0	3	4	12	0	0	0	152941020	114422100	604030000	0	2.90464e+08	#DIV/0!	Metabolic Enzymes
LINF_100011100; LINF_100011000; LINF_100010900; LINF_100010800; LINF_100010700; LINF_100010600; LINF_100010300; LINF_100010200; LINF_100010400; LINF_100011300; LINF_100010500; LINF_100010100	GP63 - leishmanolysin	0	0	0	1	1	2	0	0	0	254279400	409656000	207240000	0	290391800	#DIV/0!	Peptidases
LINF_220005300; LINF_040009700	60S ribosomal protein L11 (L5 - L16)	0	0	1	0	3	3	0	0	1.27953e+08	0	551343000	316550000	4.2651e+07	2.89298e+08	6.7829	Ribosomal proteins
LINF_350024100; LINF_210013000	60S ribosomal protein L36 - putative	1	0	0	0	3	3	41725640	0	0	0	410085000	451690000	1.39085e+07	2.87258e+08	20.6534	Ribosomal proteins
LINF_350037700	Cystathione gamma lyase - putative	0	0	1	0	4	6	0	0	270512200	0	488748000	369600000	9.01707e+07	286116000	3.17305	Metabolic Enzymes
LINF_300041000; LINF_300040800	S-adenosylmethionine synthetase	0	0	0	0	2	8	0	0	0	0	168331800	688640000	0	2.85657e+08	#DIV/0!	Metabolic Enzymes
LINF_360015700; LINF_360015600	40S ribosomal protein S10 - putative	0	0	0	0	3	4	0	0	0	0	435396000	415940000	0	2.83779e+08	#DIV/0!	Ribosomal proteins
LINF_250005800	poly(A)-binding protein 3	0	0	0	2	4	5	0	0	0	305765200	413244000	128050000	0	2.82353e+08	#DIV/0!	RNA-binding proteins
LINF_040014500; LINF_040012600	60S ribosomal protein L10 - putative	1	0	1	0	4	5	21051550	0	8.20698e+06	0	376502100	449270000	9.75284e+06	2.75257e+08	28.2233	Ribosomal proteins
LINF_330015200; LINF_330015100; LINF_330015000	Beta tubulin	0	0	0	1	1	1	0	0	0	106385360	194551500	523870000	0	274935620	#DIV/0!	Cytoskeleton and Transport
LINF_060011400; LINF_060011300	60S ribosomal protein L23a - putative	1	1	2	0	3	5	91573660	41481840	3.48018e+08	0	432549000	389040000	1.60358e+08	273863000	1.70783	Ribosomal proteins
LINF_320024000 LINF_320024100	iron superoxide dismutase - putative	0	0	0	0	3	5	0	0	0	0	452556000	366280000	0	2.72945e+08	#DIV/0!	Metabolic Enzymes
LINF_340014400; LINF_150007100	60S ribosomal protein L13a - putative	0	0	0	0	4	3	0	0	0	0	520260000	287970000	0	269410000	#DIV/0!	Ribosomal proteins
LINF_130009400	Alba - putative	1	1	0	0	3	2	0	0	0	0	561639000	240540000	0	267393000	#DIV/0!	RNA-binding proteins
LINF_350055900	polyadenylate-binding protein 1	1	1	1	1	4	10	90872330	80237520	4.36004e+07	79306420	303849000	415560000	7.15701e+07	2.66238e+08	3.71997	RNA-binding proteins
LINF_020008700	Proteasome regulatory non-ATPase subunit 6 - putative	0	0	1	4	6	11	0	0	3.02712e+07	254635000	224562000	319420000	1.00904e+07	2.66206e+08	26.3821	Proteasome related proteins
LINF_360020500	translation elongation factor 1-beta - putative	0	0	0	1	2	4	0	0	0	137505440	227260800	430390000	0	265052080	#DIV/0!	Other proteins involved in translation
LINF_320012700	Pab1p-dependent poly(A) ribonuclease subunit, putative	0	0	0	2	5	11	0	0	0	29469080	118353300	644370000	0	2.64064e+08	#DIV/0!	Other RNA related proteins
LINF_350029500	Autophagy-related protein 24	0	0	1	1	2	10	0	0	2596930	19817334	42529500	721950000	865643	261432278	302.009	Other proteins
LINF_230014600	3-ketoacyl-CoA thiolase - putative	0	0	0	0	6	5	0	0	0	0	472368000	285390000	0	252586000	#DIV/0!	Metabolic Enzymes
LINF_330031700	hypothetical protein - conserved	0	0	0	1	2	2	0	0	0	238848900	154182600	353230000	0	2.48754e+08	#DIV/0!	Uncharacterized proteins
LINF_320034100; LINF_320033900	60S ribosomal protein L27 - putative	0	0	0	0	4	4	0	0	0	0	555438000	189100000	0	2.48179e+08	#DIV/0!	Ribosomal proteins
LINF_350019500; LINF_350019400; LINF_350019300; LINF_350019200; LINF_320046200	60S ribosomal protein L2 - putative	0	0	1	0	2	3	0	0	296191700	0	432471000	306480000	9.87306e+07	246317000	2.49484	Ribosomal proteins
LINF_190015300	4-coumarate:coa ligase-like protein	0	0	0	1	2	5	0	0	0	373989600	174895500	189210000	0	246031700	#DIV/0!	Metabolic Enzymes
LINF_360046500; LINF_180011500	60S ribosomal protein L10a - putative	0	0	0	0	5	5	0	0	0	0	464880000	247340000	0	2.37407e+08	#DIV/0!	Ribosomal proteins
LINF_360022600	Clathrin heavy chain - putative	1	1	0	6	5	17	53175260	35222110	0	322910200	110740500	264180000	29465790	2.3261e+08	7.89425	Cytoskeleton and Transport
LINF_210024100; LINF_200021000	40S ribosomal protein S11 - putative	0	0	0	0	2	2	0	0	0	0	513942000	181970000	0	2.31971e+08	#DIV/0!	Ribosomal proteins
LINF_090018100 LINF_090018200	eukaryotic translation initiation factor 2 gamma subunit	0	0	0	1	3	6	0	0	0	34000440	265036200	379200000	0	226078880	#DIV/0!	Translation initiation factors
LINF_210027800 LINF_210027700	Vacuolar ATP synthase - putative	0	0	0	1	1	1	0	0	0	332638400	175882200	166270000	0	224930200	#DIV/0!	Metabolic Enzymes
LINF_110005900	seryl-tRNA synthetase - putative	0	0	0	0	6	7	0	0	0	0	392262000	268750000	0	2.20337e+08	#DIV/0!	tRNA Related
LINF_190007400	C-terminal motor kinesin, putative	1	1	1	1	8	10	25951540	61228080	73541580	7933182	205580700	440540000	5.35737e+07	2.18018e+08	4.06949	Cytoskeleton and Transport
LINF_220008000	hypothetical protein - conserved	0	0	0	2	3	8	0	0	0	183779160	145107300	318080000	0	2.15655e+08	#DIV/0!	Uncharacterized proteins
LINF_220021800; LINF_220021400	60S ribosomal protein L14 - putative	0	0	1	0	2	3	0	0	1.00208e+08	0	381416100	260340000	3.34027e+07	213918700	6.40424	Ribosomal proteins
LINF_240027000; LINF_240026900	40S ribosomal protein S8 - putative	0	0	0	0	5	3	0	0	0	0	352712100	261950000	0	2.04887e+08	#DIV/0!	Ribosomal proteins
LINF_330025200	thiamine biosynthesis-like protein	1	1	1	1	3	11	4816809	4125466	3.13113e+06	76581000	226722600	302650000	4.02447e+06	2.01985e+08	50.1891	Metabolic Enzymes
LINF_210015700	Domain of unknown function (DUF4042)/HEAT-like repeat - putative	0	0	0	1	4	10	0	0	0	38229540	118914900	444190000	0	2.00445e+08	#DIV/0!	Uncharacterized with defined domains
LINF_210018300; LINF_210018200	40S ribosomal protein S23 - putative	0	0	0	0	2	2	0	0	0	0	392067000	201540000	0	197869000	#DIV/0!	Ribosomal proteins
LINF_200005800	hypothetical protein - conserved	1	1	1	1	2	15	46001190	21486623	19653270	24287734	41691000	519350000	2.9047e+07	195109578	6.71702	Uncharacterized proteins
LINF_300036500	RNA-binding protein 42	0	0	0	0	2	5	0	0	0	0	353390700	218590000	0	1.9066e+08	#DIV/0!	RNA-binding proteins
LINF_020008100	Soluble NSF attachment protein - SNAP - putative	0	0	0	2	3	10	0	0	0	68369180	26932230	466760000	0	1.87354e+08	#DIV/0!	Other proteins
LINF_010009300; LINF_010009200	40S ribosomal protein S7 - putative	0	0	0	1	3	4	0	0	0	8060690	223875600	329700000	0	1.87212e+08	#DIV/0!	Ribosomal proteins
LINF_350012900	Aspartate aminotransferase - putative	0	0	0	0	4	8	0	0	0	0	302304600	257290000	0	1.86532e+08	#DIV/0!	Metabolic Enzymes
LINF_060009600; LINF_060009400	60S ribosomal protein L19 - putative	0	0	0	0	3	4	0	0	0	0	420927000	138560000	0	1.86496e+08	#DIV/0!	Ribosomal proteins
LINF_270025000; LINF_270024900	glycosomal phosphoenolpyruvate carboxykinase - putati	1	0	0	0	2	9	24045600	0	0	0	172465800	381470000	8015200	1.84645e+08	23.0369	Metabolic Enzymes
LINF_130018800	hypothetical protein - conserved	0	0	0	2	3	13	0	0	0	69783960	72150000	410110000	0	1.84015e+08	#DIV/0!	Uncharacterized proteins
LINF_170005000	eukaryotic translation initiation factor 3 subunit A	0	0	0	0	7	7	0	0	0	0	309660000	232180000	0	1.80613e+08	#DIV/0!	Translation initiation factors
LINF_280031400	Vacuolar proton pump subunit B - putative	0	2	2	2	6	8	0	11209491	1.20312e+07	16402304	265508100	244140000	7.7469e+06	1.7535e+08	22.6349	Other proteins
LINF_290014400	ADP-ribosylation factor-like protein 3A - putative	0	0	0	0	5	6	0	0	0	0	229128900	282170000	0	1.70433e+08	#DIV/0!	Metabolic Enzymes
LINF_260006700; LINF_260006600	60S ribosomal protein L7 - putative	0	0	1	0	3	3	0	0	3.31773e+07	0	237194100	272580000	1.10591e+07	169924700	15.3652	Ribosomal proteins
LINF_350027100; LINF_240028300	60S ribosomal protein L12 - putative	1	1	1	0	1	1	82982950	112113330	138889870	0	226956600	281920000	1.11329e+08	1.69626e+08	1.52365	Ribosomal proteins
LINF_280032900; LINF_280032800	40S ribosomal protein S17 - putative	0	0	0	0	4	4	0	0	0	0	324776400	182060000	0	1.68945e+08	#DIV/0!	Ribosomal proteins
LINF_130015900	Proteasome regulatory ATPase subunit 2 - putative	1	0	0	1	3	11	61654130	0	0	31976060	153145200	316320000	2.05514e+07	1.67147e+08	8.13313	Proteasome related proteins
LINF_110017500; LINF_110017300	60S ribosomal protein L28 - putative	0	0	0	0	2	3	0	0	0	0	119047500	379360000	0	1.66136e+08	#DIV/0!	Ribosomal proteins
LINF_360069000	Haloacid dehalogenase-like hydrolase - putative	0	0	0	2	3	6	0	0	0	126575820	140684700	225230000	0	1.64164e+08	#DIV/0!	Metabolic Enzymes
LINF_250013300	protein phosphatase - putative	0	0	0	0	4	5	0	0	0	0	374470200	112450000	0	1.62307e+08	#DIV/0!	Protein Kinases and related
LINF_050014800	Metallo-peptidase - Clan M- - Family M49	0	0	1	0	4	13	0	0	2584533	0	171323100	310840000	861511	1.60721e+08	186.557	Peptidases
LINF_160007400	Protein tyrosine phosphatase-like protein	0	0	0	0	1	4	0	0	0	0	107378700	371810000	0	1.5973e+08	#DIV/0!	Protein Kinases and related
LINF_090018500	mitochondrial RNA binding protein 2	0	0	0	2	3	3	0	0	0	146697700	261838200	68822000	0	159119300	#DIV/0!	RNA-binding proteins
LINF_230005100	NOT complex subunit 11	0	0	0	1	3	12	0	0	0	15188438	96252000	360770000	0	1.57403e+08	#DIV/0!	Other RNA related proteins
LINF_340041900	ruvb-like 1 DNA helicase - putative	1	1	2	3	1	8	52408690	59293980	9.80957e+07	141676120	62481900	262640000	6.99328e+07	155599340	2.22498	RNA-binding proteins
LINF_060017600	protein kinase - putative	0	0	0	1	2	10	0	0	0	51417220	151893300	257600000	0	153636840	#DIV/0!	Protein Kinases and related
LINF_280023600	Proteasome regulatory non-ATP-ase subunit 2 - putative	1	2	1	3	3	7	39838340	140873090	9.91406e+07	127543560	114913500	206580000	9.3284e+07	149679020	1.60455	Proteasome related proteins
LINF_360060500	pumilio protein 11 - putative	0	1	1	0	4	9	0	41230100	37524270	0	203568300	244840000	2.62515e+07	1.49469e+08	5.69376	RNA-binding proteins
LINF_240013700	Triosephosphate isomerase	0	0	0	0	3	5	0	0	0	0	251070300	187530000	0	146200100	#DIV/0!	Metabolic Enzymes
LINF_270016900	Vesicular transport protein (CDC48 homologue) - puta	0	0	0	3	1	6	0	0	0	172994320	5155410	255720000	0	1.44623e+08	#DIV/0!	Cytoskeleton and Transport
LINF_360046400; LINF_180011200	40S ribosomal protein S27-1 - putative	0	0	0	0	3	3	0	0	0	0	231387000	198760000	0	1.43382e+08	#DIV/0!	Ribosomal proteins
LINF_360047700	eukaryotic translation initiation factor 3 subunit I	0	0	0	0	5	9	0	0	0	0	215935200	211430000	0	1.42455e+08	#DIV/0!	Translation initiation factors
LINF_260021500; LINF_260021400; LINF_260021300	40S ribosomal protein S33 - putative	0	0	1	0	1	2	0	0	36555050	0	238130100	188600000	1.2185e+07	1.42243e+08	11.6736	Ribosomal proteins
LINF_050008500	Trypanothione reductase	0	0	0	0	3	3	0	0	0	0	275850900	148310000	0	1.41387e+08	#DIV/0!	Metabolic Enzymes
LINF_350024500	ATP11 protein - putative	0	1	1	2	1	4	0	11993262	2.12262e+07	101409500	34746270	268380000	1.10732e+07	1.34845e+08	12.1777	Other proteins
LINF_360026300	Phosphomannomutase - putative	0	0	0	0	2	3	0	0	0	0	314792400	87746000	0	1.34179e+08	#DIV/0!	Metabolic Enzymes
LINF_360046300; LINF_180019400	60S ribosomal protein L34 - putative	0	0	1	0	3	2	0	0	1.05106e+08	0	327771600	73497000	3.50352e+07	133756200	3.81777	Ribosomal proteins
LINF_350025500; LINF_210027000	60S ribosomal protein L32	0	0	0	0	3	3	0	0	0	0	167033100	220710000	0	129247700	#DIV/0!	Ribosomal proteins
LINF_210009700	Nuclear transport factor 2 (NTF2-like) domain containing protein	0	0	0	2	2	5	0	0	0	118010940	158449200	100350000	0	125603380	#DIV/0!	Uncharacterized with defined domains
LINF_250028400 LINF_250028300	Succinyl-CoA synthetase alpha subunit - putative	0	0	1	0	3	6	0	0	8.75599e+07	0	169513500	204920000	2.91866e+07	1.24811e+08	4.27632	Metabolic Enzymes
LINF_300009700	aspartyl-tRNA synthetase - putative	0	0	2	0	2	6	0	0	2.36912e+08	0	113092200	259300000	7.89705e+07	1.24131e+08	1.57186	tRNA Related
LINF_340032100	ruvB-like DNA helicase - putative	1	1	1	1	2	8	8040364	32502090	2.76469e+07	15457170	65200200	285960000	2.27298e+07	122205790	5.37646	RNA-binding proteins
LINF_340006400	Malate dehydrogenase	0	0	0	0	1	2	0	0	0	0	139105200	225920000	0	1.21675e+08	#DIV/0!	Metabolic Enzymes
LINF_140006800	AhpC/TSA family/Thioredoxin-like - putative	0	0	0	0	3	3	0	0	0	0	236655900	121010000	0	1.19222e+08	#DIV/0!	Metabolic Enzymes
LINF_090013900	oligopeptidase b	0	0	0	0	2	2	0	0	0	0	233364300	118890000	0	117418100	#DIV/0!	Peptidases
LINF_360007700	eukaryotic translation initiation factor 3 subunit L	0	0	0	1	5	7	0	0	0	59311540	146866200	142860000	0	1.16346e+08	#DIV/0!	Translation initiation factors
LINF_350038300; LINF_350038200	60S ribosomal subunit protein L31 - putative	0	0	0	0	2	2	0	0	0	0	227877000	116630000	0	1.14836e+08	#DIV/0!	Ribosomal proteins
LINF_160013000	transaldolase	0	1	0	1	1	3	0	155572250	0	116425980	166526100	59458000	5.18574e+07	1.14137e+08	2.20097	Metabolic Enzymes
LINF_130021300	Ubiquitin-conjugating enzyme - putative	0	0	0	0	2	2	0	0	0	0	159127800	181690000	0	1.13606e+08	#DIV/0!	Proteasome related proteins
LINF_190012900	ABC transport system ATP-binding protein - putative	0	0	0	0	1	5	0	0	0	0	106278900	228870000	0	111716300	#DIV/0!	Cytoskeleton and Transport
LINF_250020400	GTP-binding protein - putative	1	0	0	0	1	5	9845881	0	0	0	24384750	307390000	3.28196e+06	1.10592e+08	33.6968	Metabolic Enzymes
LINF_320017700	Proteasome regulatory non-ATP-ase subunit - putative	0	0	0	1	2	5	0	0	0	45036740	86065200	198720000	0	1.09941e+08	#DIV/0!	Proteasome related proteins
LINF_360047300	glycyl tRNA synthetase - putative	0	0	1	0	6	9	0	0	19629120	0	127600200	191310000	6543040	106303400	16.2468	tRNA Related
LINF_350038800	6-phosphogluconate dehydrogenase - decarboxylating - putative	0	0	0	0	4	6	0	0	0	0	187543200	124730000	0	1.04091e+08	#DIV/0!	Metabolic Enzymes
LINF_270021500	Proteasome regulatory non-ATP-ase subunit 3 - putative	0	0	0	0	1	4	0	0	0	0	102589500	208030000	0	1.0354e+08	#DIV/0!	Proteasome related proteins
LINF_120008600	NOT complex subunit 2 - putative	0	0	0	1	0	3	0	0	0	155608020	0	154960000	0	1.03523e+08	#DIV/0!	Other RNA related proteins
LINF_340051700	CAF 40	1	1	1	1	2	4	10494553	9225964	2.64491e+07	39977060	31325190	239220000	1.53899e+07	1.03507e+08	6.72569	Other RNA related proteins
LINF_330034600	Metallocarboxypeptidase 1	0	0	0	0	5	6	0	0	0	0	167360700	139370000	0	1.02244e+08	#DIV/0!	Peptidases
LINF_350043200; LINF_350043000	60S ribosomal protein L27A/L29 - putative	0	0	0	0	1	3	0	0	0	0	95557800	207100000	0	1.00886e+08	#DIV/0!	Ribosomal proteins
LINF_350027500; LINF_350027400; LINF_350027300	Kinetoplastid membrane protein-11	0	1	0	0	1	1	0	120178220	0	0	106551900	192330000	4.00594e+07	99627300	2.48699	Cytoskeleton and Transport
LINF_120010600	glucose-6-phosphate isomerase	0	0	0	0	4	5	0	0	0	0	117994500	176540000	0	9.81782e+07	#DIV/0!	Metabolic Enzymes
LINF_200018300 LINF_200018200	Small myristoylated protein-1	0	0	0	0	2	3	0	0	0	0	126005100	164800000	0	9.6935e+07	#DIV/0!	Other proteins
LINF_320028100	eukaryotic translation initiation factor 3 subunit K	0	0	0	0	3	5	0	0	0	0	98404800	191130000	0	96511600	#DIV/0!	Translation initiation factors
LINF_050013500	Methylthioadenosine phosphorylase - putative	0	0	0	0	1	4	0	0	0	0	58071000	229850000	0	9.59737e+07	#DIV/0!	Metabolic Enzymes
LINF_340008600	eukaryotic translation initiation factor 5 - putative	0	0	0	1	1	2	0	0	0	74528680	131991600	79555000	0	9.53584e+07	#DIV/0!	Translation initiation factors
LINF_060005200	WD domain - G-beta repeat - putative	1	1	0	1	3	3	18290500	16845090	0	5753862	120591900	156160000	1.17119e+07	9.41686e+07	8.04044	Uncharacterized with defined domains
LINF_190006400	Metallo-peptidase - Clan MG - Family M24	0	0	0	0	4	8	0	0	0	0	70137600	211090000	0	9.37425e+07	#DIV/0!	Peptidases
LINF_030014900	eukaryotic translation initiation factor 2 alpha subunit	0	0	0	1	5	6	0	0	0	8928354	90507300	180310000	0	9.32486e+07	#DIV/0!	Translation initiation factors
LINF_230006100	GDP-mannose pyrophosphorylase	0	0	1	2	3	6	0	0	2.34754e+07	49817020	55707600	171860000	7.82514e+06	92461540	11.816	Metabolic Enzymes
LINF_030006800	Delta-1-pyrroline-5-carboxylate dehydrogenase - putative	0	0	0	0	3	7	0	0	0	0	121504500	151430000	0	9.09782e+07	#DIV/0!	Metabolic Enzymes
LINF_240026800	transketolase	0	0	1	0	2	2	0	0	2.9046e+07	0	142603500	129680000	9.682e+06	9.07612e+07	9.37421	Metabolic Enzymes
LINF_140019500	hypothetical protein - conserved	0	0	0	1	0	1	0	0	0	114454940	0	157600000	0	90684980	#DIV/0!	Uncharacterized proteins
LINF_320005100	EnigmRBP1	0	0	0	2	3	2	0	0	0	128252220	98439900	44810000	0	9.05007e+07	#DIV/0!	RNA-binding proteins
LINF_270025600	Trypanothione synthetase - putative	0	0	0	0	3	6	0	0	0	0	134920500	134960000	0	8.99602e+07	#DIV/0!	Metabolic Enzymes
LINF_150009200; LINF_150009100	60S acidic ribosomal protein - putative	0	0	0	0	1	2	0	0	0	0	169478400	95084000	0	8.81875e+07	#DIV/0!	Ribosomal proteins
LINF_300043100; LINF_300043000	60S acidic ribosomal protein P2 - putative	0	0	0	0	4	4	0	0	0	0	95659200	162410000	0	8.60231e+07	#DIV/0!	Ribosomal proteins
LINF_360019800	Valosin-containing protein	0	0	0	1	2	12	0	0	0	15042642	94980600	145440000	0	85154414	#DIV/0!	Cytoskeleton and Transport
LINF_110009600	pumilio protein 10 - putative	0	0	0	1	2	13	0	0	0	5018278	11835720	237990000	0	8.4948e+07	#DIV/0!	RNA-binding proteins
LINF_330040100	Hypothetical protein - conserved	0	0	0	1	1	0	0	0	0	156105860	96712200	0	0	8.42727e+07	#DIV/0!	Uncharacterized proteins
LINF_290017500	Tryparedoxin 1 - putative	0	0	0	0	2	4	0	0	0	0	49830300	197950000	0	8.25934e+07	#DIV/0!	Metabolic Enzymes
LINF_150022600	Proliferative cell nuclear antigen (PCNA) - putative	0	0	0	0	2	2	0	0	0	0	134830800	106100000	0	8.03103e+07	#DIV/0!	Other proteins
LINF_360030600	glyceraldehyde 3-phosphate dehydrogenase, cytosolic	0	0	0	0	2	3	0	0	0	0	134113200	103820000	0	7.93111e+07	#DIV/0!	Metabolic Enzymes
LINF_270027100	GMP-PDE - delta subunit - putative	0	0	0	0	1	2	0	0	0	0	154541400	79218000	0	77919800	#DIV/0!	Metabolic Enzymes
LINF_130022300	Pyrroline-5-carboxylate reductase	0	0	0	0	2	2	0	0	0	0	152501700	80515000	0	7.76722e+07	#DIV/0!	Metabolic Enzymes
LINF_080010700	eukaryotic translation initiation factor 2 beta subunit	0	0	1	0	2	3	0	0	5.654e+07	0	111122700	114830000	1.88467e+07	7.53176e+07	3.99633	Translation initiation factors
LINF_330030400	WD domain - G-beta repeat - putative	0	0	0	0	1	6	0	0	0	0	18051930	207060000	0	75037310	#DIV/0!	Uncharacterized with defined domains
LINF_040012800 LINF_040012700	nascent polypeptide associated complex subunit- putative	0	0	0	0	3	4	0	0	0	0	98424300	126510000	0	74978100	#DIV/0!	Other proteins involved in translation
LINF_270006800	Proteasome alpha 7 subunit - putative	0	0	0	0	3	4	0	0	0	0	115666200	106840000	0	7.41687e+07	#DIV/0!	Proteasome related proteins
LINF_350012100	Proteasome activator protein pa26 - putative	0	0	0	0	1	4	0	0	0	0	132112500	89241000	0	73784500	#DIV/0!	Proteasome related proteins
LINF_330041600; LINF_190008800	40S ribosomal protein S13 - putative	0	0	0	0	2	3	0	0	0	0	64584000	155020000	0	7.32013e+07	#DIV/0!	Ribosomal proteins
LINF_210013800	Not complex component - Not1 - putative	0	0	1	2	2	13	0	0	4377429	66464180	8903310	141910000	1459143	72425830	49.6359	Other RNA related proteins
LINF_300014400	Adenosine kinase - putative	0	0	0	0	2	4	0	0	0	0	58191900	154550000	0	7.0914e+07	#DIV/0!	Metabolic Enzymes
LINF_280029900	eukaryotic translation initiation factor 3 subunit E	0	0	0	0	2	6	0	0	0	0	138091200	74648000	0	7.09131e+07	#DIV/0!	Translation initiation factors
LINF_290008200	Hsc70-interacting protein (Hip), putative	0	0	0	0	1	3	0	0	0	0	58835400	153730000	0	7.08551e+07	#DIV/0!	Heat-shock, chaperones and chaperonins
LINF_190021700	FK506-binding protein (FKBP)-type peptidyl-prolyl isomerase - putative	0	0	0	0	2	2	0	0	0	0	115459500	90709000	0	6.87228e+07	#DIV/0!	Metabolic Enzymes
LINF_070008800	ATP-dependent DEAD/H RNA helicase - putative	0	0	0	2	2	4	0	0	0	92539820	13956540	97477000	0	67991120	#DIV/0!	RNA-binding proteins
LINF_090009700	hypothetical protein - conserved	0	0	0	1	1	6	0	0	0	35392360	14150760	151250000	0	66931040	#DIV/0!	Uncharacterized proteins
LINF_110007000	acidocalcisomal pyrophosphatase	0	0	0	0	2	5	0	0	0	0	33628140	164950000	0	6.61927e+07	#DIV/0!	Metabolic Enzymes
LINF_180012100 LINF_180012200	citrate synthase - putative	0	0	0	0	2	5	0	0	0	0	47119800	150550000	0	6.58899e+07	#DIV/0!	Metabolic Enzymes
LINF_290029300	Rab-GDP dissociation inhibitor - putative	0	0	0	0	2	5	0	0	0	0	91638300	103630000	0	6.50894e+07	#DIV/0!	Cytoskeleton and Transport
LINF_170008800	cystathionine beta-synthase	0	0	0	0	2	2	0	0	0	0	94848000	100220000	0	6.50227e+07	#DIV/0!	Metabolic Enzymes
LINF_320016600	HECT-domain (ubiquitin-transferase) - putative	0	1	1	0	4	7	0	3956309	8527043	0	37769940	154890000	4.16112e+06	64219980	15.4333	Proteasome related proteins
LINF_070015200	serine/threonine kinase - putative	0	0	0	0	1	5	0	0	0	0	0	191330000	0	6.37767e+07	#DIV/0!	Protein Kinases and related
LINF_320005500	protein transport protein SEC13 - putative	2	1	0	0	2	4	33160560	9939125	0	0	76724700	109510000	1.43666e+07	6.20782e+07	4.32102	Cytoskeleton and Transport
LINF_360081900	eukaryotic translation initiation factor 3 subunit C	0	0	1	0	2	5	0	0	34067600	0	133048500	52179000	1.13559e+07	61742500	5.43706	Translation initiation factors
LINF_240009000	Ubiquitin carboxyl-terminal hydrolase - putative	1	0	1	2	1	3	2.28093e+06	0	6.03187e+06	119631460	18051540	44396000	2.77093e+06	60693000	21.9035	Proteasome related proteins
LINF_360022300	Proteasome subunit alpha type-1 - putative	0	0	0	0	2	6	0	0	0	0	68168100	112190000	0	6.01194e+07	#DIV/0!	Proteasome related proteins
LINF_300037600; LINF_280010400	40 S ribosomal protein S26 - putative	0	0	0	0	1	1	0	0	0	0	108872400	71434000	0	6.01021e+07	#DIV/0!	Ribosomal proteins
LINF_340033000	eukaryotic translation initiation factor 3 subunit G	0	0	0	0	2	2	0	0	0	0	91435500	88617000	0	60017500	#DIV/0!	Translation initiation factors
LINF_360058000	Hypothetical protein - conserved	0	0	0	1	1	6	0	0	0	25908000	3006822	145000000	0	5.79716e+07	#DIV/0!	Uncharacterized proteins
LINF_340012100	Proteasome regulatory non-ATPase subunit 11 - putative	0	0	0	0	2	2	0	0	0	0	100549800	72417000	0	57655600	#DIV/0!	Proteasome related proteins
LINF_150007600	lysyl-tRNA synthetase - putative	0	0	0	0	1	5	0	0	0	0	13039260	158860000	0	5.72998e+07	#DIV/0!	tRNA Related
LINF_290030900	mitogen-activated protein kinase kinase - putative	0	0	0	0	1	5	0	0	0	0	39959400	131530000	0	5.71631e+07	#DIV/0!	Protein Kinases and related
LINF_360016800; LINF_360016500	60S ribosomal protein L24 - putative	0	0	0	0	1	1	0	0	0	0	45474000	125650000	0	5.70413e+07	#DIV/0!	Ribosomal proteins
LINF_050009500	ZC3H41-associated protein	0	0	0	0	1	1	0	0	0	0	102285300	65355000	0	55880100	#DIV/0!	Other RNA related proteins
LINF_270019800	arginyl-tRNA synthetase - putative	0	0	0	0	5	6	0	0	0	0	85737600	81398000	0	5.57119e+07	#DIV/0!	tRNA Related
LINF_300007500	Ubiquitin hydrolase - putative	0	0	0	0	2	6	0	0	0	0	17623320	149010000	0	55544440	#DIV/0!	Proteasome related proteins
LINF_350043800	Proteasome beta 2 subunit - putative	0	0	1	0	2	2	0	0	5.35325e+07	0	99145800	64498000	1.78442e+07	5.45479e+07	3.05691	Proteasome related proteins
LINF_180007100	Activator of Hsp90 ATPase homolog 1-like protein - putative	0	0	1	1	2	6	0	0	4.40705e+07	22658578	44265000	95701000	1.46902e+07	5.42082e+07	3.6901	Heat-shock, chaperones and chaperonins
LINF_290010100	ADF/Cofilin	0	0	0	0	3	1	0	0	0	0	123938100	37720000	0	5.3886e+07	#DIV/0!	Other proteins
LINF_080016000	Stress-induced protein sti1	0	0	1	0	3	4	0	0	5.57736e+06	0	85199400	74550000	1.85912e+06	53249800	28.6425	Heat-shock, chaperones and chaperonins
LINF_360046600	Transcription factor btf3 - putative	0	0	0	0	1	3	0	0	0	0	13748280	145180000	0	5.29761e+07	#DIV/0!	DNA related proteins
LINF_300023100	Splicing factor 3a - putative	0	0	0	0	1	9	0	0	0	0	2533635	140360000	0	4.76312e+07	#DIV/0!	Other RNA related proteins
LINF_180019600	pumilio protein 2 - putative	0	0	0	0	1	4	0	0	0	0	3439605	139440000	0	47626535	#DIV/0!	RNA-binding proteins
LINF_270017500	mitochondrial RNA binding protein 1	0	0	0	1	2	2	0	0	0	56283860	45337500	39743000	0	4.71215e+07	#DIV/0!	RNA-binding proteins
LINF_240005000	Clathrin coat assembly protein - putative	0	0	0	1	2	4	0	0	0	11310366	22427730	106690000	0	4.68094e+07	#DIV/0!	Cytoskeleton and Transport
LINF_310017700; LINF_310017600	Amidohydrolase - putative	0	0	0	0	1	3	0	0	0	0	79946100	52932000	0	44292700	#DIV/0!	Metabolic Enzymes
LINF_110017600	protein transport protein SEC31 - putative	0	0	0	1	1	4	0	0	0	21062696	23101260	88579000	0	44247652	#DIV/0!	Cytoskeleton and Transport
LINF_250022600	eukaryotic translation initiation factor 3 subunit F	0	0	1	0	3	1	0	0	1.24611e+07	0	100284600	31917000	4.15369e+06	44067200	10.6092	Translation initiation factors
LINF_340022200	Protein of unknown function (DUF3808) - putative	0	0	0	0	2	6	0	0	0	0	23178090	108110000	0	4.37627e+07	#DIV/0!	Uncharacterized with defined domains
LINF_360054400; LINF_130010500	60S ribosomal protein L18 - putative	0	0	0	0	3	3	0	0	0	0	78756600	50134000	0	4.29635e+07	#DIV/0!	Ribosomal proteins
LINF_170020200	eukaryotic translation initiation factor 3 subunit B	0	0	1	0	1	5	0	0	37102450	0	19383390	107760000	1.23675e+07	42381130	3.42682	Translation initiation factors
LINF_190011100	Hypothetical protein - conserved	0	0	0	1	2	5	0	0	0	10447782	16375320	98998000	0	4.19404e+07	#DIV/0!	Uncharacterized proteins
LINF_110016000	pyruvate phosphate dikinase - putative	0	0	1	0	4	3	0	0	5.76573e+06	0	85179900	40564000	1.92191e+06	4.19146e+07	21.8088	Metabolic Enzymes
LINF_160010500	Aspartate carbamoyltransferase - putative	0	0	0	0	2	2	0	0	0	0	59432100	62851000	0	4.0761e+07	#DIV/0!	Metabolic Enzymes
LINF_260006300	adenine phosphoribosyltransferase	0	0	0	0	1	2	0	0	0	0	58878300	61318000	0	4.00654e+07	#DIV/0!	Metabolic Enzymes
LINF_210026800	Proteasome alpha 2 subunit - putative	0	0	0	0	3	3	0	0	0	0	69400500	49718000	0	3.97062e+07	#DIV/0!	Proteasome related proteins
LINF_330013000	Paraflagellar rod component - putative	0	0	0	0	1	1	0	0	0	0	79755000	38331000	0	39362000	#DIV/0!	Cytoskeleton and Transport
LINF_210028100	Proteasome subunit alpha type-5 - putative	0	0	0	0	1	3	0	0	0	0	12929670	103640000	0	3.88566e+07	#DIV/0!	Proteasome related proteins
LINF_150019600; LINF_150019500	60S acidic ribosomal protein P2	0	0	0	0	1	2	0	0	0	0	51955800	64248000	0	38734600	#DIV/0!	Ribosomal proteins
LINF_360050900	Oxidoreductase - putative	0	0	0	0	1	4	0	0	0	0	37165830	78121000	0	3.84289e+07	#DIV/0!	Metabolic Enzymes
LINF_360044500	Cysteine synthase	0	0	0	0	2	3	0	0	0	0	41991300	71969000	0	3.79868e+07	#DIV/0!	Metabolic Enzymes
LINF_270024200	Flabarin-like protein	0	0	0	1	2	2	0	0	0	22992842	53192100	35622000	0	3.7269e+07	#DIV/0!	Other proteins
LINF_320028900	Heat shock protein Hsp20 - putative	0	0	0	0	1	2	0	0	0	0	56007900	53350000	0	3.64526e+07	#DIV/0!	Heat-shock, chaperones and chaperonins
LINF_110013800	Essential Nuclear Factor, 49 kDa	0	0	0	0	1	4	0	0	0	0	4430400	103990000	0	3.61401e+07	#DIV/0!	Other RNA related proteins
LINF_360042600; LINF_360042500	60S ribosomal protein L29 - putative	0	0	0	0	1	2	0	0	0	0	34465470	71855000	0	3.54402e+07	#DIV/0!	Ribosomal proteins
LINF_310009700	Cytoskeleton-associated protein CAP5.5 - putative	0	0	0	0	1	3	0	0	0	0	21428160	84831000	0	35419720	#DIV/0!	Cytoskeleton and Transport
LINF_030010200	Protease regulatory ATPase subunit 4	1	0	0	0	1	3	41795540	0	0	0	8258250	97763000	1.39318e+07	3.53404e+07	2.53666	Proteasome related proteins
LINF_340047500	AP-1 adapter complex gamma subunit - putative	0	0	0	0	1	3	0	0	0	0	60052200	37430000	0	3.24941e+07	#DIV/0!	Cytoskeleton and Transport
LINF_100006500	hypothetical protein - conserved	0	0	0	0	2	4	0	0	0	0	36028980	61411000	0	3.248e+07	#DIV/0!	Uncharacterized proteins
LINF_130012200	Ubiquitin-like protein	0	0	0	1	1	3	0	0	0	0	0	94306000	0	3.14353e+07	#DIV/0!	Proteasome related proteins
LINF_340052400	hypothetical protein - conserved	0	0	0	0	3	4	0	0	0	0	45099600	49153000	0	3.14175e+07	#DIV/0!	Uncharacterized proteins
LINF_150022800	ribosomal protein S6 - putative	1	1	1	1	2	1	13167063	16720448	1.64059e+07	24884634	28794480	40198000	15431137	3.12924e+07	2.02787	Ribosomal proteins
LINF_300009900	Bystin - putative	0	0	0	0	1	5	0	0	0	0	0	93242000	0	3.10807e+07	#DIV/0!	Other proteins
LINF_250017300	Aldehyde dehydrogenase - mitochondrial precursor	0	0	0	0	1	2	0	0	0	0	12594660	80596000	0	3.10636e+07	#DIV/0!	Metabolic Enzymes
LINF_330008900	ATP-binding cassette sub-family F member 1 - putative	0	0	0	0	1	4	0	0	0	0	1725399	91104000	0	30943133	#DIV/0!	Other proteins involved in translation
LINF_320035300	Proteasome regulatory non-ATP-ase subunit 7	0	0	0	0	1	3	0	0	0	0	8354970	82084000	0	3.01463e+07	#DIV/0!	Proteasome related proteins
LINF_200014700	1 -2-Dihydroxy-3-keto-5-methylthiopentene dioxygenase - putative	0	0	0	0	2	2	0	0	0	0	48792900	41535000	0	30109300	#DIV/0!	Metabolic Enzymes
LINF_270030700	GTP binding protein - putative	0	0	0	0	2	2	0	0	0	0	54841800	34111000	0	2.96509e+07	#DIV/0!	Other proteins
LINF_360068600	paraflagellar rod component - putative	0	0	0	0	1	6	0	0	0	0	3837366	83730000	0	29189122	#DIV/0!	Cytoskeleton and Transport
LINF_340022500 LINF_340022400	p25-alpha - putative	0	0	0	0	1	2	0	0	0	0	29342040	57513000	0	28951680	#DIV/0!	Other proteins
LINF_290033300	RNA polymerase-associated protein CTR9 - putative	0	0	0	1	0	3	0	0	0	28691840	0	58075000	0	28922280	#DIV/0!	DNA related proteins
LINF_260027600; LINF_030007300	60S ribosomal protein L38 - putative	0	0	0	0	1	2	0	0	0	0	24580920	61206000	0	28595640	#DIV/0!	Ribosomal proteins
LINF_070012000	eukaryotic translation initiation factor 3 subunit H	0	0	0	0	1	4	0	0	0	0	55118700	30060000	0	28392900	#DIV/0!	Translation initiation factors
LINF_330022100	Mitogen activated protein kinase - putative	0	0	0	0	1	1	0	0	0	0	31220670	53304000	0	28174890	#DIV/0!	Protein Kinases and related
LINF_080007900	Iron superoxide dismutase	0	0	0	0	1	1	0	0	0	0	28974660	54598000	0	2.78576e+07	#DIV/0!	Metabolic Enzymes
LINF_150005300	Possible lysine decarboxylase - putative	0	1	1	0	2	3	0	23193850	1.37227e+07	0	11955450	70600000	12305508	2.75185e+07	2.23627	Metabolic Enzymes
LINF_180021400	Nonspecific nucleoside hydrolase	0	0	0	0	2	3	0	0	0	0	18599100	62865000	0	27154700	#DIV/0!	Metabolic Enzymes
LINF_350053300	Cyclophilin 40	0	0	0	0	1	2	0	0	0	0	26841750	54167000	0	2.70029e+07	#DIV/0!	Other proteins
LINF_040016700	fructose-1 -6-bisphosphatase	0	0	0	0	1	4	0	0	0	0	11778000	67546000	0	2.64413e+07	#DIV/0!	Metabolic Enzymes
LINF_360036700; LINF_360036600	40S ribosomal protein S24e	0	0	0	0	1	2	0	0	0	0	6631560	68359000	0	2.49969e+07	#DIV/0!	Ribosomal proteins
LINF_210008700	Vps51/Vps67Dor1-like family/Exocyst complex component Sec5 - putative	0	0	0	0	1	3	0	0	0	0	12952680	61849000	0	2.49339e+07	#DIV/0!	Uncharacterized with defined domains
LINF_360014600	Eukaryotic translation initiation factor 6 (eIF-6) - putative	0	0	0	0	1	2	0	0	0	0	37832730	36789000	0	24873910	#DIV/0!	Translation initiation factors
LINF_340044200	Vacuolar ATP synthase catalytic subunit A - putative	0	0	0	0	2	4	0	0	0	0	18273840	55209000	0	24494280	#DIV/0!	Metabolic Enzymes
LINF_150018400	solanesyl-diphosphate synthase - putative	0	0	0	0	2	2	0	0	0	0	13212810	59821000	0	2.43446e+07	#DIV/0!	Metabolic Enzymes
LINF_290007500	Thymine-7-hydroxylase - putative	0	0	0	0	1	1	0	0	0	0	16518840	56210000	0	2.42429e+07	#DIV/0!	Metabolic Enzymes
LINF_180017600; LINF_180017700	prolyl-tRNA synthetase - putative	0	1	1	0	1	3	0	18853177	2.15338e+07	0	28776150	43926000	13462309	24234050	1.80014	tRNA Related
LINF_090011100	Flagellum attachment zone protein 3	0	0	0	1	1	2	0	0	0	7138162	3815136	61678000	0	2.42104e+07	#DIV/0!	Cytoskeleton and Transport
LINF_110007300	Proteasome alpha 7 subunit - putative	0	0	0	0	1	3	0	0	0	0	3274869	67871000	0	2.37153e+07	#DIV/0!	Proteasome related proteins
LINF_260013100; LINF_260013000	Type II (glutathione peroxidase-like) tryparedoxin peroxidase	0	0	0	0	1	2	0	0	0	0	15138630	54457000	0	2.31985e+07	#DIV/0!	Metabolic Enzymes
LINF_230008000	Pteridine reductase 1	0	0	0	0	1	1	0	0	0	0	28154880	40898000	0	2.30176e+07	#DIV/0!	Metabolic Enzymes
LINF_360081500	protein disulfide isomerase 2	1	0	0	0	3	3	28414350	0	0	0	27151800	41010000	9471450	22720600	2.39885	Other proteins
LINF_150019100	general transcription factor IIB	0	0	0	0	1	2	0	0	0	0	8788650	58789000	0	2.25259e+07	#DIV/0!	DNA related proteins
LINF_300012500	Co-chaperone GrpE - putative	0	0	0	0	1	2	0	0	0	0	37544520	29441000	0	2.23285e+07	#DIV/0!	Heat-shock, chaperones and chaperonins
LINF_240021800	Succinate dehydrogenase	0	0	0	1	1	2	0	0	0	43728640	14175720	6281900	0	21395420	#DIV/0!	Metabolic Enzymes
LINF_320023200	PUF RNA binding protein 7 - putative	0	0	0	1	0	4	0	0	0	21227796	0	42783000	0	21336932	#DIV/0!	RNA-binding proteins
LINF_280031800; LINF_280028800	40S ribosomal protein S29 - putative	0	0	0	0	1	1	0	0	0	0	37260990	26467000	0	2.12427e+07	#DIV/0!	Ribosomal proteins
LINF_150006600	Protein phosphatase 2C - putative	0	0	0	0	1	2	0	0	0	0	17740320	45845000	0	2.11951e+07	#DIV/0!	Protein Kinases and related
LINF_350036300	ATP-dependent RNA helicase - putative - DED1/Ded1-2	0	1	0	1	2	3	0	7751443	0	18322544	19418100	25116000	2.58381e+06	2.09522e+07	8.10902	RNA-binding proteins
LINF_290018600	Heat shock protein 100 kDa	0	0	0	1	1	3	0	0	0	29204920	14610960	18596000	0	20803960	#DIV/0!	Heat-shock, chaperones and chaperonins
LINF_250027500	Protein phosphatase 2C/Stage II sporulation protein E (SpoIIE) - putative	0	0	0	1	1	1	0	0	0	34460180	4886700	22767000	0	2.07046e+07	#DIV/0!	Protein Kinases and related
LINF_300013000	Hypothetical protein - conserved	0	0	0	0	2	6	0	0	0	0	16529760	44965000	0	2.04983e+07	#DIV/0!	Uncharacterized proteins
LINF_360080500	RNA ligase/6-phosphofructo-2-kinase/NACHT domain/AAA domain containing protein - putative	0	0	0	1	1	2	0	0	0	14526768	19890000	26470000	0	2.02956e+07	#DIV/0!	Metabolic Enzymes
LINF_330007600	Thiol-dependent reductase 1	0	0	0	0	1	2	0	0	0	0	23015460	37115000	0	2.00435e+07	#DIV/0!	Metabolic Enzymes
LINF_360044300	signal recognition particle receptor like protein - putative	0	0	0	1	0	1	0	0	0	43855640	0	14399000	0	1.94182e+07	#DIV/0!	Other proteins
LINF_050007700	protein tyrosine phosphatase - putative	1	1	0	1	0	1	10563055	18951724	0	22155150	0	35769000	9.83826e+06	19308050	1.96255	Protein Kinases and related
LINF_120005200	Proteasome beta-1 subunit - putative	0	0	1	0	1	1	0	0	2.65988e+07	0	34280220	22103000	8.86627e+06	1.87944e+07	2.11976	Proteasome related proteins
LINF_140008100	Proteasome alpha 3 subunit - putative	0	0	0	0	2	1	0	0	0	0	37168170	19179000	0	18782390	#DIV/0!	Proteasome related proteins
LINF_350023200	Hypothetical protein - conserved	0	0	0	0	1	2	0	0	0	0	29422770	26809000	0	1.87439e+07	#DIV/0!	Uncharacterized proteins
LINF_290030800	Enoyl-CoA hydratase/isomerase-like protein	0	0	0	0	2	1	0	0	0	0	41180100	14994000	0	18724700	#DIV/0!	Metabolic Enzymes
LINF_110005300	ATP-binding cassette protein subfamily H - member 1 - putative	0	0	0	0	1	2	0	0	0	0	1115517	52516000	0	1.78772e+07	#DIV/0!	Cytoskeleton and Transport
LINF_350029300	Flagellar Member 5	0	0	0	0	1	4	0	0	0	0	3514758	49780000	0	1.77649e+07	#DIV/0!	Cytoskeleton and Transport
LINF_170021400	Otubain cysteine peptidase - Clan CA - family C65 - putative	0	0	0	0	2	2	0	0	0	0	11033100	41509000	0	1.7514e+07	#DIV/0!	Peptidases
LINF_220010200	Putative tRNA binding domain containing protein - putative	0	0	0	0	1	1	0	0	0	0	26098800	25702000	0	1.72669e+07	#DIV/0!	tRNA Related
LINF_280031300	2-oxoglutarate dehydrogenase - E2 component - dihydrolipoamide succinyltransferase - putative	0	0	0	0	1	2	0	0	0	0	14328210	36613000	0	1.69804e+07	#DIV/0!	Metabolic Enzymes
LINF_050008900	protein kinase - putative	1	0	1	0	1	3	0	0	5157313	0	4690140	45627000	1.7191e+06	16772380	9.75646	Protein Kinases and related
LINF_160019000 LINF_160018900	Cytochrome c - putative	0	0	0	0	1	1	0	0	0	0	13811460	35937000	0	16582820	#DIV/0!	Other proteins
LINF_340028800	asparaginyl-tRNA synthetase - putative	0	0	0	0	3	2	0	0	0	0	10304970	38484000	0	16262990	#DIV/0!	tRNA Related
LINF_360005800	Leucine carboxyl methyltransferase - putative	0	0	0	0	1	2	0	0	0	0	36561330	11096000	0	1.58858e+07	#DIV/0!	Metabolic Enzymes
LINF_270023300	BRO1-like domain/ALIX V-shaped domain binding to HIV - putative	0	0	0	0	1	3	0	0	0	0	18486780	28487000	0	1.56579e+07	#DIV/0!	Other proteins
LINF_300036000	eukaryotic translation initiation factor 3 subunit D	0	0	1	0	1	3	0	0	3.09329e+06	0	19875570	26981000	1.0311e+06	1.56189e+07	15.1478	Translation initiation factors
LINF_360066000	isoleucyl-tRNA synthetase - putative	0	0	0	0	2	2	0	0	0	0	19256640	27559000	0	1.56052e+07	#DIV/0!	tRNA Related
LINF_280036800	Cytosolic malate dehydrogenase	0	0	0	0	2	3	0	0	0	0	9449700	36625000	0	1.53582e+07	#DIV/0!	Metabolic Enzymes
LINF_180007800	Hypothetical protein - conserved	0	0	0	1	1	3	0	0	0	5046980	5340660	35647000	0	15344880	#DIV/0!	Uncharacterized proteins
LINF_150020400	SET domain containing protein - putative	0	0	0	1	1	3	0	0	0	4754880	12216360	28527000	0	15166080	#DIV/0!	Uncharacterized with defined domains
LINF_260018800	Prefoldin-like protein	0	0	0	0	1	1	0	0	0	0	16960710	28066000	0	1.50089e+07	#DIV/0!	Other proteins
LINF_260008200	C-1-tetrahydrofolate synthase - cytoplasmic - putative	0	0	0	0	2	2	0	0	0	0	27847560	16041000	0	14629520	#DIV/0!	Metabolic Enzymes
LINF_230018500	Hypothetical protein - conserved	0	0	0	0	1	1	0	0	0	0	31725330	11271000	0	14332110	#DIV/0!	Uncharacterized proteins
LINF_110012700	Anion-transporting ATPase-like protein	0	0	0	0	2	2	0	0	0	0	19400160	22985000	0	1.41284e+07	#DIV/0!	Metabolic Enzymes
LINF_350019000	Threonyl-tRNA synthetase - putative	0	0	1	0	2	3	0	0	5018853	0	17103060	23609000	1672951	1.35707e+07	8.11183	tRNA Related
LINF_240024400	Lysophospholipase - putative	0	0	0	0	2	1	0	0	0	0	28773810	11471000	0	1.34149e+07	#DIV/0!	Metabolic Enzymes
LINF_360079300	Prolyl endopeptidase	0	0	0	0	2	4	0	0	0	0	20279220	19102000	0	1.31271e+07	#DIV/0!	Peptidases
LINF_060015300	cell cycle associated protein MOB1 - putative	0	0	0	0	1	1	0	0	0	0	7947810	30523000	0	1.28236e+07	#DIV/0!	Protein Kinases and related
LINF_220021600	alanyl-tRNA synthetase - putative	0	0	0	0	2	1	0	0	0	0	20722650	17555000	0	1.27592e+07	#DIV/0!	tRNA Related
LINF_310026700; LINF_310028200; LINF_330024500	Cytosolic nonspecific dipeptidase, putative	0	0	0	0	1	2	0	0	0	0	3819426	32564000	0	1.21278e+07	#DIV/0!	Peptidases
LINF_180005000	Kinetoplast polyadenylation/uridylation factor 1	0	0	0	0	1	3	0	0	0	0	8562840	27690000	0	12084280	#DIV/0!	Other RNA related proteins
LINF_320011600	AMMECR1 - putative	0	0	0	0	2	1	0	0	0	0	16872180	19185000	0	12019060	#DIV/0!	Other proteins
LINF_220005800	Heat shock protein DNAJ - putative	0	0	0	1	0	2	0	0	0	20737830	0	14948000	0	1.18953e+07	#DIV/0!	Heat-shock, chaperones and chaperonins
LINF_360063600	phosphoribosylpyrophosphate synthetase - putative	0	0	0	0	1	1	0	0	0	0	16945500	17640000	0	11528500	#DIV/0!	Metabolic Enzymes
LINF_340037900 LINF_340037400	Ribosomal RNA processing protein 6	1	0	0	1	1	2	2.14898e+06	0	0	9899396	6004830	17277000	716327	1.10604e+07	15.4404	Other RNA related proteins
LINF_130006500	protein kinase A regulatory subunit	0	0	0	0	1	3	0	0	0	0	4001010	29033000	0	1.10113e+07	#DIV/0!	Protein Kinases and related
LINF_130018000	XPA-interacting protein	0	0	0	0	1	3	0	0	0	0	5866770	26515000	0	1.07939e+07	#DIV/0!	DNA related proteins
LINF_120007600	Cysteinyl-tRNA synthetase - putative	0	0	0	0	2	1	0	0	0	0	21847020	10336000	0	1.07277e+07	#DIV/0!	tRNA Related
LINF_300040000	Protein mkt1 - putative	0	0	0	0	1	3	0	0	0	0	8045700	24131000	0	1.07256e+07	#DIV/0!	Other proteins involved in translation
LINF_340005000	Short chain dehydrogenase - putative	0	0	0	0	1	2	0	0	0	0	3191175	28976000	0	1.07224e+07	#DIV/0!	Metabolic Enzymes
LINF_320009400; LINF_240005200	60S ribosomal protein L17 - putative	0	0	0	0	2	2	0	0	0	0	14686620	16882000	0	1.05229e+07	#DIV/0!	Ribosomal proteins
LINF_100011600	mitogen-activated protein kinase 3 - putative	0	0	0	0	1	1	0	0	0	0	9604530	21954000	0	10519510	#DIV/0!	Protein Kinases and related
LINF_060006500	20S Proteasome beta 6 subunit - putative	0	0	0	0	2	2	0	0	0	0	14512290	16760000	0	1.04241e+07	#DIV/0!	Proteasome related proteins
LINF_340005700	glucose-6-phosphate 1-dehydrogenase - putative	0	0	0	0	1	4	0	0	0	0	3360825	27796000	0	1.03856e+07	#DIV/0!	Metabolic Enzymes
LINF_280018600	Phenylalanine-4-hydroxylase	0	1	1	1	1	1	0	2.65659e+06	1.9935e+06	10799826	3210948	16525000	1.55003e+06	1.01786e+07	6.5667	Metabolic Enzymes
LINF_320039800	Dynein light intermediate chain - putative	0	0	0	0	1	1	0	0	0	0	1085448	28107000	0	9730816	#DIV/0!	Cytoskeleton and Transport
LINF_350052800	Kinesin-13 6 - putative	0	0	0	1	0	3	0	0	0	4890008	0	23834000	0	9.57467e+06	#DIV/0!	Cytoskeleton and Transport
LINF_210007900 LINF_210007800	hexokinase - putative	0	0	0	0	2	2	0	0	0	0	7519200	21038000	0	9.51907e+06	#DIV/0!	Metabolic Enzymes
LINF_220022600	CCR4 associated factor - putative	0	0	0	0	1	2	0	0	0	0	1826175	26297000	0	9.37439e+06	#DIV/0!	Other RNA related proteins
LINF_240007900	Fumarate hydratase - putative	0	0	0	0	1	3	0	0	0	0	3586908	23526000	0	9037636	#DIV/0!	Metabolic Enzymes
LINF_360072700	Chaperone protein DNAj - putative	0	0	0	1	0	1	0	0	0	0	0	27045000	0	9015000	#DIV/0!	Heat-shock, chaperones and chaperonins
LINF_220019700	Farnesyl pyrophosphate synthase	0	0	0	0	1	1	0	0	0	0	16826160	9858900	0	8895020	#DIV/0!	Metabolic Enzymes
LINF_210009200	Protein of unknown function (DUF667) - putative	0	0	0	0	1	1	0	0	0	0	14946750	10379000	0	8.44192e+06	#DIV/0!	Uncharacterized with defined domains
LINF_010009900	Beta eliminating lyase -putative	0	0	0	0	2	1	0	0	0	0	4151160	21028000	0	8.39305e+06	#DIV/0!	Metabolic Enzymes
LINF_280024700	Methylthioribulose-1-phosphate dehydratase - putative	0	0	0	0	1	1	0	0	0	0	6382740	18492000	0	8291580	#DIV/0!	Metabolic Enzymes
LINF_340021300 LINF_340021200	D-isomer specific 2-hydroxyacid dehydrogenase- protein	0	0	0	0	1	1	0	0	0	0	12960870	11578000	0	8.17962e+06	#DIV/0!	Metabolic Enzymes
LINF_220006100	GMP synthase [glutamine-hydrolysing]	0	0	0	0	1	1	0	0	0	0	7322640	17206000	0	8.17621e+06	#DIV/0!	Metabolic Enzymes
LINF_290030700	Ubiquitin hydrolase - putative	0	0	0	0	2	1	0	0	0	0	14690130	9000300	0	7896810	#DIV/0!	Proteasome related proteins
LINF_340034000	signal recognition particle subunit SRP68, putative	0	0	0	0	1	1	0	0	0	0	14285700	9285300	0	7857000	#DIV/0!	Other proteins involved in translation
LINF_110017700	eukaryotic release factor 3 - putative	0	0	0	0	2	4	0	0	0	0	5994300	17177000	0	7.72377e+06	#DIV/0!	Other proteins involved in translation
LINF_310016800	Biotin/lipoate protein ligase-like protein	0	0	0	0	1	4	0	0	0	0	2877069	19509000	0	7462023	#DIV/0!	Metabolic Enzymes
LINF_110014400	START domain containing protein - putative	0	0	0	0	1	1	0	0	0	0	6644430	14786000	0	7.14348e+06	#DIV/0!	Uncharacterized with defined domains
LINF_200020900	Suppressor of G2 allele of SKP1 - putative	0	0	0	0	1	1	0	0	0	0	10842000	10437000	0	7093000	#DIV/0!	Cytoskeleton and Transport
LINF_350054100	Proteasome alpha 1 subunit - putative	0	0	0	0	2	3	0	0	0	0	4195620	16789000	0	6.99487e+06	#DIV/0!	Proteasome related proteins
LINF_180005200	mevalonate-diphosphate decarboxylase	0	0	0	0	1	1	0	0	0	0	0	19849000	0	6.61633e+06	#DIV/0!	Metabolic Enzymes
LINF_290019000	Carnitine/choline acetyltransferase - putative	0	0	0	0	1	3	0	0	0	0	3288090	16357000	0	6.54836e+06	#DIV/0!	Metabolic Enzymes
LINF_310039800	Phosphoglycan beta 1 -3 galactosyltransferase 5	0	0	0	0	2	3	0	0	0	0	12193740	6610300	0	6.26801e+06	#DIV/0!	Metabolic Enzymes
LINF_290030100	Metallo-peptidase - Clan MA(E) Family M1	0	0	0	0	2	2	0	0	0	0	12281880	6436100	0	6.23933e+06	#DIV/0!	Peptidases
LINF_270010300; LINF_270010400; LINF_270010600; LINF_270010500; LINF_270011100; LINF_270010700; LINF_270010800; LINF_270011000; LINF_270010200	Calpain-like cysteine peptidase - putative	0	0	0	0	1	2	0	0	0	0	4495920	13513000	0	6.00297e+06	#DIV/0!	Peptidases
LINF_120009000	hypothetical protein - conserved	0	0	0	0	1	1	0	0	0	0	6433050	11204000	0	5.87902e+06	#DIV/0!	Uncharacterized proteins
LINF_190012000	Glycosomal malate dehydrogenase	0	0	0	1	0	1	0	0	0	1.32657e+06	0	15837000	0	5.72119e+06	#DIV/0!	Metabolic Enzymes
LINF_130010100	Protein of unknown function (DUF1014) - putative	0	0	0	0	1	1	0	0	0	0	8593260	8290200	0	5627820	#DIV/0!	Uncharacterized with defined domains
LINF_330037400	Transcription elongation factor-like protein	0	0	0	0	1	1	0	0	0	0	4236570	12635000	0	5.62386e+06	#DIV/0!	DNA related proteins
LINF_240024800	Hypothetical protein - conserved	0	0	0	0	2	2	0	0	0	0	10233600	6209800	0	5.48113e+06	#DIV/0!	Uncharacterized proteins
LINF_100006200	hypothetical protein - conserved	0	0	0	0	1	1	0	0	0	0	8484840	7753700	0	5.41285e+06	#DIV/0!	Uncharacterized proteins
LINF_140007400	Adenosine 5'-monophosphoramidase, putative	0	0	0	0	1	1	0	0	0	0	6767280	9073900	0	5.28039e+06	#DIV/0!	Other RNA related proteins
LINF_300008500	Kinesin - putative	0	0	0	0	1	1	0	0	0	0	10200060	5182200	0	5127420	#DIV/0!	Cytoskeleton and Transport
LINF_160019500	Hypothetical protein - conserved	0	0	0	0	1	2	0	0	0	0	3800004	10113000	0	4637668	#DIV/0!	Uncharacterized proteins
LINF_320045900	Unconventional myosin	0	0	0	0	1	1	0	0	0	0	11363430	1817500	0	4.39364e+06	#DIV/0!	Cytoskeleton and Transport
LINF_090010500	Mon2 domain-containing protein	0	0	0	1	1	2	0	0	0	4267454	1566708	7281400	0	4371854	#DIV/0!	Other proteins
LINF_270031800	Hypothetical protein - conserved	0	0	0	0	1	1	0	0	0	0	2526225	10586000	0	4.37074e+06	#DIV/0!	Uncharacterized proteins
LINF_070014900	Splicing factor ptsr1-like protein	0	0	0	0	1	1	0	0	0	0	7129200	4908800	0	4.01267e+06	#DIV/0!	Other RNA related proteins
LINF_110016500	pretranslocation protein - alpha subunit - putative	1	0	1	0	1	1	5095710	0	2.85228e+06	0	4349670	7594600	2.64933e+06	3.98142e+06	1.5028	Other proteins
LINF_210015600	Hypothetical protein - conserved	0	0	0	0	1	1	0	0	0	0	1791036	9959300	0	3.91678e+06	#DIV/0!	Uncharacterized proteins
LINF_040009500	Calpain-like cysteine peptidase, putative, Clan CA, family C2, putative	0	0	0	0	1	1	0	0	0	0	7682610	3849700	0	3.8441e+06	#DIV/0!	Peptidases
LINF_310029900	ARM-like helical domain-containing protein	0	0	0	0	2	3	0	0	0	0	1483014	9980800	0	3.82127e+06	#DIV/0!	Uncharacterized with defined domains
LINF_280032700	Tetratricopeptide repeat - putative	0	0	0	1	1	1	0	0	0	3723640	3590145	4138100	0	3817295	#DIV/0!	Uncharacterized with defined domains
LINF_040006300	Exosome complex exonuclease RRP40 - putative	0	0	0	0	1	1	0	0	0	0	4749420	5791600	0	3.51367e+06	#DIV/0!	Other RNA related proteins
LINF_330010500	DNA mismatch repair protein MSH2 - putative	0	0	0	0	1	1	0	0	0	0	2617992	7412000	0	3.34333e+06	#DIV/0!	DNA related proteins
LINF_290027200	fumarate hydratase - putative	0	0	0	0	1	1	0	0	0	0	7322250	2646200	0	3.32282e+06	#DIV/0!	Metabolic Enzymes
LINF_180007700	Glycogen synthase kinase 3 - putative	0	0	0	0	1	1	0	0	0	0	4482270	5421300	0	3301190	#DIV/0!	Protein Kinases and related
LINF_280012000	Serine/threonine protein phosphatase catalytic subunit - putative	0	0	0	0	1	1	0	0	0	0	525057	8917300	0	3.14745e+06	#DIV/0!	Protein Kinases and related
LINF_100010000	4F5 protein family/Zinc-binding - putative	0	1	1	0	1	1	0	0	0	0	6263790	2820000	0	3027930	#DIV/0!	Other proteins
LINF_250012000	epsin - putative	0	0	0	0	1	2	0	0	0	0	0	8404800	0	2801600	#DIV/0!	Other proteins
LINF_340006100	adenylate kinase - putative	0	0	0	0	1	1	0	0	0	0	2027922	6105900	0	2711274	#DIV/0!	Protein Kinases and related
LINF_150019300	Cyclic nucleotide-binding domain containing protein - putative	0	0	0	0	1	1	0	0	0	0	2507934	5524200	0	2677378	#DIV/0!	Uncharacterized with defined domains
LINF_140015800	Hypothetical protein - conserved	0	0	0	0	1	1	0	0	0	0	3844191	4160200	0	2.66813e+06	#DIV/0!	Uncharacterized proteins
LINF_150016200	Putative methyltransferase/GDP dissociation inhibitor - putative	0	0	0	0	1	1	0	0	0	0	3066921	4905500	0	2.65747e+06	#DIV/0!	Other proteins
LINF_320005800	N-myristoyl transferase - putative	0	0	0	0	1	1	0	0	0	0	1113762	6672800	0	2.59552e+06	#DIV/0!	Metabolic Enzymes
LINF_330042200	beta prime cop protein - putative	0	0	0	1	1	1	0	0	0	1362710	1131000	4040200	0	2177970	#DIV/0!	Other proteins
LINF_120017400	FAM91 N-terminus/FAM91 C-terminus - putative	0	0	0	0	1	1	0	0	0	0	1195116	5183100	0	2126072	#DIV/0!	Uncharacterized with defined domains
LINF_350008600	Hypothetical protein - conserved	0	0	0	0	1	1	0	0	0	0	986427	4926500	0	1.97098e+06	#DIV/0!	Uncharacterized proteins
LINF_270027000	Rab-GTPase-TBC domain containing protein - putative	0	0	0	0	1	2	0	0	0	0	1356966	4481800	0	1.94626e+06	#DIV/0!	Protein Kinases and related
LINF_360012700	Protein C21orf2 homolog - putative	0	0	0	0	1	1	0	0	0	0	702858	4938400	0	1.88042e+06	#DIV/0!	Other proteins
LINF_260025600	Hypothetical protein - conserved	0	0	0	0	1	1	0	0	0	0	720018	4684300	0	1.80144e+06	#DIV/0!	Uncharacterized proteins
LINF_010009800	Long-chain-fatty-acid-CoA ligase - putative	0	0	0	0	1	1	0	0	0	0	1089114	4264800	0	1784638	#DIV/0!	Metabolic Enzymes
LINF_320039300	RNA-editing substrate binding complex protein	0	0	0	1	0	1	0	0	0	1820672	0	2981500	0	1600724	#DIV/0!	Other RNA related proteins
LINF_320031700	U5 snRNP-associated 102 kDa protein, putative	0	0	0	1	0	1	0	0	0	2.18437e+06	0	2522200	0	1.56886e+06	#DIV/0!	Other RNA related proteins
LINF_040009600	Adenylosuccinate lyase - putative	0	0	0	0	1	2	0	0	0	0	251250	4371200	0	1.54082e+06	#DIV/0!	Metabolic Enzymes
LINF_350055000	zinc finger protein family member - putative	0	1	0	0	1	1	0	0	0	0	760773	1895500	0	885424	#DIV/0!	RNA-binding proteins
LINF_300041800	ATP synthase - epsilon chain - putative	0	0	0	0	1	1	0	0	0	0	856908	1586600	0	814503	#DIV/0!	Metabolic proteins
