# Supplementary material for: The related EIF4G3 and EIF4G4 initiation factors from Leishmania: dissimilar modes of action during translation revealed by a comparative proteomic approach
Source: Parasit Vectors. 2026 Mar 4;19:153. doi: 10.1186/s13071-026-07297-1 (PMC13067578; doi:10.1186/s13071-026-07297-1)
Supplement: Supplementary file 8 — Additional file 8. [file 13071_2026_7297_MOESM8_ESM.xlsx]

## Sheet: LdiG3 24h >4 2 peptides
PROTEINS CO-PRECIPITATED WITH THE TAGGED EIF4G3 AT THE 24HS TIME POINT (proteins with enrichment ratios greater than 4 and represented by at least two peptides in two of the replicates from either of the tagged eIF4Gs from any of the time points )
Protein Names	Protein IDs	Fasta headers	Unique peptides LdiWT		Unique peptides EIF4G3			Intensity LdiWT		Intensity EIF4G3			Average IP LdiWT	Average IP EIF4G3	Enrichment Ratio EIF4G3/ LdiWT	Categorization
			IP2	IP3	IP1	IP2	IP3	IP2	IP3	IP1	IP2	IP3
EIF4G3	LINF_160022100	eukaryotic translation initiation factor 4 gamma	0	0	15	16	17	0	0	2.40085e+10	30876967000	3.84904e+10	0	3.11253e+10	#DIV/0!	Translation initiation factors
HSP83-3	LINF_330010000; LINF_330009900; LINF_330009800; LINF_330009500; LINF_330009400; LINF_330009300; LINF_330009200; LINF_330009100; LINF_330009000; LINF_330009600; LINF_330009700	Heat shock protein 83-17	10	10	22	21	22	2699680000	2785036000	1.43945e+10	10864183000	11455340000	2742358000	12238007000	4.46259	Heat-shock, chaperones and chaperonins
EEF2-2	LINF_360007100 LINF_360007000 LINF_360006900 LINF_360006800	elongation factor 2	20	4	31	26	23	3949645000	5.18032e+08	1.18478e+10	9946420000	6152250000	2233838400	9.3155e+09	4.17018	Other proteins involved in translation
PABP1	LINF_350055900	polyadenylate-binding protein 1	4	2	5	15	17	193195850	73108080	314557200	9155619000	10183810000	133151965	6.55133e+09	49.2019	RNA-binding proteins
EIF4E4	LINF_300009600	eukaryotic translation initiation factor 4E - putative	0	0	12	14	13	0	0	2.08974e+09	5100810000	7432750000	0	4.87443e+09	#DIV/0!	Translation initiation factors
EIF4AI	LINF_010012900 LINF_010012800	eukaryotic initiation factor 4a - putative	6	3	11	9	9	608485500	171749000	2168214000	3977292000	5696210000	390117250	3.94724e+09	10.1181	Translation initiation factors
PGKB/C	LINF_200006100 LINF_200006000	Phosphoglycerate kinase B or C	0	0	12	12	12	0	0	4.2242e+09	2718932700	3326180000	0	3.4231e+09	#DIV/0!	Metabolic Enzymes - Abundant
TCP-1γ	LINF_230021100	T-complex protein 1 - gamma subunit - putative	10	8	19	15	15	1070824500	471539800	4.0883e+09	3437225000	2527460000	771182150	3.351e+09	4.34527	Heat-shock, chaperones and chaperonins
TRAP1	LINF_330033000	Heat shock protein - putative	8	4	18	19	13	700488000	233734400	4.00687e+09	3892438000	2127840000	467111200	3.34238e+09	7.15543	Heat-shock, chaperones and chaperonins
ZC3H41	LINF_270019700	KH domain containing protein - putative	1	2	11	18	15	80741300	199762200	715000800	3661801000	4417660000	140251750	2.93149e+09	20.9016	RNA-binding proteins
ACS3	LINF_010010300 LINF_010010000	Fatty acyl CoA synthetase 3	0	0	10	9	7	0	0	1338442800	1529828300	2203760000	0	1.69068e+09	#DIV/0!	Metabolic Enzymes - Exponential
HSP60-1	LINF_300033500	Chaperonin HSP60 - mitochondrial precursor	1	0	9	9	4	33454600	0	1.7929e+09	2150060000	555659000	16727300	1.49954e+09	89.6462	Heat-shock, chaperones and chaperonins
P23	LINF_350050500	Co-chaperone protein P23	1	1	4	3	3	40979300	2.56851e+08	1.82422e+09	588682600	1336140000	148914950	1.24968e+09	8.3919	Heat-shock, chaperones and chaperonins
TCP-1ε	LINF_320015700	T-complex protein 1, epsilon subunit, putative	2	2	8	5	6	263270500	117649540	1238305800	834376400	639743000	190460020	9.04142e+08	4.74715	Heat-shock, chaperones and chaperonins
RBP23	LINF_170011800	RNA-binding protein - putative	0	0	0	3	7	0	0	0	627122100	2014220000	0	8.80447e+08	#DIV/0!	RNA-binding proteins
ECI	LINF_310030700	3 -2-trans-enoyl-CoA isomerase - mitochondrial precursor - putative	1	0	1	2	2	106412700	0	7.59945e+08	753286600	826982000	53206350	780071200	14.6612	Metabolic Enzymes - Abundant
HSP-DNAJ	LINF_220005800	Heat shock protein DNAJ - putative	1	1	3	3	5	49209000	36772340	583839600	666327200	965276000	42990670	7.38481e+08	17.1777	Heat-shock, chaperones and chaperonins
UBL	LINF_130012200	ubiquitin-like protein	0	0	1	7	4	0	0	0	1143040800	797758000	0	6.46933e+08	#DIV/0!	Proteasome related proteins
ARF	LINF_310036600	ADP-ribosylation factor - putative	3	0	5	5	0	112308850	0	1091067000	591234600	0	56154425	560767200	9.98616	Metabolic Enzymes - Abundant
NTF2L-1	LINF_180008000	Nuclear transport factor 2 (NTF2-like) domain containing protein	0	0	1	5	5	0	0	3.01925e+07	625080500	966225000	0	5.40499e+08	#DIV/0!	Uncharacterized with defined domains - >EIF4G3
SUCLG2	LINF_360037500	Succinyl-CoA ligase [GDP-forming] beta-chain - putative	0	0	3	4	3	0	0	5.20225e+08	702597500	355290000	0	5.26038e+08	#DIV/0!	Metabolic Enzymes - Abundant
ALBA 1	LINF_130009400	Alba - putative	0	1	3	3	2	0	84934040	5.00859e+08	591840700	283699000	42467020	4.588e+08	10.8037	RNA-binding proteins
ME	LINF_240012800	Malic enzyme - putative	0	0	8	6	4	0	0	609748200	418336600	293371000	0	4.40485e+08	#DIV/0!	Metabolic Enzymes - Abundant
CLRP	LINF_340011100	leucine-rich repeat protein - putative	0	0	2	3	5	0	0	1.83344e+08	550594000	391794000	0	3.75244e+08	#DIV/0!	Uncharacterized with defined domains - Exponential
CYSB	LINF_170008800	Cystathionine beta-synthase	0	0	2	2	2	0	0	5.11299e+08	258080570	284635000	0	351338190	#DIV/0!	Metabolic Enzymes - Exponential
TBC-1	LINF_330032500; LINF_300008300	Rab-GTPase-TBC domain containing protein - putative	1	0	5	6	6	37433150	0	342849600	432819200	269555000	18716575	3.48408e+08	18.6149	Cytoskeleton and Transport
FKBP	LINF_190021700	FK506-binding protein (FKBP)-type peptidyl-prolyl isomerase - putative	1	0	3	2	3	41667850	0	4.76638e+08	263248370	283933000	20833925	341273190	16.3806	Metabolic Enzymes
HIP	LINF_290008200	Hsc70-interacting protein (Hip), putative	1	1	5	3	1	15947335	96980660	8.05376e+08	118333050	67983500	5.6464e+07	3.30564e+08	5.85443	Heat-shock, chaperones and chaperonins
NOT11	LINF_230005100	NOT complex subunit 11	0	0	6	4	3	0	0	5.03382e+08	259509690	77616500	0	2.80169e+08	#DIV/0!	Other RNA related proteins
RRP6	LINF_340037900 LINF_340037400	Ribosomal RNA processing protein 6	2	1	6	6	2	15520810	16859840	2.08017e+08	340213500	198003000	16190325	248744500	15.3638	Other RNA related proteins
ABCF1	LINF_330008900	ATP-binding cassette sub-family F member 1 - putative	0	0	3	8	3	0	0	167798640	429852500	148005000	0	2.48552e+08	#DIV/0!	Other proteins involved in translation
RPL30	LINF_350007500	60S ribosomal protein L30	0	0	2	2	2	0	0	295643400	168192750	226642000	0	2.30159e+08	#DIV/0!	Ribosomal proteins
	LINF_220008000	hypothetical protein - conserved	1	0	6	7	1	26068550	0	329869200	292660170	37241100	13034275	219923490	16.8727	Uncharacterized proteins - Abundant
ALBA 3	LINF_340031800	Alba - putative	0	1	1	3	5	0	26577140	1.2699e+07	269057360	324298000	13288570	202018134	15.2024	RNA-binding proteins
RPA	LINF_150008000	Replication Factor A 28 kDa subunit - putative	0	0	4	4	2	0	0	2.59712e+08	274630290	67246400	0	2.0053e+08	#DIV/0!	DNA related proteins
GP63	LINF_100011100; LINF_100011000; LINF_100010900; LINF_100010800; LINF_100010700; LINF_100010600; LINF_100010300; LINF_100010200; LINF_100010400; LINF_100011300; LINF_100010500; LINF_100010100	GP63 - leishmanolysin	0	0	3	2	1	0	0	2.10905e+08	211994640	168545000	0	1.97148e+08	#DIV/0!	Peptidases
SNAP	LINF_020008100	Soluble NSF attachment protein - SNAP - putative	0	0	5	4	4	0	0	2.30219e+08	153994060	188526000	0	1.90913e+08	#DIV/0!	Other proteins
HAD	LINF_360069000	Haloacid dehalogenase-like hydrolase - putative	0	0	3	2	3	0	0	179115600	120856340	191477000	0	1.63816e+08	#DIV/0!	Metabolic Enzymes - Abundant
CRK3	LINF_360011000	cdc2-related kinase 3 - putative	2	0	4	3	2	42426900	0	2.46419e+08	192468650	38534600	21213450	1.59141e+08	7.50188	Protein Kinases and related
ORLP	LINF_130012100	Oxidoreductase-like protein	0	0	6	3	1	0	0	4.13772e+08	43007580	10594610	0	1.55791e+08	#DIV/0!	Metabolic Enzymes - >EIF4G3
PUF2	LINF_180019600	pumilio protein 2 - putative	0	0	3	3	1	0	0	165232140	257206510	41446600	0	1.54628e+08	#DIV/0!	RNA-binding proteins
	LINF_200021500	hypothetical protein - conserved	0	0	0	2	3	0	0	0	63678780	370422000	0	144700260	#DIV/0!	Uncharacterized proteins - >EIF4G3
UBP1/2	LINF_250010200 LINF_250010100	RNA-binding protein - putative - UBP1	1	0	3	1	2	25572700	0	2.64028e+08	79150280	30856800	12786350	1.24678e+08	9.75088	RNA-binding proteins
OIVDHα	LINF_210022900	2-oxoisovalerate dehydrogenase alpha subunit - putative	0	0	2	4	2	0	0	3.04622e+07	224662130	103407200	0	1.19511e+08	#DIV/0!	Metabolic Enzymes - Exponential
SDH1	LINF_240021800	Succinate dehydrogenase	1	0	2	5	1	32343050	0	1.03088e+08	197062250	55751800	16171525	118634030	7.33598	Metabolic Enzymes - Exponential
CHC	LINF_360022600	clathrin heavy chain - putative	0	0	0	5	6	0	0	0	101955590	235924000	0	112626530	#DIV/0!	Cytoskeleton and Transport
	LINF_230011000	Hypothetical protein - conserved	0	0	5	2	1	0	0	274780800	55056210	7262190	0	112366400	#DIV/0!	Uncharacterized proteins - Exponential
META	LINF_170015800	META domain containing protein	0	0	3	3	0	0	0	2.50125e+08	77424490	0	0	1.09183e+08	#DIV/0!	Uncharacterized with defined domains - Exponential
HSP60-2	LINF_320024300	Chaperonin HSP60 - mitochondrial precursor	1	0	2	5	3	39494100	0	5.97916e+07	237919770	27836900	19747050	1.08516e+08	5.49531	Heat-shock, chaperones and chaperonins
RPS27-1	LINF_360046400; LINF_180011200	40S ribosomal protein S27-1 - putative	0	1	2	2	1	0	20301900	2.0619e+08	84844430	30886700	10150950	1.07307e+08	10.5711	Ribosomal proteins
CDC48	LINF_270016900	vesicular transport protein (CDC48 homologue) - puta	0	0	3	4	3	0	0	6.35309e+07	104708560	151710000	0	1.0665e+08	#DIV/0!	Cytoskeleton and Transport
RBP28	LINF_250016900	RNA-binding protein - putative - RBP28	1	0	3	3	2	21338705	0	141726480	84959270	64818000	1.06694e+07	9.71679e+07	9.1072	RNA-binding proteins
MRP2/ gBP25	LINF_090018500	mitochondrial RNA binding protein 2	0	0	3	4	2	0	0	5.65778e+07	151110300	71866600	0	9.31849e+07	#DIV/0!	RNA-binding proteins
MAPL	LINF_320029100	Membrane associated protein-like protein	0	0	2	2	1	0	0	89272440	124100570	65001300	0	9.27914e+07	#DIV/0!	Other proteins
	LINF_300034100	hypothetical protein - conserved	0	0	3	4	0	0	0	1.25776e+08	151802530	0	0	9.25261e+07	#DIV/0!	Uncharacterized proteins - Exponential
VSP1	LINF_110007000	Acidocalcisomal pyrophosphatase	2	0	3	2	2	42875750	0	136181100	56718200	67416700	21437875	86772000	4.0476	Metabolic Enzymes - Undefined
ENO	LINF_140018000	Enolase	3	0	6	3	1	19991215	0	149566920	70231040	15321800	9.99561e+06	7.83733e+07	7.84077	Metabolic Enzymes -Ribosomal
	LINF_110013900	hypothetical protein - conserved	0	1	5	4	0	0	0	146709840	63953120	0	0	7.0221e+07	#DIV/0!	Uncharacterized proteins - Undefined
PAH	LINF_280018600	Phenylalanine-4-hydroxylase	1	1	2	4	2	3026095	4258384	39477120	82767740	87863100	3.64224e+06	7.0036e+07	19.2288	Metabolic Enzymes - Exponential
GSH1	LINF_180022300	gamma-glutamylcysteine synthetase - putative	0	0	3	3	1	0	0	84870240	89170070	34243300	0	69427870	#DIV/0!	Metabolic Enzymes - Exponential
EIF3L	LINF_360007700	eukaryotic translation initiation factor 3 subunit L	0	0	2	2	3	0	0	5.99726e+07	73436990	74842300	0	69417290	#DIV/0!	Translation initiation factors
STI1	LINF_080016000	Stress-induced protein sti1	0	1	3	3	1	0	7.85396e+06	9.73808e+07	70951980	36093200	3.92698e+06	6.8142e+07	17.3523	Heat-shock, chaperones and chaperonins
RAB18	LINF_330026900	small GTP-binding protein Rab18 - putative	0	0	2	2	0	0	0	1.15891e+08	72626730	0	0	62839230	#DIV/0!	Cytoskeleton and Transport
PFR1D	LINF_160020400 LINF_160020300 LINF_160020200	paraflagellar rod protein 1D - putative	0	0	5	2	0	0	0	162818760	18964869	0	0	60594543	#DIV/0!	Cytoskeleton and Transport
	LINF_090009700	hypothetical protein - conserved	0	0	1	3	2	0	0	1.33656e+07	88780890	71536400	0	5.78943e+07	#DIV/0!	Uncharacterized proteins - Abundant
	LINF_310030900	hypothetical protein - conserved	0	0	2	2	1	0	0	6.22798e+07	86152330	21747700	0	5.67266e+07	#DIV/0!	Uncharacterized proteins - Exponential
CRAL/TRIO	LINF_300021700	CRAL/TRIO - N-terminal domain/CRAL/TRIO domain containing protein - putative	0	0	3	2	1	0	0	1.12985e+08	27464943	29315000	0	5.65884e+07	#DIV/0!	Uncharacterized with defined domains - Exponential
HSP70	LINF_290018300	Hsp70 protein/TPR repeat/Tetratricopeptide repeat - putative	0	0	1	4	2	0	0	10221804	126448410	32147700	0	56272638	#DIV/0!	Heat-shock, chaperones and chaperonins
GDPMP	LINF_230006100	GDP-mannose pyrophosphorylase	1	0	1	2	2	6894900	0	33620280	35702480	96421000	3447450	55247920	16.0257	Metabolic Enzymes - Abundant
ALDH2	LINF_250017300	Aldehyde dehydrogenase - mitochondrial precursor	0	0	3	2	1	0	0	67574640	63394870	26318500	0	5.24293e+07	#DIV/0!	Metabolic Enzymes - Exponential
NUP59	LINF_330032700	Nucleoporin NUP59	0	0	2	3	1	0	0	2.97818e+07	106051550	14331200	0	5.00549e+07	#DIV/0!	DNA related proteins
	LINF_250018800	Hypothetical protein - conserved	1	0	2	2	1	20459335	0	4.70322e+07	92063400	9175790	1.02297e+07	4.94238e+07	4.83142	Uncharacterized proteins - Undefined
CAP36	LINF_190017000	Cytoskeleton-associated protein 36 kDa	0	0	4	4	0	0	0	1.09322e+08	37287910	0	0	4.88701e+07	#DIV/0!	Cytoskeleton and Transport
PK53	LINF_060017600	protein kinase - putative	0	0	2	2	0	0	0	77033280	66607200	0	0	47880160	#DIV/0!	Protein Kinases and related
	LINF_350014600	hypothetical protein - conserved	0	1	0	3	2	0	11282216	0	90870340	42507400	5641108	4.44592e+07	7.8813	Uncharacterized proteins - Exponential
POMP10	LINF_090016900	Present in the outer mitochondrial membrane proteome 10	1	0	5	2	0	9010370	0	9.83918e+07	32841050	0	4505185	4.37443e+07	9.70976	Other proteins
CSL4	LINF_230024800	exosome component CSL4 - putative	0	0	2	2	0	0	0	5.59723e+07	69082640	0	0	4.1685e+07	#DIV/0!	Other RNA related proteins
MAPKK	LINF_350045500	MAP kinase kinase-like protein	0	1	1	3	2	0	13026020	18339600	46848340	53654900	6513010	39614280	6.08233	Protein Kinases and related
ACSL1	LINF_030007100	Long-chain-fatty-acid-CoA ligase - putative	0	0	2	2	0	0	0	5.52328e+07	61308610	0	0	3.88471e+07	#DIV/0!	Metabolic Enzymes - Undefined
	LINF_100006200	hypothetical protein - conserved	0	0	3	3	0	0	0	70035000	46433640	0	0	38822880	#DIV/0!	Uncharacterized proteins - Undefined
ERF1	LINF_320027000	eRF1 methyltransferase catalytic subunit - putative	0	0	2	2	0	0	0	4398198	66900680	0	0	2.37663e+07	#DIV/0!	Other proteins involved in translation
GluRS	LINF_300038100	glutamyl-tRNA synthetase - putative	0	0	2	2	0	0	0	22456440	21246038	0	0	1.45675e+07	#DIV/0!	tRNA Related

## Sheet: LdiG3 48h >4 2 peptides
PROTEINS CO-PRECIPITATED WITH THE TAGGED EIF4G3 AT THE 48HS TIME POINT (proteins with enrichment ratios greater than 4 and represented by at least two peptides in two of the replicates from either of the tagged eIF4Gs from any of the time points )
Protein Names	Protein IDs	Fasta headers	Unique peptides LdiWT			Unique peptides EIF4G3			Intensity LdiWT			Intensity EIF4G3			Average IP LdiWT	Average IP EIF4G3	Enrichment Ratio EIF4G3/ LdiWT	Categorization
			IP1	IP2	IP3	IP1	IP2	IP3	IP1	IP2	IP3	IP1	IP2	IP3
EIF4G3	LINF_160022100	eukaryotic translation initiation factor 4 gamma	0	0	0	14	15	15	0	0	0	57384180000	5.96144e+10	5.74206e+10	0	5.81397e+10	#DIV/0!	Translation initiation factors
PABP1	LINF_350055900	polyadenylate-binding protein 1	1	1	2	16	15	18	5.54078e+07	79603540	451740500	12254886000	19073600000	1.86611e+10	195583932	1.66632e+10	85.1972	RNA-binding proteins
EIF4E4	LINF_300009600	eukaryotic translation initiation factor 4E - putative	0	0	0	15	12	15	0	0	0	11583768000	13289440000	10861605000	0	1.19116e+10	#DIV/0!	Translation initiation factors
EIF4AI	LINF_010012900 LINF_010012800	eukaryotic initiation factor 4a - putative	4	4	3	9	11	10	541928340	610183600	321698950	4293240000	7130880000	4613859000	4.9127e+08	5345993000	10.882	Translation initiation factors
PGKB/C	LINF_200006100 LINF_200006000	Phosphoglycerate kinase B or C	0	0	0	11	13	13	0	0	0	4746105000	4370240000	5971095000	0	5.02915e+09	#DIV/0!	Metabolic Enzymes - Abundant
ZC3H41	LINF_270019700	KH domain containing protein - putative	0	1	3	16	15	14	0	47720390	379073470	3244628100	6161120000	3273084000	142264620	4.22628e+09	29.7072	RNA-binding proteins
HSP60-1	LINF_300033500	Chaperonin HSP60 - mitochondrial precursor	1	1	0	9	5	8	43970703	128080020	0	3605124600	1343392000	2963865000	57350241	2.63746e+09	45.9887	Heat-shock, chaperones and chaperonins
RBP23	LINF_170011800	RNA-binding protein - putative	0	0	0	4	3	4	0	0	0	1446095700	3599840000	2864037000	0	2.63666e+09	#DIV/0!	RNA-binding proteins
SUCLG2	LINF_360037500	Succinyl-CoA ligase [GDP-forming] beta-chain - putative	0	0	0	7	6	6	0	0	0	1999748100	1442928000	722496300	0	1388390800	#DIV/0!	Metabolic Enzymes - Abundant
EEF2-2	LINF_360007100 LINF_360007000 LINF_360006900 LINF_360006800	elongation factor 2	7	3	4	14	10	8	618421890	132632820	211105350	1489307400	1357296000	1223795700	320720020	1356799700	4.23048	Other proteins involved in translation
NTF2L-1	LINF_180008000	Nuclear transport factor 2 (NTF2-like) domain containing protein	0	0	0	6	5	4	0	0	0	858129300	1308688000	603888600	0	9.23569e+08	#DIV/0!	Uncharacterized with defined domains - >EIF4G3
HSP-DNAJ	LINF_220005800	Heat shock protein DNAJ - putative	0	1	1	3	4	3	0	26228193	174262630	778768200	728832000	731417100	6.68303e+07	746339100	11.1677	Heat-shock, chaperones and chaperonins
TRAP1	LINF_330033000	Heat shock protein - putative	2	0	0	10	5	9	99894510	0	0	583098600	500080000	800022300	33298170	6.27734e+08	18.8519	Heat-shock, chaperones and chaperonins
UBL	LINF_130012200	ubiquitin-like protein	0	0	0	6	3	5	0	0	0	654679200	431792000	580790100	0	5.55754e+08	#DIV/0!	Proteasome related proteins
CDC48	LINF_270016900	vesicular transport protein (CDC48 homologue) - puta	0	0	0	6	3	7	0	0	0	773501400	163872000	583763700	0	507045700	#DIV/0!	Cytoskeleton and Transport
NTF2L-2	LINF_210009700	Nuclear transport factor 2 (NTF2-like) domain containing protein	0	1	1	8	2	5	0	63267660	147653090	364602210	212576000	552434700	7.03069e+07	3.76538e+08	5.35563	Uncharacterized with defined domains - Abundant
ORLP	LINF_130012100	Oxidoreductase-like protein	0	0	0	3	4	3	0	0	0	206949330	460992000	397294200	0	355078510	#DIV/0!	Metabolic Enzymes - >EIF4G3
PABP3	LINF_250005800	poly(A)-binding protein 3	1	1	0	5	4	3	11493561	15418003	0	323880270	427120000	303838200	8.97052e+06	3.51613e+08	39.1965	RNA-binding proteins
RPL30	LINF_350007500	60S ribosomal protein L30	0	0	0	1	2	2	0	0	0	216888420	317120000	385753800	0	3.06587e+08	#DIV/0!	Ribosomal proteins
	LINF_190005100	hypothetical protein - conserved	1	0	0	4	2	3	5.85032e+07	0	0	396362610	140902400	176617680	1.95011e+07	2.37961e+08	12.2024	Uncharacterized proteins - Abundant
ARF	LINF_310036600	ADP-ribosylation factor - putative	1	0	0	4	0	3	49412091	0	0	160358100	0	548788500	16470697	236382200	14.3517	Metabolic Enzymes - Abundant
ALBA 3	LINF_340031800	Alba - putative	0	0	0	1	2	4	0	0	0	114497040	199312000	379505700	0	2.31105e+08	#DIV/0!	RNA-binding proteins
HSP60-2	LINF_320024300	Chaperonin HSP60 - mitochondrial precursor	0	0	0	5	2	3	0	0	0	401753100	76012800	209408700	0	229058200	#DIV/0!	Heat-shock, chaperones and chaperonins
	LINF_200021500	hypothetical protein - conserved	0	0	0	3	2	2	0	0	0	247643340	298080000	134019090	0	226580810	#DIV/0!	Uncharacterized proteins - >EIF4G3
GRIP	LINF_110005600	GRIP domain containing protein - putative	0	0	0	2	0	2	0	0	0	202273050	0	358371900	0	186881650	#DIV/0!	Uncharacterized with defined domains - Stationary
ERBP1	LINF_320005100	EnigmRBP1	0	0	0	3	2	3	0	0	0	178193400	154268800	216170100	0	1.82877e+08	#DIV/0!	RNA-binding proteins
MONO	LINF_060018400	Monooxygenase, putative	0	0	0	5	1	2	0	0	0	280070070	71164800	180274500	0	177169790	#DIV/0!	Metabolic Enzymes - Exponential
THIL	LINF_330025200	Thiamine biosynthesis-like protein	0	0	0	6	2	3	0	0	0	303842490	72201600	154073190	0	176705760	#DIV/0!	Metabolic Enzymes - Stationary
MRP2/ gBP25	LINF_090018500	mitochondrial RNA binding protein 2	0	0	0	4	2	2	0	0	0	211178730	120393600	196470000	0	176014110	#DIV/0!	RNA-binding proteins
MAPL	LINF_320029100	Membrane associated protein-like protein	0	0	0	5	0	3	0	0	0	240656850	0	234631200	0	158429350	#DIV/0!	Other proteins
RRP6	LINF_340037900 LINF_340037400	Ribosomal RNA processing protein 6	0	0	0	5	1	3	0	0	0	286019160	6496480	182133000	0	1.58216e+08	#DIV/0!	Other RNA related proteins
	LINF_220008000	hypothetical protein - conserved	0	0	0	5	1	3	0	0	0	218588160	47449600	169716450	0	1.45251e+08	#DIV/0!	Uncharacterized proteins - Abundant
	LINF_250018800	Hypothetical protein - conserved	0	0	0	5	2	3	0	0	0	228016530	31513600	144616080	0	1.34715e+08	#DIV/0!	Uncharacterized proteins - Undefined
CYSB	LINF_170008800	Cystathionine beta-synthase	0	0	0	2	2	2	0	0	0	158594520	77699200	146614410	0	1.27636e+08	#DIV/0!	Metabolic Enzymes - Exponential
XAB1	LINF_130018000	XPA-interacting protein	0	0	0	2	1	3	0	0	0	185147970	8302720	121742370	0	1.05064e+08	#DIV/0!	DNA related proteins
NOT11	LINF_230005100	NOT complex subunit 11	0	0	0	3	0	2	0	0	0	254897160	0	15022167	0	89973109	#DIV/0!	Other RNA related proteins
OIVDHα	LINF_210022900	2-oxoisovalerate dehydrogenase alpha subunit - putative	0	0	0	4	2	2	0	0	0	124049100	91606400	52807950	0	8.94878e+07	#DIV/0!	Metabolic Enzymes - Exponential
HAD	LINF_360069000	Haloacid dehalogenase-like hydrolase - putative	0	0	0	2	2	1	0	0	0	89336100	46742400	119825460	0	85301320	#DIV/0!	Metabolic Enzymes - Abundant
MRP1/ gBP21	LINF_270017500	mitochondrial RNA binding protein 1	0	0	0	3	1	2	0	0	0	79600500	90401600	84432540	0	8.48115e+07	#DIV/0!	RNA-binding proteins
PFR1D	LINF_160020400 LINF_160020300 LINF_160020200	paraflagellar rod protein 1D - putative	0	0	0	3	0	2	0	0	0	140755230	0	82620060	0	74458430	#DIV/0!	Cytoskeleton and Transport
VSP1	LINF_110007000	Acidocalcisomal pyrophosphatase	0	0	0	2	0	2	0	0	0	135931320	0	64445700	0	66792340	#DIV/0!	Metabolic Enzymes - Undefined
HSP70	LINF_290018300	Hsp70 protein/TPR repeat/Tetratricopeptide repeat - putative	0	0	0	4	2	2	0	0	0	115694040	32166400	41687040	0	6.31825e+07	#DIV/0!	Heat-shock, chaperones and chaperonins
POMP10	LINF_090016900	Present in the outer mitochondrial membrane proteome 10	0	0	0	3	0	3	0	0	0	122600730	0	58833030	0	60477920	#DIV/0!	Other proteins
GDH	LINF_150018300	Glutamate dehydrogenase	0	1	0	3	2	1	0	7124590	0	76133190	43206400	12556203	2.37486e+06	4.39653e+07	18.5128	Metabolic Enzymes - >EIF4G4
UCHL	LINF_240009000	ubiquitin carboxyl-terminal hydrolase - putative	0	1	1	2	1	2	0	16083308	9612727	27802719	10327200	69691980	8565345	35940633	4.19605	Proteasome related proteins

## Sheet: LdiG3 96h >4 2 peptides
PROTEINS CO-PRECIPITATED WITH THE TAGGED EIF4G3 AT THE 96HS TIME POINT (proteins with enrichment ratios greater than 4 and represented by at least two peptides in two of the replicates from either of the tagged eIF4Gs from any of the time points )
Protein Names	Protein IDs	Fasta headers	Unique peptides LdiWT			Unique peptides EIF4G3			Intensity LdiWT			Intensity EIF4G3			Average IP LdiWT	Average IP EIF4G3	Enrichment Ratio EIF4G3/ LdiWT	Categorization
			IP1	IP2	IP3	IP1	IP2	IP3	IP1	IP2	IP3	IP1	IP2	IP3
EIF4G3	LINF_160022100	eukaryotic translation initiation factor 4 gamma	0	0	0	16	17	16	0	0	0	3.7948e+10	2.5285e+10	31102400000	0	3.14451e+10	#DIV/0!	Translation initiation factors
PABP1	LINF_350055900	polyadenylate-binding protein 1	1	1	1	14	18	17	90872330	80237520	4.36004e+07	1.26735e+10	1.19815e+10	1.44501e+10	7.15701e+07	1.3035e+10	182.13	RNA-binding proteins
EIF4E4	LINF_300009600	eukaryotic translation initiation factor 4E - putative	0	0	0	12	13	13	0	0	0	1.2849e+10	7839470000	1.10873e+10	0	1.05919e+10	#DIV/0!	Translation initiation factors
EIF4AI	LINF_010012900 LINF_010012800	eukaryotic initiation factor 4a - putative	3	3	5	9	10	10	314759700	562516100	1.82091e+09	7765296000	7.65697e+09	6703830000	8.99395e+08	7.37537e+09	8.20036	Translation initiation factors
TCP-1β	LINF_270019000	T-complex protein 1 - beta subunit - putative	9	5	4	18	16	19	1493133900	378285400	2.3023e+08	6359760000	4139976000	5776540000	7.0055e+08	5.42543e+09	7.74453	Heat-shock, chaperones and chaperonins
ZC3H41	LINF_270019700	KH domain containing protein - putative	1	2	2	12	11	14	53534080	389398800	4.25652e+08	2466706000	2900582000	3117030000	2.89528e+08	2828106000	9.76798	RNA-binding proteins
RBP23	LINF_170011800	RNA-binding protein - putative	0	0	0	7	7	6	0	0	0	3104134000	2373960000	2459660000	0	2645918000	#DIV/0!	RNA-binding proteins
NDPK	LINF_320036800 LINF_320036700	Nucleoside diphosphate kinase b	0	0	2	1	7	3	0	0	7.27994e+08	150874900	6238288000	310863000	2.42665e+08	2.23334e+09	9.20341	Metabolic Enzymes -Ribosomal
HSP60-1	LINF_300033500	Chaperonin HSP60/CNP60 - putative	0	1	1	4	8	12	0	27181166	79696610	853860700	1453430000	3495940000	3.56259e+07	1.93441e+09	54.2978	Heat-shock, chaperones and chaperonins
PGKB/C	LINF_200006100 LINF_200006000	Phosphoglycerate kinase B or C	1	0	0	5	7	8	84462500	0	0	1742763000	1093394000	1904140000	2.81542e+07	1580099000	56.1231	Metabolic Enzymes - Abundant
TCP-1θ	LINF_360081100	T-complex protein 1 - theta subunit - putative	2	0	5	13	11	8	305090200	0	4.72793e+08	1633258000	1161138000	1227660000	2.59294e+08	1.34069e+09	5.17052	Heat-shock, chaperones and chaperonins
TCP-1δ	LINF_210018500	T-complex protein 1 - delta subunit - putative	5	1	3	6	11	8	342160500	92511380	2.54461e+08	1476563000	1385394000	1136380000	2.29711e+08	1332779000	5.80199	Heat-shock, chaperones and chaperonins
ENO	LINF_140018000	Enolase	0	0	6	3	12	5	0	0	4.61056e+08	114034030	2500177000	249263000	1.53685e+08	9.54491e+08	6.21069	Metabolic Enzymes -Ribosomal
CYPA	LINF_250014900	Cyclophilin type peptidyl-prolyl cis-trans isomerase	0	0	1	0	5	2	0	0	315978600	0	2418417000	245812000	105326200	8.88076e+08	8.43168	Metabolic Enzymes -Ribosomal
SUCLG2	LINF_360037500	Succinyl-CoA ligase [GDP-forming] beta-chain - putative	0	0	2	2	5	7	0	0	2.2218e+08	321884200	488618200	1440180000	7.406e+07	7.50227e+08	10.13	Metabolic Enzymes - Abundant
HSP60-2	LINF_320024300	Chaperonin HSP60 - mitochondrial precursor	1	1	0	3	7	8	10744795	4951910	0	181548400	408128400	1351490000	5232235	647055600	123.667	Heat-shock, chaperones and chaperonins
CDC48	LINF_270016900	Vesicular transport protein (CDC48 homologue) - puta	0	0	0	7	4	5	0	0	0	1139360200	267158100	454748000	0	620422100	#DIV/0!	Cytoskeleton and Transport
RPL30	LINF_350007500	60S ribosomal protein L30	0	0	0	2	3	2	0	0	0	489662800	621952700	523075000	0	5.44897e+08	#DIV/0!	Ribosomal proteins
ALBA 3	LINF_340031800	Alba - putative	0	0	0	3	7	5	0	0	0	86563400	925056000	521514000	0	5.11044e+08	#DIV/0!	RNA-binding proteins
RPS3A	LINF_350009300; LINF_350009200	40S ribosomal protein S3A - putative	0	0	1	1	5	3	0	0	318506300	41274310	1163693000	200445000	1.06169e+08	468470770	4.41251	Ribosomal proteins
THIL	LINF_330025200	Thiamine biosynthesis-like protein	1	1	1	6	6	5	4816809	4125466	3.13113e+06	486686200	384768400	416871000	4.02447e+06	4.29442e+08	106.708	Metabolic Enzymes - Stationary
ADOHCY	LINF_360048000	S-adenosylhomocysteine hydrolase	0	0	2	0	9	2	0	0	135537850	0	1161795000	65349900	4.51793e+07	409048300	9.05389	Metabolic Enzymes -Ribosomal
ORLP	LINF_130012100	Oxidoreductase-like protein	0	0	0	4	4	4	0	0	0	313462600	374358600	397950000	0	3.61924e+08	#DIV/0!	Metabolic Enzymes - >EIF4G3
GRIP	LINF_110005600	GRIP domain containing protein - putative	0	0	0	2	2	2	0	0	0	542225200	387330700	156156000	0	3.61904e+08	#DIV/0!	Uncharacterized with defined domains - Stationary
ATG24	LINF_350029500	Autophagy-related protein 24	0	0	1	4	3	3	0	0	2596930	577182100	218642300	252224000	865643	3.49349e+08	403.572	Other proteins
ARF	LINF_310036600	ADP-ribosylation factor - putative	0	0	0	1	4	2	0	0	0	159078700	512985600	344680000	0	3.38915e+08	#DIV/0!	Metabolic Enzymes - Abundant
AEK1	LINF_250030600	AGC family serine/threonine kinase - putative	0	0	0	3	4	4	0	0	0	262219100	478069700	266035000	0	3.35441e+08	#DIV/0!	Protein Kinases and related
RPL9	LINF_300039100; LINF_210018100	60S ribosomal protein L9 - putative	1	0	1	2	6	3	151545530	0	82188890	216541600	574860400	179452000	7.79115e+07	323618000	4.15366	Ribosomal proteins
SNAP	LINF_020008100	Soluble NSF attachment protein - SNAP - putative	0	0	0	4	4	4	0	0	0	313232700	114420200	512876000	0	3.1351e+08	#DIV/0!	Other proteins
HAD	LINF_360069000	Haloacid dehalogenase-like hydrolase - putative	0	0	0	3	3	3	0	0	0	424976200	203451000	213059000	0	280495400	#DIV/0!	Metabolic Enzymes - Abundant
ALBA 1	LINF_130009400	Alba - putative	1	1	0	0	2	2	0	0	0	0	484216300	350392000	0	2.78203e+08	#DIV/0!	RNA-binding proteins
RPN6	LINF_020008700	Proteasome regulatory non-ATPase subunit 6 - putative	0	0	1	4	6	6	0	0	3.02712e+07	309977800	233673000	264950000	1.00904e+07	269533600	26.7119	Proteasome related proteins
RPL18A	LINF_350010700; LINF_320014400	60S ribosomal protein L18a - putative	0	1	1	0	3	3	0	13096313	6.15068e+07	0	570042400	151627000	2.48677e+07	2.40556e+08	9.67344	Ribosomal proteins
4CL	LINF_190015300	4-coumarate:coa ligase-like protein	0	0	0	3	1	2	0	0	0	223474900	159731300	264390000	0	215865400	#DIV/0!	Metabolic Enzymes - Stationary
NTF2L-2	LINF_210009700	Nuclear transport factor 2 (NTF2-like) domain containing protein	0	0	0	3	3	2	0	0	0	273605200	140722100	220633000	0	2.11653e+08	#DIV/0!	Uncharacterized with defined domains - Abundant
PABP3	LINF_250005800	poly(A)-binding protein 3	0	0	0	2	3	4	0	0	0	120013850	238534800	264663000	0	2.07737e+08	#DIV/0!	RNA-binding proteins
RPL6	LINF_330014100; LINF_150018200	60S ribosomal protein L6 - putative	0	0	0	0	3	2	0	0	0	0	522592400	88095000	0	2.03562e+08	#DIV/0!	Ribosomal proteins
HSLU1	LINF_150005800	ATP-dependent protease ATPase subunit HslU1 - putative	1	0	0	0	3	8	59855370	0	0	0	128151500	481873000	19951790	203341500	10.1916	Peptidases
EIF4E3	LINF_280032200	eukaryotic translation initiation factor 4E - putative	0	0	0	1	3	2	0	0	0	194725300	151460400	239498000	0	195227900	#DIV/0!	Translation initiation factors
HSP70	LINF_290018300	Hsp70 protein/TPR repeat/Tetratricopeptide repeat - putative	0	0	0	4	7	4	0	0	0	163749300	236753600	149905000	0	183469300	#DIV/0!	Heat-shock, chaperones and chaperonins
	LINF_330031700	hypothetical protein - conserved	0	0	0	2	1	2	0	0	0	158316400	90279100	295253000	0	1.81283e+08	#DIV/0!	Uncharacterized proteins - Abundant
BART	LINF_360020200	The ARF-like 2 binding protein - putative	0	0	0	2	2	1	0	0	0	252781100	204042300	72352000	0	176391800	#DIV/0!	Cytoskeleton and Transport
CHC	LINF_360022600	Clathrin heavy chain - putative	1	1	0	3	5	4	53175260	35222110	0	133910700	216926800	105126000	29465790	1.51988e+08	5.15811	Cytoskeleton and Transport
EIF4G4	LINF_360070500	eukaryotic translation initation factor 4 gamma - putative	0	0	0	2	3	3	0	0	0	179576100	42686750	215957000	0	1.46073e+08	#DIV/0!	Translation initiation factors
UBP1/2	LINF_250010200 LINF_250010100	RNA-binding protein - putative - UBP1	0	0	0	2	2	1	0	0	0	78875060	341296900	10755500	0	1.43642e+08	#DIV/0!	RNA-binding proteins
GDPMP	LINF_230006100	GDP-mannose pyrophosphorylase	0	0	1	2	4	3	0	0	2.34754e+07	123698300	178390100	108682000	7.82514e+06	1.36923e+08	17.4979	Metabolic Enzymes - Abundant
RPT2	LINF_130015900	Proteasome regulatory ATPase subunit 2 - putative	1	0	0	2	3	2	61654130	0	0	57039400	171265300	176827000	2.05514e+07	135043900	6.57104	Proteasome related proteins
HSP-DNAJ	LINF_220005800	Heat shock protein DNAJ - putative	0	0	0	2	2	1	0	0	0	190708100	110901600	103313000	0	1.34974e+08	#DIV/0!	Heat-shock, chaperones and chaperonins
	LINF_220008000	hypothetical protein - conserved	0	0	0	2	4	3	0	0	0	50729250	94754000	233744000	0	1.26409e+08	#DIV/0!	Uncharacterized proteins - Abundant
NOT11	LINF_230005100	NOT complex subunit 11	0	0	0	4	3	3	0	0	0	201380300	113631800	58870000	0	1.24627e+08	#DIV/0!	Other RNA related proteins
MRP2/ gBP25	LINF_090018500	mitochondrial RNA binding protein 2	0	0	0	1	4	2	0	0	0	51447990	241564300	70035000	0	1.21016e+08	#DIV/0!	RNA-binding proteins
HSP-DNAJ-J2	LINF_270032200	Heat shock protein DNAJ - putative	0	0	0	2	2	2	0	0	0	77928840	104718500	155764000	0	112803780	#DIV/0!	Heat-shock, chaperones and chaperonins
RPS27-1	LINF_360046400; LINF_180011200	40S ribosomal protein S27-1 - putative	0	0	0	0	2	2	0	0	0	0	224708600	109809000	0	1.11506e+08	#DIV/0!	Ribosomal proteins
OMP	LINF_160010700	Orotidine-5-phosphate decarboxylase/orotate phosphoribosyltransferase - putative	0	0	0	2	2	3	0	0	0	25131700	101251000	194621000	0	1.07001e+08	#DIV/0!	Metabolic Enzymes - >EIF4G4
RPN12	LINF_320017700	Proteasome regulatory non-ATP-ase subunit - putative	0	0	0	1	3	2	0	0	0	72376150	146839500	78855000	0	9.93569e+07	#DIV/0!	Proteasome related proteins
PPP	LINF_050005900	Phosphoprotein phosphatase - putative	0	0	0	3	3	4	0	0	0	128296300	37493530	109039000	0	91609610	#DIV/0!	Protein Kinases and related
HECT-D	LINF_320016600	HECT-domain (ubiquitin-transferase) - putative	0	1	1	4	5	4	0	3956309	8527043	120091290	51058390	26135200	4.16112e+06	6.57616e+07	15.8038	Proteasome related proteins
SDH1	LINF_240021800	Succinate dehydrogenase	0	0	0	0	2	2	0	0	0	0	49532690	132720000	0	6.07509e+07	#DIV/0!	Metabolic Enzymes - Exponential
HSP78	LINF_270033830 LINF_020012400	ATP-dependent Clp protease subunit, heat shock protein 78 (HSP78), putative	0	0	0	2	1	4	0	0	0	31838730	90899600	16312800	0	4.63504e+07	#DIV/0!	Heat-shock, chaperones and chaperonins
DUF4042	LINF_210015700	Domain of unknown function (DUF4042)/HEAT-like repeat - putative	0	0	0	2	2	1	0	0	0	84098630	14938720	33614000	0	4.42171e+07	#DIV/0!	Uncharacterized with defined domains - Stationary
GDH	LINF_150018300	Glutamate dehydrogenase	0	0	1	0	6	3	0	0	3.31644e+06	0	102893500	27696900	1.10548e+06	4.35301e+07	39.3767	Metabolic Enzymes - >EIF4G4
MRP1/ gBP21	LINF_270017500	mitochondrial RNA binding protein 1	0	0	0	1	2	2	0	0	0	18041100	83015600	23257500	0	4.14381e+07	#DIV/0!	RNA-binding proteins
	LINF_190011100	Hypothetical protein - conserved	0	0	0	2	2	3	0	0	0	62687680	20883840	38909500	0	4.0827e+07	#DIV/0!	Uncharacterized proteins - Undefined
PAN3	LINF_320012700	Pab1p-dependent poly(A) ribonuclease subunit, putative	0	0	0	2	3	1	0	0	0	55622490	45535940	12791100	0	3.79832e+07	#DIV/0!	Other RNA related proteins
	LINF_180007800	hypothetical protein - conserved	0	0	0	2	3	1	0	0	0	44640530	46844830	10084200	0	33856520	#DIV/0!	Uncharacterized proteins - Stationary
ME	LINF_240012800	Malic enzyme - putative	0	0	0	1	2	3	0	0	0	0	59754150	18676000	0	2.61434e+07	#DIV/0!	Metabolic Enzymes - Abundant
TPR	LINF_280032700	Tetratricopeptide repeat - putative	0	0	0	1	2	2	0	0	0	19472530	13121750	29465100	0	20686460	#DIV/0!	Uncharacterized with defined domains - Abundant
SRP68	LINF_340034000	signal recognition particle subunit SRP68, putative	0	0	0	2	1	2	0	0	0	35417910	6409546	12927600	0	1.82517e+07	#DIV/0!	Other proteins involved in translation
COG7	LINF_260019800	Golgi complex component 7 (COG7), putative	0	0	0	2	2	1	0	0	0	20260240	4809532	1753430	0	8.94107e+06	#DIV/0!	Other proteins
