# Supplementary material for: The related EIF4G3 and EIF4G4 initiation factors from Leishmania: dissimilar modes of action during translation revealed by a comparative proteomic approach
Source: Parasit Vectors. 2026 Mar 4;19:153. doi: 10.1186/s13071-026-07297-1 (PMC13067578; doi:10.1186/s13071-026-07297-1)
Supplement: Supplementary file 9 — Additional file 9. [file 13071_2026_7297_MOESM9_ESM.xlsx]

## Sheet: LdiG4 24h >4 2 peptides
PROTEINS CO-PRECIPITATED WITH THE TAGGED EIF4G4 AT THE 24HS TIME POINT (proteins with enrichment ratios greater than 4 and represented by at least two peptides in two of the replicates from either of the tagged eIF4Gs from any of the time points )
Protein Names	Protein IDs	Fasta headers	Unique peptides LdiWT		Unique peptides EIF4G4			Intensity LdiWT		Intensity EIF4G4			Average IP LdiWT	Average IP EIF4G4	Enrichment Ratio EIF4G4/ LdiWT	Categorization
			IP2	IP3	IP1	IP2	IP3	IP2	IP3	IP1	IP2	IP3
EIF4G4	LINF_360070500	eukaryotic translation initation factor 4 gamma - putative	1	0	30	32	29	48527500	0	5.09491e+10	3.98916e+10	4.75949e+10	24263750	4.61452e+10	1901.82	Translation initiation factors
EIF4E3	LINF_280032200	eukaryotic translation initiation factor 4E - putative	1	0	9	10	9	38420150	0	9120207000	8712018000	10439568000	19210075	9423931000	490.572	Translation initiation factors
PGKB/C	LINF_200006100 LINF_200006000	Phosphoglycerate kinase B or C	0	0	15	13	14	0	0	5225566000	4854780000	4190400000	0	4.75692e+09	#DIV/0!	Metabolic Enzymes - Abundant
ACS3	LINF_010010300 LINF_010010000	Fatty acyl CoA synthetase 3	0	0	11	11	9	0	0	1906663000	2267370000	1919664000	0	2.03123e+09	#DIV/0!	Metabolic Enzymes - Exponential
HSP60-1	LINF_300033500	Chaperonin HSP60 - mitochondrial precursor	1	0	12	8	3	33454600	0	2886057000	1567062000	1028275200	16727300	1827131400	109.231	Heat-shock, chaperones and chaperonins
ZC3H41	LINF_270019700	KH domain containing protein - putative	1	2	10	16	12	80741300	199762200	725969200	2309202000	1923840000	140251750	1.653e+09	11.786	RNA-binding proteins
P23	LINF_350050500	Co-chaperone protein P23	1	1	4	4	4	40979300	2.56851e+08	872711500	1346058000	1927440000	148914950	1.38207e+09	9.28093	Heat-shock, chaperones and chaperonins
ECI	LINF_310030700	3 -2-trans-enoyl-CoA isomerase - mitochondrial precursor - putative	1	0	2	2	2	106412700	0	1185558800	748099800	656611200	53206350	8.63423e+08	16.2278	Metabolic Enzymes - Abundant
PABP3	LINF_250005800	poly(A)-binding protein 3	2	2	9	10	5	43204750	93653060	760343900	913147200	693936000	68428905	7.89142e+08	11.5323	RNA-binding proteins
HSP-DNAJ	LINF_220005800	Heat shock protein DNAJ - putative	1	1	3	5	4	49209000	36772340	415234700	902550600	999878400	42990670	7.72555e+08	17.9703	Heat-shock, chaperones and chaperonins
ME	LINF_240012800	malic enzyme - putative	0	0	6	8	5	0	0	539848200	583128000	519307200	0	547427800	#DIV/0!	Metabolic Enzymes - Abundant
UBL	LINF_130012200	ubiquitin-like protein	0	0	5	6	4	0	0	516676900	578314800	455068800	0	5.16687e+08	#DIV/0!	Proteasome related proteins
SUCLG2	LINF_360037500	Succinyl-CoA ligase [GDP-forming] beta-chain - putative	0	0	5	4	2	0	0	712194300	411906600	153532800	0	425877900	#DIV/0!	Metabolic Enzymes - Abundant
ALBA 1	LINF_130009400	Alba - putative	0	1	3	3	2	0	84934040	249379900	531858600	363715200	42467020	3.81651e+08	8.987	RNA-binding proteins
CYSB	LINF_170008800	cystathionine beta-synthase	0	0	2	3	2	0	0	254161500	426484800	396518400	0	359054900	#DIV/0!	Metabolic Enzymes - Exponential
CLRP	LINF_340011100	leucine-rich repeat protein - putative	0	0	2	5	2	0	0	169885800	371561400	439041600	0	326829600	#DIV/0!	Uncharacterized with defined domains - Exponential
EIF2α	LINF_030014900	eukaryotic translation initiation factor 2 alpha subunit	2	1	4	7	4	76595900	6833262	179907700	435430800	364248000	41714581	3.26529e+08	7.82769	Translation initiation factors
RRP6	LINF_340037900 LINF_340037400	Ribosomal RNA processing protein 6	2	1	8	7	2	15520810	16859840	498996100	332778600	133930080	16190325	3.21902e+08	19.8823	Other RNA related proteins
TBC-1	LINF_330032500; LINF_300008300	Rab-GTPase-TBC domain containing protein - putative	1	0	6	6	6	37433150	0	188581300	319901400	418089600	18716575	3.08857e+08	16.5018	Cytoskeleton and Transport
ARF	LINF_310036600	ADP-ribosylation factor - putative	3	0	4	5	2	112308850	0	312847300	414502200	193852800	56154425	3.07067e+08	5.46827	Metabolic Enzymes - Abundant
KH1	LINF_360068400	Flagellum targeting protein kharon1 - putative	1	0	5	6	4	40206150	0	226959200	384426000	204062400	20103075	2.71816e+08	13.5211	Cytoskeleton and Transport
CDC48	LINF_270016900	Vesicular transport protein (CDC48 homologue) - puta	0	0	6	9	3	0	0	230420300	463251600	108819360	0	2.67497e+08	#DIV/0!	Cytoskeleton and Transport
RPL30	LINF_350007500	60S ribosomal protein L30	0	0	3	3	1	0	0	312972400	312820200	139373280	0	2.55055e+08	#DIV/0!	Ribosomal proteins
MRP2/ gBP25	LINF_090018500	mitochondrial RNA binding protein 2	0	0	4	2	4	0	0	279306600	137730600	328564800	0	248534000	#DIV/0!	RNA-binding proteins
FKBP	LINF_190021700	FK506-binding protein (FKBP)-type peptidyl-prolyl isomerase - putative	1	0	3	3	1	41667850	0	251214700	302841000	137334240	20833925	2.30463e+08	11.0619	Metabolic Enzymes
OMP	LINF_160010700	orotidine-5-phosphate decarboxylase/orotate phosphoribosyltransferase - putative	1	0	7	5	2	25897000	0	272759700	157865400	255283200	12948500	228636100	17.6573	Metabolic Enzymes - >EIF4G4
	LINF_220008000	hypothetical protein - conserved	1	0	5	7	1	26068550	0	294068400	385219800	0	13034275	226429400	17.3718	Uncharacterized proteins - Abundant
NOT11	LINF_230005100	NOT complex subunit 11	0	0	7	4	1	0	0	315780200	340515000	15904800	0	2.24067e+08	#DIV/0!	Other RNA related proteins
PAH	LINF_280018600	Phenylalanine-4-hydroxylase	1	1	4	4	2	3026095	4258384	280015500	210823200	161812800	3.64224e+06	217550500	59.7299	Metabolic Enzymes - Exponential
ALBA 3	LINF_340031800	Alba - putative	0	1	2	3	5	0	26577140	57819830	260442000	286675200	13288570	2.01646e+08	15.1744	RNA-binding proteins
PUF2	LINF_180019600	pumilio protein 2 - putative	0	0	3	4	1	0	0	174431100	359944200	67960800	0	200778700	#DIV/0!	RNA-binding proteins
CRK3	LINF_360011000	cdc2-related kinase 3 - putative	2	0	3	4	2	42426900	0	139472600	304768800	135361440	21213450	1.93201e+08	9.10747	Protein Kinases and related
HSP60-2	LINF_320024300	Chaperonin HSP60 - mitochondrial precursor	1	0	6	5	2	39494100	0	277110400	205833600	60873120	19747050	1.81272e+08	9.17972	Heat-shock, chaperones and chaperonins
MAPL	LINF_320029100	Membrane associated protein-like protein	0	0	4	3	1	0	0	281224800	186719400	71864640	0	179936280	#DIV/0!	Other proteins
PB5	LINF_230007100	Endoribonuclease L-PSP (pb5) - putative	0	0	2	2	2	0	0	119588650	177168600	186552000	0	1.61103e+08	#DIV/0!	DNA related proteins
STK	LINF_070015200	serine/threonine kinase - putative	1	0	3	3	1	37402600	0	243180500	186429600	24472800	18701300	1.51361e+08	8.09361	Protein Kinases and related
EIF2β	LINF_080010700	eukaryotic translation initiation factor 2 beta subunit	1	0	2	3	2	49928100	0	104294480	155988000	189792000	24964050	1.50025e+08	6.00963	Translation initiation factors
RPA	LINF_150008000	Replication Factor A 28 kDa subunit - putative	0	0	3	5	1	0	0	61180850	358369200	29988000	0	1.49846e+08	#DIV/0!	DNA related proteins
SNAP	LINF_020008100	Soluble NSF attachment protein - SNAP - putative	0	0	4	5	2	0	0	132273790	253990800	46117440	0	1.44127e+08	#DIV/0!	Other proteins
	LINF_060007800	hypothetical protein - conserved	1	0	2	1	2	21786850	0	158682400	69914880	194256000	10893425	1.40951e+08	12.9391	Uncharacterized proteins - Undefined
ABCF1	LINF_330008900	ATP-binding cassette sub-family F member 1 - putative	0	0	3	6	2	0	0	70050440	273079800	46424160	0	1.29851e+08	#DIV/0!	Other proteins involved in translation
HAD	LINF_360069000	Haloacid dehalogenase-like hydrolase - putative	0	0	3	3	3	0	0	149216500	172519200	63885600	0	1.2854e+08	#DIV/0!	Metabolic Enzymes - Abundant
EIF3L	LINF_360007700	eukaryotic translation initiation factor 3 subunit L	0	0	2	5	2	0	0	64440400	194607000	99210240	0	1.19419e+08	#DIV/0!	Translation initiation factors
MAPKK	LINF_350045500	MAP kinase kinase-like protein	0	1	0	2	3	0	13026020	0	37576980	319680000	6513010	119085660	18.2843	Protein Kinases and related
	LINF_300034100	hypothetical protein - conserved	0	0	3	5	0	0	0	127734050	225716400	0	0	1.17817e+08	#DIV/0!	Uncharacterized proteins - Exponential
G6PD	LINF_350038800	6-phosphogluconate dehydrogenase - decarboxylating - putative	0	0	5	3	1	0	0	71710100	158092200	115401600	0	1.15068e+08	#DIV/0!	Metabolic Enzymes - >EIF4G4
STRAP	LINF_270018900	Serine-threonine kinase receptor-associated protein	1	0	4	4	1	44436150	0	92632380	152573400	82457280	22218075	109221020	4.91586	Protein Kinases and related
PUF10	LINF_110009600	pumilio protein 10 - putative	0	0	3	7	1	0	0	73272460	226321200	25361280	0	1.08318e+08	#DIV/0!	RNA-binding proteins
HSP-DNAJ-J2	LINF_270032200	Heat shock protein DNAJ - putative	0	1	2	4	1	0	44047040	102494430	167756400	47445120	22023520	105898650	4.80843	Heat-shock, chaperones and chaperonins
ERBP1	LINF_320005100	EnigmRBP1	0	0	3	3	1	0	0	71619750	168310800	57928320	0	99286290	#DIV/0!	RNA-binding proteins
GDH	LINF_150018300	glutamate dehydrogenase	0	0	4	6	2	0	0	135438820	122465700	32273280	0	9.67259e+07	#DIV/0!	Metabolic Enzymes - >EIF4G4
	LINF_250018800	Hypothetical protein - conserved	1	0	3	3	3	20459335	0	99654660	73731420	108084960	1.02297e+07	93823680	9.17172	Uncharacterized proteins - Undefined
VSP1	LINF_110007000	acidocalcisomal pyrophosphatase	2	0	2	4	1	42875750	0	93356570	155244600	19379520	21437875	8.93269e+07	4.16678	Metabolic Enzymes - Undefined
NRBD	LINF_320013000	RNA binding protein - putative	0	0	3	4	0	0	0	48246900	214779600	0	0	87675500	#DIV/0!	Ribosomal proteins
ALDH2	LINF_250017300	Aldehyde dehydrogenase - mitochondrial precursor	0	0	3	3	2	0	0	95376240	69146280	95957280	0	86826600	#DIV/0!	Metabolic Enzymes - Exponential
OIVDHα	LINF_210022900	2-oxoisovalerate dehydrogenase alpha subunit - putative	0	0	4	3	2	0	0	124962390	34563060	100130400	0	86551950	#DIV/0!	Metabolic Enzymes - Exponential
EIF3B	LINF_170020200	eukaryotic translation initiation factor 3 subunit B	0	0	4	4	1	0	0	142655700	113616720	0	0	85424140	#DIV/0!	Translation initiation factors
ERF1-MTASE	LINF_320027000	eRF1 methyltransferase catalytic subunit - putative	0	0	4	3	1	0	0	79174400	99187200	73948320	0	8.41033e+07	#DIV/0!	Other proteins involved in translation
UBP1/2	LINF_250010200 LINF_250010100	RNA-binding protein - putative - UBP1	1	0	2	1	2	25572700	0	90625220	134089200	19033920	12786350	8.12494e+07	6.35439	RNA-binding proteins
EIF3K	LINF_320028100	eukaryotic translation initiation factor 3 subunit K	1	0	2	2	0	21216505	0	102719610	131770800	0	1.06083e+07	78163470	7.36818	Translation initiation factors
SDH1	LINF_240021800	Succinate dehydrogenase	1	0	3	2	0	32343050	0	148271300	86090760	0	16171525	7.81207e+07	4.83076	Metabolic Enzymes - Exponential
	LINF_350014600	hypothetical protein - conserved	0	1	3	6	3	0	11282216	26134780	154463400	53555040	5641108	7.80511e+07	13.8361	Uncharacterized proteins - Exponential
ENO	LINF_140018000	enolase	3	0	5	4	1	19991215	0	71507160	142531200	18793440	9.99561e+06	77610600	7.76447	Metabolic Enzymes - Ribosomal
	LINF_090009700	hypothetical protein - conserved	0	0	2	3	2	0	0	32024210	115742340	84830400	0	7.75323e+07	#DIV/0!	Uncharacterized proteins - Abundant
PK53	LINF_060017600	protein kinase - putative	0	0	3	2	0	0	0	187663900	44348220	0	0	7.73374e+07	#DIV/0!	Protein Kinases and related
RBP38	LINF_240017400	RNA-binding protein 38 - putative	0	0	1	3	2	0	0	8827056	125018460	90273600	0	74706372	#DIV/0!	RNA-binding proteins
RPL10	LINF_040014500; LINF_040012600	60S ribosomal protein L10 - putative	1	0	2	3	0	31936500	0	94868890	117337500	0	15968250	7.07355e+07	4.42976	Ribosomal proteins
XAB1	LINF_130018000	XPA-interacting protein	0	0	3	2	1	0	0	89663340	82821060	37575360	0	70019920	#DIV/0!	DNA related proteins
CHC	LINF_360022600	Clathrin heavy chain - putative	0	0	0	3	6	0	0	0	33148080	176184000	0	69777360	#DIV/0!	Cytoskeleton and Transport
MONO	LINF_060018400	Monooxygenase, putative	0	0	6	3	0	0	0	167731300	36736560	0	0	6.8156e+07	#DIV/0!	Metabolic Enzymes - Exponential
CS	LINF_180012100 LINF_180012200	citrate synthase - putative	0	0	4	3	2	0	0	105298060	19490940	78346080	0	6.77117e+07	#DIV/0!	Metabolic Enzymes - >EIF4G4
SPPS	LINF_150018400	solanesyl-diphosphate synthase - putative	1	0	3	4	1	5050620	0	86499700	95602500	13629168	2525310	6.52438e+07	25.836	Metabolic Enzymes - Exponential
EIF3C	LINF_360081900	eukaryotic translation initiation factor 3 subunit C	0	0	3	3	0	0	0	54191930	138247200	0	0	6.41464e+07	#DIV/0!	Translation initiation factors
RPL3	LINF_340035700; LINF_340035600; LINF_320038800	60S ribosomal protein L3 - putative	1	0	2	3	0	24393000	0	79332860	108150840	0	12196500	6.24946e+07	5.12398	Ribosomal proteins
	LINF_110013900	hypothetical protein - conserved	0	1	2	6	3	0	0	13483417	146260800	27469440	0	6.24046e+07	#DIV/0!	Uncharacterized proteins - Undefined
EIF3A	LINF_170005000	eukaryotic translation initiation factor 3 subunit A	0	0	2	5	0	0	0	37349300	141409800	0	0	5.95864e+07	#DIV/0!	Translation initiation factors
MRP1/ gBP21	LINF_270017500	mitochondrial RNA binding protein 1	1	0	2	2	1	11698770	0	51275710	55437480	71560800	5849385	5.94247e+07	10.1591	RNA-binding proteins
GSH1	LINF_180022300	gamma-glutamylcysteine synthetase - putative	0	0	0	5	2	0	0	0	126441000	51832800	0	59424600	#DIV/0!	Metabolic Enzymes - Exponential
SCP2	LINF_230014600	3-ketoacyl-CoA thiolase - putative	0	0	2	3	1	0	0	45562810	69782580	59669280	0	5.83382e+07	#DIV/0!	Metabolic Enzymes - Ribosomal
CAP36	LINF_190017000	Cytoskeleton-associated protein 36 kDa	0	0	3	4	1	0	0	78730990	95499180	0	0	5.80767e+07	#DIV/0!	Cytoskeleton and Transport
CAP51V	LINF_220013200	Cytoskeleton associated protein 51V	0	1	7	4	0	0	24152240	89881570	83147400	0	12076120	5.76763e+07	4.77606	Cytoskeleton and Transport
	LINF_160020100	Hypothetical protein - conserved	0	0	2	2	0	0	0	68802220	103036500	0	0	5.72796e+07	#DIV/0!	Uncharacterized proteins - Undefined
GRAM	LINF_040007500	GRAM domain containing protein - putative	0	0	2	3	2	0	0	50159540	100316160	17003520	0	5.58264e+07	#DIV/0!	Uncharacterized with defined domains - Undefined
DED1/ Ded1-2	LINF_350036300	ATP-dependent RNA helicase - putative	0	1	2	5	1	0	7140062	15485990	134190000	8802000	3570031	5.2826e+07	14.7971	RNA-binding proteins
TWF	LINF_340028300	Twinfilin - putative	0	0	2	3	0	0	0	49652190	105960960	0	0	51871050	#DIV/0!	Other proteins
LACS	LINF_010009800	long-chain-fatty-acid-CoA ligase - putative	0	0	3	4	0	0	0	70008740	82002060	0	0	5.06703e+07	#DIV/0!	Metabolic Enzymes - Exponential
PAN3	LINF_320012700	Pab1p-dependent poly(A) ribonuclease subunit, putative	0	0	4	3	0	0	0	80044540	70318080	0	0	5.01209e+07	#DIV/0!	Other RNA related proteins
NDH2	LINF_360063500	NADH dehydrogenase - putative	1	0	3	4	0	0	0	63436820	85745520	0	0	4.97274e+07	#DIV/0!	Metabolic Enzymes - Exponential
RAB18	LINF_330026900	Small GTP-binding protein Rab18 - putative	0	0	2	2	1	0	0	50351360	81902520	9560880	0	4.72716e+07	#DIV/0!	Cytoskeleton and Transport
PFR1D	LINF_160020400 LINF_160020300 LINF_160020200	Paraflagellar rod protein 1D - putative	0	0	3	3	0	0	0	68994040	71963640	0	0	4.69859e+07	#DIV/0!	Cytoskeleton and Transport
HSP70	LINF_290018300	Hsp70 protein/TPR repeat/Tetratricopeptide repeat - putative	0	0	2	5	2	0	0	28750760	87834600	22703040	0	4.64295e+07	#DIV/0!	Heat-shock, chaperones and chaperonins
TPRD	LINF_340045900	TPR repeat - putative	0	0	2	2	0	0	0	67316310	70557480	0	0	45957930	#DIV/0!	Uncharacterized with defined domains - Exponential
	LINF_120009000	hypothetical protein - conserved	0	0	0	2	2	0	0	0	40608540	96069600	0	45559380	#DIV/0!	Uncharacterized proteins - >EIF4G4
GDPMP	LINF_230006100	GDP-mannose pyrophosphorylase	1	0	2	3	2	6894900	0	22276140	70091280	42301440	3447450	44889620	13.0211	Metabolic Enzymes - Abundant
ATPs	LINF_360039100	ATP synthase - putative	0	0	3	2	0	0	0	93687390	25288200	0	0	39658530	#DIV/0!	Metabolic Enzymes
CRAL/TRIO	LINF_300021700	CRAL/TRIO - N-terminal domain/CRAL/TRIO domain containing protein - putative	0	0	2	2	2	0	0	22830750	42706440	53239680	0	39592290	#DIV/0!	Uncharacterized with defined domains - Exponential
UBE4B	LINF_300015700	Ubiquitin conjugation factor E4 B - putative	0	0	4	4	0	0	0	31661420	78116220	0	0	3.65925e+07	#DIV/0!	Proteasome related proteins
	LINF_360015500	hypothetical protein - conserved	0	0	2	3	0	0	0	27342690	82085220	0	0	36475970	#DIV/0!	Uncharacterized proteins - Undefined
ABDiPEP	LINF_300009000	Alpha/beta hydrolase family/X-Pro dipeptidyl-peptidase (S15 family) - putative	0	0	2	4	0	0	0	25581560	72356760	0	0	3.26461e+07	#DIV/0!	Peptidases
NOP53	LINF_330033100	Nucleolar protein 53	0	0	2	3	1	0	0	29035710	58166640	0	0	29067450	#DIV/0!	DNA related proteins
VHSD	LINF_360060900	VHS domain containing protein - putative	0	0	2	3	0	0	0	6597913	70355880	0	0	2.56513e+07	#DIV/0!	Uncharacterized with defined domains - Exponential
KIN13-3	LINF_240011400	Kinesin-13 3 - putative	0	0	2	2	0	0	0	25463410	29432340	0	0	1.82986e+07	#DIV/0!	Cytoskeleton and Transport
RESC6	LINF_080016600	RNA-editing substrate binding complex protein	0	0	3	2	0	0	0	37231150	16887780	0	0	1.80396e+07	#DIV/0!	Other RNA related proteins
EIF3F	LINF_250022600	eukaryotic translation initiation factor 3 subunit F	1	0	2	2	0	6850015	0	24814280	28579320	0	3.42501e+06	1.77979e+07	5.19645	Translation initiation factors
	LINF_190011100	Hypothetical protein - conserved	0	0	2	3	0	0	0	30438220	21518280	0	0	1.73188e+07	#DIV/0!	Uncharacterized proteins - Undefined
TRYS	LINF_270025600	Trypanothione synthetase - putative	0	0	2	2	0	0	0	19168100	23601060	0	0	1.42564e+07	#DIV/0!	Metabolic Enzymes - >EIF4G4
RAB-GDIα	LINF_290029300	Rab-GDP dissociation inhibitor - putative	0	0	2	3	0	0	0	15291390	26293680	0	0	13861690	#DIV/0!	Cytoskeleton and Transport
PUREBP1	LINF_310020800	Purine-Responsive Element Binding Protein 1	0	0	0	2	2	0	0	0	3450132	22759200	0	8736444	#DIV/0!	DNA related proteins
	LINF_280026300	Hypothetical protein - conserved	0	0	0	2	2	0	0	0	4463928	21575520	0	8679816	#DIV/0!	Uncharacterized proteins - Exponential
	LINF_360057100	Hypothetical protein - conserved	0	0	2	2	0	0	0	8382951	7297038	0	0	5226663	#DIV/0!	Uncharacterized proteins - Exponential

## Sheet: LdiG4 48h >4 2 peptides
PROTEINS CO-PRECIPITATED WITH THE TAGGED EIF4G4 AT THE 48HS TIME POINT (proteins with enrichment ratios greater than 4 and represented by at least two peptides in two of the replicates from either of the tagged eIF4Gs from any of the time points )
Protein Names	Protein IDs	Fasta headers	Unique peptides LdiWT			Unique peptides EIF4G4			Intensity LdiWT			Intensity EIF4G4			Average IP LdiWT	Average IP EIF4G4	Enrichment Ratio EIF4G4/ LdiWT	Categorization
			IP1	IP2	IP3	IP1	IP2	IP3	IP1	IP2	IP3	IP1	IP2	IP3
EIF4G4	LINF_360070500	eukaryotic translation initation factor 4 gamma - putative	0	0	0	29	27	30	0	0	0	63899760000	7.74272e+10	68640210000	0	6.99891e+10	#DIV/0!	Translation initiation factors
EIF4E3	LINF_280032200	eukaryotic translation initiation factor 4E - putative	0	1	0	11	7	10	0	50966970	0	10515168000	18444032000	15500130000	16988990	1.48198e+10	872.317	Translation initiation factors
PGKB/C	LINF_200006100 LINF_200006000	Phosphoglycerate kinase B or C	0	0	0	14	12	16	0	0	0	3861408000	5080064000	6353883000	0	5.09845e+09	#DIV/0!	Metabolic Enzymes - Abundant
HSP60-1	LINF_300033500	Chaperonin HSP60 - mitochondrial precursor	1	1	0	9	3	8	43970703	128080020	0	3233616000	825472000	1342009800	57350241	1.80037e+09	31.3925	Heat-shock, chaperones and chaperonins
SUCLG2	LINF_360037500	Succinyl-CoA ligase [GDP-forming] beta-chain - putative	0	0	0	8	3	3	0	0	0	3501808000	501222400	208144200	0	1.40372e+09	#DIV/0!	Metabolic Enzymes - Abundant
ZC3H41	LINF_270019700	KH domain containing protein - putative	0	1	3	11	7	10	0	47720390	379073470	997971200	1374566400	1477539000	142264620	1.28336e+09	9.02093	RNA-binding proteins
PABP3	LINF_250005800	poly(A)-binding protein 3	1	1	0	7	5	6	11493561	15418003	0	835060800	1285529600	1205141100	8.97052e+06	1.10858e+09	123.58	RNA-binding proteins
HSP-DNAJ	LINF_220005800	Heat shock protein DNAJ - putative	0	1	1	3	4	6	0	26228193	174262630	393866400	912281600	973139700	6.68303e+07	7.59763e+08	11.3685	Heat-shock, chaperones and chaperonins
CDC48	LINF_270016900	vesicular transport protein (CDC48 homologue) - puta	0	0	0	10	4	7	0	0	0	1007831200	374860800	471123300	0	6.17938e+08	#DIV/0!	Cytoskeleton and Transport
NTF2L-2	LINF_210009700	Nuclear transport factor 2 (NTF2-like) domain containing protein	0	1	1	4	3	6	0	63267660	147653090	228784480	424908800	830010600	7.03069e+07	494567960	7.03441	Uncharacterized with defined domains - Abundant
HH2B	LINF_190005300; LINF_190005200; LINF_090020900; LINF_170019500	histone H2B	1	0	0	2	2	2	47428494	0	0	215618480	260403200	874735800	15809498	4.50252e+08	28.4799	DNA related proteins
ANC2	LINF_190006900; LINF_190006800	ADP- ATP carrier protein 1 - mitochondrial precursor - putative	2	2	0	4	3	3	166025490	89473360	0	416115200	395596800	462000600	8.51663e+07	4.24571e+08	4.9852	Other proteins
ARF	LINF_310036600	ADP-ribosylation factor - putative	1	0	0	4	2	3	49412091	0	0	349044000	231902720	648896100	16470697	4.09948e+08	24.8895	Metabolic Enzymes - Abundant
THIL	LINF_330025200	thiamine biosynthesis-like protein	0	0	0	9	2	4	0	0	0	769729600	211238400	223640100	0	4.01536e+08	#DIV/0!	Metabolic Enzymes - Stationary
TRAP1	LINF_330033000	Heat shock protein - putative	2	0	0	9	2	4	99894510	0	0	638788800	150451200	255195900	33298170	348145300	10.4554	Heat-shock, chaperones and chaperonins
KH1	LINF_360068400	flagellum targeting protein kharon1 - putative	0	0	0	5	2	4	0	0	0	216514000	152010240	371408100	0	2.46644e+08	#DIV/0!	Cytoskeleton and Transport
HAD	LINF_360069000	Haloacid dehalogenase-like hydrolase - putative	0	0	0	2	3	3	0	0	0	134267680	252277760	283142100	0	223229180	#DIV/0!	Metabolic Enzymes - Abundant
HSP70	LINF_290018300	Hsp70 protein/TPR repeat/Tetratricopeptide repeat - putative	0	0	0	7	2	5	0	0	0	361757600	117852160	185429100	0	221679620	#DIV/0!	Heat-shock, chaperones and chaperonins
GRIP	LINF_110005600	GRIP domain containing protein - putative	0	0	0	2	0	3	0	0	0	61333840	0	597050400	0	2.19461e+08	#DIV/0!	Uncharacterized with defined domains - Stationary
gGAPDH	LINF_300035200 LINF_300035100 LINF_300035000	glyceraldehyde 3-phosphate dehydrogenase - glycosomal	0	0	0	2	3	4	0	0	0	88190160	152716800	375483000	0	205463320	#DIV/0!	Metabolic Enzymes - >EIF4G4
ALBA 3	LINF_340031800	Alba - putative	0	0	0	1	3	4	0	0	0	18462328	243955200	332238300	0	1.98219e+08	#DIV/0!	RNA-binding proteins
NOP86	LINF_260024900	Nucleolar protein	1	1	0	3	1	2	17475930	34563340	0	91060000	55477760	444192300	1.73464e+07	196910020	11.3516	DNA related proteins
	LINF_220008000	hypothetical protein - conserved	0	0	0	5	2	3	0	0	0	238171200	130106880	208736400	0	192338160	#DIV/0!	Uncharacterized proteins - Abundant
HSP60-2	LINF_320024300	Chaperonin HSP60 - mitochondrial precursor	0	0	0	8	1	2	0	0	0	533020000	0	42786450	0	1.91935e+08	#DIV/0!	Heat-shock, chaperones and chaperonins
PFR1D	LINF_160020400 LINF_160020300 LINF_160020200	paraflagellar rod protein 1D - putative	0	0	0	5	1	3	0	0	0	321830400	31651840	177561300	0	1.77015e+08	#DIV/0!	Cytoskeleton and Transport
UBL	LINF_130012200	Ubiquitin-like protein	0	0	0	5	1	3	0	0	0	133629680	0	391937700	0	1.75189e+08	#DIV/0!	Proteasome related proteins
PPP	LINF_050005900	Phosphoprotein phosphatase - putative	1	1	0	5	2	4	88950240	10895284	0	267612000	27207680	199571400	3.32818e+07	1.64797e+08	4.95156	Protein Kinases and related
ERBP1	LINF_320005100	EnigmRBP1	0	0	0	4	1	2	0	0	0	224657200	147939840	117031410	0	1.63209e+08	#DIV/0!	RNA-binding proteins
	LINF_190005100	hypothetical protein - conserved	1	0	0	1	2	2	5.85032e+07	0	0	48501920	191160320	99111720	1.95011e+07	1.12925e+08	5.79069	Uncharacterized proteins - Abundant
MRP2/ gBP25	LINF_090018500	mitochondrial RNA binding protein 2	0	0	0	4	1	2	0	0	0	189929120	19296768	82807890	0	9.73446e+07	#DIV/0!	RNA-binding proteins
CAP36	LINF_190017000	Cytoskeleton-associated protein 36 kDa	0	0	0	3	0	3	0	0	0	129636960	0	158639100	0	96092020	#DIV/0!	Cytoskeleton and Transport
OMP	LINF_160010700	orotidine-5-phosphate decarboxylase/orotate phosphoribosyltransferase - putative	0	0	0	3	1	2	0	0	0	172635840	43082240	59730420	0	9.18162e+07	#DIV/0!	Metabolic Enzymes - >EIF4G4
MAPL	LINF_320029100	Membrane associated protein-like protein	0	0	0	2	0	2	0	0	0	64860240	0	208144200	0	91001480	#DIV/0!	Other proteins
SRD5A	LINF_250024400	3-oxo-5-alpha-steroid 4-dehydrogenase, putative	0	0	0	2	2	1	0	0	0	153820640	80309760	18829140	0	8.43198e+07	#DIV/0!	Metabolic Enzymes - Undefined
NOT11	LINF_230005100	NOT complex subunit 11	0	0	0	3	2	2	0	0	0	115668240	42449920	87410130	0	8.18428e+07	#DIV/0!	Other RNA related proteins
XAB1	LINF_130018000	XPA-interacting protein	0	0	0	2	2	1	0	0	0	123154880	66165760	19881000	0	69733880	#DIV/0!	DNA related proteins
KIFC1	LINF_190007400	C-terminal motor kinesin, putative	1	0	1	4	0	4	1.63225e+07	0	10635636	67286960	0	101907750	8986046	5.63982e+07	6.2762	Cytoskeleton and Transport
ABCF1	LINF_330008900	ATP-binding cassette sub-family F member 1 - putative	0	0	0	3	1	2	0	0	0	89946400	32632320	31168050	0	5.12489e+07	#DIV/0!	Other proteins involved in translation
RPL10	LINF_040014500; LINF_040012600	60S ribosomal protein L10 - putative	0	0	0	2	1	2	0	0	0	46764240	8792576	80258610	0	4.52718e+07	#DIV/0!	Ribosomal proteins
NOP56	LINF_100007300	Nucleolar protein 56 - putative	0	0	0	4	0	2	0	0	0	89763120	0	22313250	0	37358790	#DIV/0!	DNA related proteins
EIF3L	LINF_360007700	eukaryotic translation initiation factor 3 subunit L	0	0	0	1	2	2	0	0	0	16779864	38481920	41101500	0	3.21211e+07	#DIV/0!	Translation initiation factors
EIF2α	LINF_030014900	eukaryotic translation initiation factor 2 alpha subunit	0	0	0	2	1	2	0	0	0	50228000	4587264	24481830	0	2.64324e+07	#DIV/0!	Translation initiation factors
	LINF_100006200	hypothetical protein - conserved	0	0	0	2	0	2	0	0	0	16735552	0	30832470	0	1.5856e+07	#DIV/0!	Uncharacterized proteins - Undefined
PPDK	LINF_110016000	pyruvate phosphate dikinase - putative	0	0	0	2	0	2	0	0	0	4755768	0	18375120	0	7710296	#DIV/0!	Metabolic Enzymes -Ribosomal

## Sheet: LdiG4 96h >4 2 peptides
PROTEINS CO-PRECIPITATED WITH THE TAGGED EIF4G4 AT THE 96HS TIME POINT (proteins with enrichment ratios greater than 4 and represented by at least two peptides in two of the replicates from either of the tagged eIF4Gs from any of the time points )
Protein Names	Protein IDs	Fasta headers	Unique peptides LdiWT			Unique peptides EIF4G4			Intensity LdiWT			Intensity EIF4G4			Average IP LdiWT	Average IP EIF4G4	Enrichment Ratio EIF4G4/ LdiWT	Categorization
			IP1	IP2	IP3	IP1	IP2	IP3	IP1	IP2	IP3	IP1	IP2	IP3
EIF4G4	LINF_360070500	eukaryotic translation initation factor 4 gamma - putative	0	0	0	27	32	33	0	0	0	3.97561e+10	18106140000	8.1709e+09	0	2.2011e+10	#DIV/0!	Translation initiation factors
HSP83-3	LINF_330010000; LINF_330009900; LINF_330009800; LINF_330009500; LINF_330009400; LINF_330009300; LINF_330009200; LINF_330009100; LINF_330009000; LINF_330009600; LINF_330009700	Heat shock protein 83-17	4	5	7	13	21	28	603330200	1038888000	3.17975e+09	3620516000	1.17784e+10	5337100000	1.60732e+09	6.912e+09	4.30032	Heat-shock, chaperones and chaperonins
EIF4E3	LINF_280032200	eukaryotic translation initiation factor 4E - putative	0	0	0	6	7	8	0	0	0	9928098000	6.16785e+09	1.9507e+09	0	6.01555e+09	#DIV/0!	Translation initiation factors
TCP-1β	LINF_270019000	T-complex protein 1 - beta subunit - putative	9	5	4	16	23	25	1493133900	378285400	2.3023e+08	7613650000	3898440000	4381100000	7.0055e+08	5297730000	7.56225	Heat-shock, chaperones and chaperonins
TCP-1δ	LINF_210018500	T-complex protein 1 - delta subunit - putative	5	1	3	14	14	28	342160500	92511380	2.54461e+08	2647950000	2228655000	6.3712e+09	2.29711e+08	3.74927e+09	16.3217	Heat-shock, chaperones and chaperonins
NDPK	LINF_320036800 LINF_320036700	nucleoside diphosphate kinase b	0	0	2	2	8	9	0	0	7.27994e+08	186146440	5588700000	3.4715e+09	2.42665e+08	3.08212e+09	12.7011	Metabolic Enzymes -Ribosomal
TCP-1θ	LINF_360081100	T-complex protein 1 - theta subunit - putative	2	0	5	11	17	22	305090200	0	4.72793e+08	2292680200	2909283000	2.9178e+09	2.59294e+08	2.70659e+09	10.4383	Heat-shock, chaperones and chaperonins
CYPA	LINF_250014900	Cyclophilin type peptidyl-prolyl cis-trans isomerase	0	0	1	1	6	6	0	0	315978600	43792140	3410121000	2.0416e+09	105326200	1.83184e+09	17.392	Metabolic Enzymes -Ribosomal
ENO	LINF_140018000	enolase	0	0	6	0	12	13	0	0	4.61056e+08	0	2667522000	2.0234e+09	1.53685e+08	1.56364e+09	10.1743	Metabolic Enzymes -Ribosomal
RPS4	LINF_130017300; LINF_130017200	40S ribosomal protein S4 - putative	0	1	4	2	11	11	0	84916200	7.53931e+08	163832540	2488980000	1.4922e+09	2.79616e+08	1.38167e+09	4.94132	Ribosomal proteins
RPS3A	LINF_350009300; LINF_350009200	40S ribosomal protein S3A - putative	0	0	1	0	8	9	0	0	318506300	0	2172729000	1.6566e+09	1.06169e+08	1.27644e+09	12.0228	Ribosomal proteins
TRAP1	LINF_330033000	Heat shock protein 84, putative	2	1	0	12	9	18	91648220	10823285	0	1624457000	934674000	1164900000	3.41572e+07	1.24134e+09	36.3421	Heat-shock, chaperones and chaperonins
SUCLG2	LINF_360037500	Succinyl-CoA ligase [GDP-forming] beta-chain - putative	0	0	2	6	7	10	0	0	2.2218e+08	1165961600	1450527000	956300000	7.406e+07	1.19093e+09	16.0806	Metabolic Enzymes - Abundant
ADOHCY	LINF_360048000	S-adenosylhomocysteine hydrolase	0	0	2	0	9	13	0	0	135537850	0	1410591000	1416100000	4.51793e+07	9.4223e+08	20.8554	Metabolic Enzymes -Ribosomal
HSP60-1	LINF_300033500	Chaperonin HSP60 - mitochondrial precursor	0	1	1	4	6	14	0	27181166	79696610	871804200	540657000	1388200000	3.56259e+07	9.33554e+08	26.2043	Heat-shock, chaperones and chaperonins
ACT	LINF_040017600	Actin	1	1	3	2	7	7	64075000	89935650	4.28985e+08	508863600	1229007000	1.0153e+09	1.94332e+08	9.17724e+08	4.72246	Cytoskeleton and Transport
GDH	LINF_150018300	glutamate dehydrogenase	0	0	1	2	19	27	0	0	3.31644e+06	14339570	1326312000	1204600000	1.10548e+06	848417190	767.465	Metabolic Enzymes - >EIF4G4
HSP110	LINF_180019100	Heat shock protein 110 - putative	0	0	3	0	11	18	0	0	4.27117e+08	0	1516164000	910090000	1.42372e+08	8.08751e+08	5.68054	Heat-shock, chaperones and chaperonins
PGKB/C	LINF_200006100 LINF_200006000	Phosphoglycerate kinase B or C	1	0	0	4	6	13	84462500	0	0	935431200	590538000	820530000	2.81542e+07	782166400	27.7816	Metabolic Enzymes - Abundant
RPL18A	LINF_350010700; LINF_320014400	60S ribosomal protein L18a - putative	0	1	1	0	5	5	0	13096313	6.15068e+07	0	1188174000	1.0403e+09	2.48677e+07	7.42825e+08	29.871	Ribosomal proteins
NRBD	LINF_320013000	RNA binding protein - putative	0	0	0	0	9	11	0	0	0	0	1056159000	1170200000	0	7.4212e+08	#DIV/0!	Ribosomal proteins
AEK1	LINF_250030600	AGC family serine/threonine kinase - putative	0	0	0	4	7	13	0	0	0	182425340	794391000	1202400000	0	7.26405e+08	#DIV/0!	Protein Kinases and related
HHEDA	LINF_250027000	2 -4-dihydroxyhept-2-ene-1 -7-dioic acid aldolase - putative	0	0	0	0	4	6	0	0	0	0	1322958000	788470000	0	7.03809e+08	#DIV/0!	Metabolic Enzymes -Ribosomal
HSP78	LINF_270033830 LINF_020012400	ATP-dependent Clp protease subunit, heat shock protein 78 (HSP78), putative	0	0	0	5	7	19	0	0	0	728218000	400725000	957950000	0	695631000	#DIV/0!	Heat-shock, chaperones and chaperonins
RPL5	LINF_350023900; LINF_350023800; LINF_350023700	60S ribosomal protein L5 - putative	0	0	1	0	4	6	0	0	1.09245e+08	0	1277679000	804120000	3.6415e+07	693933000	19.0563	Ribosomal proteins
HMGS	LINF_240027300	3-hydroxy-3-methylglutaryl-CoA synthase - putative	0	0	0	1	9	11	0	0	0	30396180	1141998000	861130000	0	6.77841e+08	#DIV/0!	Metabolic Enzymes -Ribosomal
CP1	LINF_130005800	Carboxypeptidase - putative	0	0	0	0	11	16	0	0	0	0	1031277000	942150000	0	657809000	#DIV/0!	Peptidases
RPL1A	LINF_290016800; LINF_290016700; LINF_290016600	ribosomal protein L1a - putative	0	0	1	0	7	7	0	0	2.66874e+08	0	1367223000	528610000	8.89579e+07	6.31944e+08	7.10386	Ribosomal proteins
TC40L	LINF_140015400	tc40 antigen-like	4	2	4	9	4	16	136256070	70999890	151150020	907821400	132892500	838760000	119468660	626491300	5.24398	Other proteins
ALBA 3	LINF_340031800	Alba - putative	0	0	0	1	6	11	0	0	0	31633160	817518000	1.0214e+09	0	6.23517e+08	#DIV/0!	RNA-binding proteins
ADH	LINF_230009000	NADP-dependent alcohol dehydrogenase - putative	0	0	0	0	5	7	0	0	0	0	1251237000	606100000	0	6.19112e+08	#DIV/0!	Metabolic Enzymes -Ribosomal
RPS6	LINF_350025100; LINF_210027600	40S ribosomal protein S6 - putative	0	0	2	1	7	6	0	0	3.91101e+08	51579780	1241799000	535800000	1.30367e+08	609726260	4.677	Ribosomal proteins
RPL7A	LINF_070010600; LINF_070010500	60S ribosomal protein L7a - putative	1	1	2	1	4	5	35334450	50952790	2.27445e+08	62532260	1234233000	482760000	1.04577e+08	5.93175e+08	5.67212	Ribosomal proteins
PGF2S	LINF_310029700	prostaglandin f2-alpha synthase/D-arabinose dehydrogenase	0	0	0	0	6	10	0	0	0	0	900432000	735790000	0	5.45407e+08	#DIV/0!	Metabolic Enzymes -Ribosomal
EIF5A	LINF_250013100 LINF_250013000 LINF_250012900	eukaryotic initiation factor 5a - putative	0	0	2	0	3	5	0	0	1.85279e+08	0	902889000	720980000	6.17596e+07	5.4129e+08	8.76446	Other proteins involved in translation
RPL13	LINF_290032400; LINF_290032300	60S ribosomal protein L13 - putative	0	0	0	1	6	5	0	0	0	33055560	1108458000	456490000	0	5.32668e+08	#DIV/0!	Ribosomal proteins
OMP	LINF_160010700	orotidine-5-phosphate decarboxylase/orotate phosphoribosyltransferase - putative	0	0	0	3	6	14	0	0	0	262280400	375628500	933410000	0	5.23773e+08	#DIV/0!	Metabolic Enzymes - >EIF4G4
PB5	LINF_230007100	Endoribonuclease L-PSP (pb5) - putative	0	0	0	2	2	3	0	0	0	130383280	749931000	680020000	0	5.20111e+08	#DIV/0!	DNA related proteins
gGAPDH	LINF_300035200 LINF_300035100 LINF_300035000	glyceraldehyde 3-phosphate dehydrogenase - glycosomal	0	0	1	1	4	10	0	0	3.05465e+06	222336360	695565000	575130000	1.01822e+06	497677120	488.773	Metabolic Enzymes - >EIF4G4
ARF	LINF_310036600	ADP-ribosylation factor - putative	0	0	0	1	5	6	0	0	0	299135800	605826000	554940000	0	4.86634e+08	#DIV/0!	Metabolic Enzymes - Abundant
HSP60-2	LINF_320024300	Chaperonin HSP60 - mitochondrial precursor	1	1	0	7	5	15	10744795	4951910	0	765886200	111774000	555070000	5232235	4.77577e+08	91.2759	Heat-shock, chaperones and chaperonins
GRIP	LINF_110005600	GRIP domain containing protein - putative	0	0	0	2	2	2	0	0	0	769696200	302331900	305170000	0	4.59066e+08	#DIV/0!	Uncharacterized with defined domains - Stationary
ATPS	LINF_360039100	ATP synthase - putative	0	0	1	2	4	9	0	0	2.1632e+08	156804360	296606700	915820000	7.21065e+07	4.5641e+08	6.32967	Metabolic Enzymes - Stationary
RPS20	LINF_280015900; LINF_280015700	ribosomal protein S20 - putative	0	0	1	1	2	2	0	0	156966950	23069042	580827000	740590000	5.23223e+07	448162014	8.56541	Ribosomal proteins
RPS3	LINF_330016500; LINF_150017600	40S ribosomal protein S3 - putative	0	0	1	0	6	5	0	0	4694599	0	667134000	665940000	1.56487e+06	444358000	283.959	Ribosomal proteins
RPL30	LINF_350007500	60S ribosomal protein L30	0	0	0	2	2	4	0	0	0	467944200	388307400	453200000	0	4.36484e+08	#DIV/0!	Ribosomal proteins
RPL6	LINF_330014100; LINF_150018200	60S ribosomal protein L6 - putative	0	0	0	0	3	6	0	0	0	0	728052000	569580000	0	432544000	#DIV/0!	Ribosomal proteins
HSLU1	LINF_150005800	ATP-dependent protease ATPase subunit HslU1 - putative	1	0	0	6	6	7	59855370	0	0	760958600	279337500	256990000	19951790	432428700	21.6737	Peptidases
RPS9	LINF_360018300; LINF_070012400	40S ribosomal protein S9 - putative	0	1	0	0	4	4	0	46111400	0	0	962130000	324310000	1.53705e+07	4.28813e+08	27.8985	Ribosomal proteins
RPL9	LINF_300039100; LINF_210018100	60S ribosomal protein L9 - putative	1	0	1	2	5	6	151545530	0	82188890	119395240	680550000	438770000	7.79115e+07	412905080	5.29967	Ribosomal proteins
PRX1M	LINF_230005400	peroxidoxin	0	0	0	1	2	6	0	0	0	116817140	634101000	462150000	0	4.04356e+08	#DIV/0!	Metabolic Enzymes -Ribosomal
PFR1D	LINF_160020400 LINF_160020300 LINF_160020200	Paraflagellar rod protein 1D - putative	2	0	0	7	4	7	151109820	0	0	727989400	144959100	308580000	50369940	3.93843e+08	7.81901	Cytoskeleton and Transport
PYK	LINF_350005400 LINF_350005300 LINF_350005200	pyruvate kinase	0	0	0	0	8	9	0	0	0	0	625599000	548520000	0	391373000	#DIV/0!	Metabolic Enzymes -Ribosomal
RPS16	LINF_260013800; LINF_260013700	40S ribosomal protein S16 - putative	1	1	3	1	4	5	0	43907140	1.7966e+08	37477700	543387000	591290000	7.45223e+07	3.90718e+08	5.24297	Ribosomal proteins
HSP70	LINF_290018300	Hsp70 protein/TPR repeat/Tetratricopeptide repeat - putative	0	0	0	2	9	14	0	0	0	42392600	640497000	480160000	0	387683200	#DIV/0!	Heat-shock, chaperones and chaperonins
RPP0	LINF_270020600; LINF_270020500	60S acidic ribosomal protein P0 - putative	0	0	0	0	3	6	0	0	0	0	568659000	586580000	0	3.8508e+08	#DIV/0!	Ribosomal proteins
HSP-DNAJ-J2	LINF_270032200	Heat shock protein DNAJ - putative	0	0	0	1	4	10	0	0	0	203370180	382863000	549670000	0	3.78634e+08	#DIV/0!	Heat-shock, chaperones and chaperonins
AMPEPT	LINF_110012000 LINF_110011900	Aminopeptidase - putative	0	0	0	0	5	9	0	0	0	0	590928000	525980000	0	3.72303e+08	#DIV/0!	Peptidases
PPP	LINF_050005900	Phosphoprotein phosphatase - putative	0	0	0	4	7	11	0	0	0	165011100	260395200	630910000	0	3.52105e+08	#DIV/0!	Protein Kinases and related
HSP10 kDA	LINF_260011400; LINF_260011200	10 kDa heat shock protein - putative	0	0	0	1	2	2	0	0	0	30401260	570453000	436830000	0	3.45895e+08	#DIV/0!	Heat-shock, chaperones and chaperonins
PGAM	LINF_360078300	2 -3-bisphosphoglycerate-independent phosphoglycerate mutase	0	0	0	0	9	9	0	0	0	0	530166000	498970000	0	3.43045e+08	#DIV/0!	Metabolic Enzymes -Ribosomal
IDH	LINF_100008300	isocitrate dehydrogenase [NADP] - mitochondrial precursor	1	0	1	0	6	13	25727860	0	8.60078e+07	0	575757000	425460000	3.72452e+07	333739000	8.96059	Metabolic Enzymes -Ribosomal
EEF1γ	LINF_090016000	eukaryotic translation elongation factor 1 gamma	0	0	0	1	4	5	0	0	0	56400700	651846000	270020000	0	326088900	#DIV/0!	Other proteins involved in translation
ACO	LINF_180010100	aconitase - putative	0	0	0	0	8	14	0	0	0	0	551382000	415510000	0	3.22297e+08	#DIV/0!	Metabolic Enzymes -Ribosomal
RPL3	LINF_340035700; LINF_340035600; LINF_320038800	60S ribosomal protein L3 - putative	0	0	1	0	5	4	0	0	1.86486e+08	0	784134000	168520000	6.21621e+07	3.17551e+08	5.10844	Ribosomal proteins
UBP1/2	LINF_250010200 LINF_250010100	RNA-binding protein - putative - UBP1	0	0	0	1	2	3	0	0	0	19318986	468039000	434840000	0	3.07399e+08	#DIV/0!	RNA-binding proteins
EEF1β	LINF_340014200 LINF_340014000	elongation factor 1-beta	0	0	1	0	3	3	0	0	1.27568e+08	0	547482000	332500000	4.25228e+07	2.93327e+08	6.89812	Other proteins involved in translation
ME	LINF_240012800	malic enzyme - putative	0	0	0	3	4	12	0	0	0	152941020	114422100	604030000	0	2.90464e+08	#DIV/0!	Metabolic Enzymes - Abundant
RPL11	LINF_220005300; LINF_040009700	60S ribosomal protein L11 (L5 - L16)	0	0	1	0	3	3	0	0	1.27953e+08	0	551343000	316550000	4.2651e+07	2.89298e+08	6.7829	Ribosomal proteins
RPL36	LINF_350024100; LINF_210013000	60S ribosomal protein L36 - putative	1	0	0	0	3	3	41725640	0	0	0	410085000	451690000	1.39085e+07	2.87258e+08	20.6534	Ribosomal proteins
METK2	LINF_300041000; LINF_300040800	S-adenosylmethionine synthetase	0	0	0	0	2	8	0	0	0	0	168331800	688640000	0	2.85657e+08	#DIV/0!	Metabolic Enzymes -Ribosomal
RPS10	LINF_360015700; LINF_360015600	40S ribosomal protein S10 - putative	0	0	0	0	3	4	0	0	0	0	435396000	415940000	0	2.83779e+08	#DIV/0!	Ribosomal proteins
PABP3	LINF_250005800	poly(A)-binding protein 3	0	0	0	2	4	5	0	0	0	305765200	413244000	128050000	0	2.82353e+08	#DIV/0!	RNA-binding proteins
RPL10	LINF_040014500; LINF_040012600	60S ribosomal protein L10 - putative	1	0	1	0	4	5	21051550	0	8.20698e+06	0	376502100	449270000	9.75284e+06	2.75257e+08	28.2233	Ribosomal proteins
SOBD1	LINF_320024000 LINF_320024100	iron superoxide dismutase - putative	0	0	0	0	3	5	0	0	0	0	452556000	366280000	0	2.72945e+08	#DIV/0!	Metabolic Enzymes -Ribosomal
RPL13A	LINF_340014400; LINF_150007100	60S ribosomal protein L13a - putative	0	0	0	0	4	3	0	0	0	0	520260000	287970000	0	269410000	#DIV/0!	Ribosomal proteins
ALBA 1	LINF_130009400	Alba - putative	1	1	0	0	3	2	0	0	0	0	561639000	240540000	0	267393000	#DIV/0!	RNA-binding proteins
RPN6	LINF_020008700	Proteasome regulatory non-ATPase subunit 6 - putative	0	0	1	4	6	11	0	0	3.02712e+07	254635000	224562000	319420000	1.00904e+07	2.66206e+08	26.3821	Proteasome related proteins
EEF1β	LINF_360020500	translation elongation factor 1-beta - putative	0	0	0	1	2	4	0	0	0	137505440	227260800	430390000	0	265052080	#DIV/0!	Other proteins involved in translation
PAN3	LINF_320012700	Pab1p-dependent poly(A) ribonuclease subunit, putative	0	0	0	2	5	11	0	0	0	29469080	118353300	644370000	0	2.64064e+08	#DIV/0!	Other RNA related proteins
ATG24	LINF_350029500	Autophagy-related protein 24	0	0	1	1	2	10	0	0	2596930	19817334	42529500	721950000	865643	261432278	302.009	Other proteins
SCP2	LINF_230014600	3-ketoacyl-CoA thiolase - putative	0	0	0	0	6	5	0	0	0	0	472368000	285390000	0	252586000	#DIV/0!	Metabolic Enzymes -Ribosomal
	LINF_330031700	hypothetical protein - conserved	0	0	0	1	2	2	0	0	0	238848900	154182600	353230000	0	2.48754e+08	#DIV/0!	Uncharacterized proteins - Abundant
RPL27	LINF_320034100; LINF_320033900	60S ribosomal protein L27 - putative	0	0	0	0	4	4	0	0	0	0	555438000	189100000	0	2.48179e+08	#DIV/0!	Ribosomal proteins
4CL	LINF_190015300	4-coumarate:coa ligase-like protein	0	0	0	1	2	5	0	0	0	373989600	174895500	189210000	0	246031700	#DIV/0!	Metabolic Enzymes - Stationary
RPL10A	LINF_360046500; LINF_180011500	60S ribosomal protein L10a - putative	0	0	0	0	5	5	0	0	0	0	464880000	247340000	0	2.37407e+08	#DIV/0!	Ribosomal proteins
CHC	LINF_360022600	Clathrin heavy chain - putative	1	1	0	6	5	17	53175260	35222110	0	322910200	110740500	264180000	29465790	2.3261e+08	7.89425	Cytoskeleton and Transport
RPS11	LINF_210024100; LINF_200021000	40S ribosomal protein S11 - putative	0	0	0	0	2	2	0	0	0	0	513942000	181970000	0	2.31971e+08	#DIV/0!	Ribosomal proteins
EIF2γ	LINF_090018100 LINF_090018200	eukaryotic translation initiation factor 2 gamma subunit	0	0	0	1	3	6	0	0	0	34000440	265036200	379200000	0	226078880	#DIV/0!	Translation initiation factors
SerRS	LINF_110005900	seryl-tRNA synthetase - putative	0	0	0	0	6	7	0	0	0	0	392262000	268750000	0	2.20337e+08	#DIV/0!	tRNA Related
KIFC1	LINF_190007400	C-terminal motor kinesin, putative	1	1	1	1	8	10	25951540	61228080	73541580	7933182	205580700	440540000	5.35737e+07	2.18018e+08	4.06949	Cytoskeleton and Transport
	LINF_220008000	hypothetical protein - conserved	0	0	0	2	3	8	0	0	0	183779160	145107300	318080000	0	2.15655e+08	#DIV/0!	Uncharacterized proteins - Abundant
RPL14	LINF_220021800; LINF_220021400	60S ribosomal protein L14 - putative	0	0	1	0	2	3	0	0	1.00208e+08	0	381416100	260340000	3.34027e+07	213918700	6.40424	Ribosomal proteins
RPS8	LINF_240027000; LINF_240026900	40S ribosomal protein S8 - putative	0	0	0	0	5	3	0	0	0	0	352712100	261950000	0	2.04887e+08	#DIV/0!	Ribosomal proteins
THIL	LINF_330025200	thiamine biosynthesis-like protein	1	1	1	1	3	11	4816809	4125466	3.13113e+06	76581000	226722600	302650000	4.02447e+06	2.01985e+08	50.1891	Metabolic Enzymes - Stationary
DUF4042	LINF_210015700	Domain of unknown function (DUF4042)/HEAT-like repeat - putative	0	0	0	1	4	10	0	0	0	38229540	118914900	444190000	0	2.00445e+08	#DIV/0!	Uncharacterized with defined domains - Stationary
RPS23	LINF_210018300; LINF_210018200	40S ribosomal protein S23 - putative	0	0	0	0	2	2	0	0	0	0	392067000	201540000	0	197869000	#DIV/0!	Ribosomal proteins
	LINF_200005800	hypothetical protein - conserved	1	1	1	1	2	15	46001190	21486623	19653270	24287734	41691000	519350000	2.9047e+07	195109578	6.71702	Uncharacterized proteins - Undefined
RBP42	LINF_300036500	RNA-binding protein 42	0	0	0	0	2	5	0	0	0	0	353390700	218590000	0	1.9066e+08	#DIV/0!	RNA-binding proteins
SNAP	LINF_020008100	Soluble NSF attachment protein - SNAP - putative	0	0	0	2	3	10	0	0	0	68369180	26932230	466760000	0	1.87354e+08	#DIV/0!	Other proteins
RPS7	LINF_010009300; LINF_010009200	40S ribosomal protein S7 - putative	0	0	0	1	3	4	0	0	0	8060690	223875600	329700000	0	1.87212e+08	#DIV/0!	Ribosomal proteins
cASAT	LINF_350012900	Aspartate aminotransferase - putative	0	0	0	0	4	8	0	0	0	0	302304600	257290000	0	1.86532e+08	#DIV/0!	Metabolic Enzymes -Ribosomal
RPL19	LINF_060009600; LINF_060009400	60S ribosomal protein L19 - putative	0	0	0	0	3	4	0	0	0	0	420927000	138560000	0	1.86496e+08	#DIV/0!	Ribosomal proteins
PEPCK	LINF_270025000; LINF_270024900	glycosomal phosphoenolpyruvate carboxykinase - putati	1	0	0	0	2	9	24045600	0	0	0	172465800	381470000	8015200	1.84645e+08	23.0369	Metabolic Enzymes -Ribosomal
	LINF_130018800	hypothetical protein - conserved	0	0	0	2	3	13	0	0	0	69783960	72150000	410110000	0	1.84015e+08	#DIV/0!	Uncharacterized proteins - Undefined
EIF3A	LINF_170005000	eukaryotic translation initiation factor 3 subunit A	0	0	0	0	7	7	0	0	0	0	309660000	232180000	0	1.80613e+08	#DIV/0!	Translation initiation factors
VAB	LINF_280031400	Vacuolar proton pump subunit B - putative	0	2	2	2	6	8	0	11209491	1.20312e+07	16402304	265508100	244140000	7.7469e+06	1.7535e+08	22.6349	Other proteins
ARL3A	LINF_290014400	ADP-ribosylation factor-like protein 3A - putative	0	0	0	0	5	6	0	0	0	0	229128900	282170000	0	1.70433e+08	#DIV/0!	Metabolic Enzymes -Ribosomal
RPL7	LINF_260006700; LINF_260006600	60S ribosomal protein L7 - putative	0	0	1	0	3	3	0	0	3.31773e+07	0	237194100	272580000	1.10591e+07	169924700	15.3652	Ribosomal proteins
RPS17	LINF_280032900; LINF_280032800	40S ribosomal protein S17 - putative	0	0	0	0	4	4	0	0	0	0	324776400	182060000	0	1.68945e+08	#DIV/0!	Ribosomal proteins
RPT2	LINF_130015900	Proteasome regulatory ATPase subunit 2 - putative	1	0	0	1	3	11	61654130	0	0	31976060	153145200	316320000	2.05514e+07	1.67147e+08	8.13313	Proteasome related proteins
RPL28	LINF_110017500; LINF_110017300	60S ribosomal protein L28 - putative	0	0	0	0	2	3	0	0	0	0	119047500	379360000	0	1.66136e+08	#DIV/0!	Ribosomal proteins
HAD	LINF_360069000	Haloacid dehalogenase-like hydrolase - putative	0	0	0	2	3	6	0	0	0	126575820	140684700	225230000	0	1.64164e+08	#DIV/0!	Metabolic Enzymes - Abundant
PP2C	LINF_250013300	protein phosphatase - putative	0	0	0	0	4	5	0	0	0	0	374470200	112450000	0	1.62307e+08	#DIV/0!	Protein Kinases and related
MPCLM49	LINF_050014800	Metallo-peptidase - Clan M- - Family M49	0	0	1	0	4	13	0	0	2584533	0	171323100	310840000	861511	1.60721e+08	186.557	Peptidases
MRP2/ gBP25	LINF_090018500	mitochondrial RNA binding protein 2	0	0	0	2	3	3	0	0	0	146697700	261838200	68822000	0	159119300	#DIV/0!	RNA-binding proteins
NOT11	LINF_230005100	NOT complex subunit 11	0	0	0	1	3	12	0	0	0	15188438	96252000	360770000	0	1.57403e+08	#DIV/0!	Other RNA related proteins
PK53	LINF_060017600	protein kinase - putative	0	0	0	1	2	10	0	0	0	51417220	151893300	257600000	0	153636840	#DIV/0!	Protein Kinases and related
PUF11	LINF_360060500	pumilio protein 11 - putative	0	1	1	0	4	9	0	41230100	37524270	0	203568300	244840000	2.62515e+07	1.49469e+08	5.69376	RNA-binding proteins
TIM	LINF_240013700	Triosephosphate isomerase	0	0	0	0	3	5	0	0	0	0	251070300	187530000	0	146200100	#DIV/0!	Metabolic Enzymes -Ribosomal
CDC48	LINF_270016900	Vesicular transport protein (CDC48 homologue) - puta	0	0	0	3	1	6	0	0	0	172994320	5155410	255720000	0	1.44623e+08	#DIV/0!	Cytoskeleton and Transport
RPS27-1	LINF_360046400; LINF_180011200	40S ribosomal protein S27-1 - putative	0	0	0	0	3	3	0	0	0	0	231387000	198760000	0	1.43382e+08	#DIV/0!	Ribosomal proteins
EIF3I	LINF_360047700	eukaryotic translation initiation factor 3 subunit I	0	0	0	0	5	9	0	0	0	0	215935200	211430000	0	1.42455e+08	#DIV/0!	Translation initiation factors
TRYR	LINF_050008500	Trypanothione reductase	0	0	0	0	3	3	0	0	0	0	275850900	148310000	0	1.41387e+08	#DIV/0!	Metabolic Enzymes -Ribosomal
ATP11	LINF_350024500	ATP11 protein - putative	0	1	1	2	1	4	0	11993262	2.12262e+07	101409500	34746270	268380000	1.10732e+07	1.34845e+08	12.1777	Other proteins
PMM	LINF_360026300	Phosphomannomutase - putative	0	0	0	0	2	3	0	0	0	0	314792400	87746000	0	1.34179e+08	#DIV/0!	Metabolic Enzymes -Ribosomal
RPL32	LINF_350025500; LINF_210027000	60S ribosomal protein L32	0	0	0	0	3	3	0	0	0	0	167033100	220710000	0	129247700	#DIV/0!	Ribosomal proteins
NTF2L-2	LINF_210009700	Nuclear transport factor 2 (NTF2-like) domain containing protein	0	0	0	2	2	5	0	0	0	118010940	158449200	100350000	0	125603380	#DIV/0!	Uncharacterized with defined domains - Abundant
SCSα	LINF_250028400 LINF_250028300	Succinyl-CoA synthetase alpha subunit - putative	0	0	1	0	3	6	0	0	8.75599e+07	0	169513500	204920000	2.91866e+07	1.24811e+08	4.27632	Metabolic Enzymes -Ribosomal
RUVBL	LINF_340032100	ruvB-like DNA helicase - putative	1	1	1	1	2	8	8040364	32502090	2.76469e+07	15457170	65200200	285960000	2.27298e+07	122205790	5.37646	RNA-binding proteins
AHPCL	LINF_140006800	AhpC/TSA family/Thioredoxin-like - putative	0	0	0	0	3	3	0	0	0	0	236655900	121010000	0	1.19222e+08	#DIV/0!	Metabolic Enzymes -Ribosomal
OBP	LINF_090013900	oligopeptidase b	0	0	0	0	2	2	0	0	0	0	233364300	118890000	0	117418100	#DIV/0!	Peptidases
EIF3L	LINF_360007700	eukaryotic translation initiation factor 3 subunit L	0	0	0	1	5	7	0	0	0	59311540	146866200	142860000	0	1.16346e+08	#DIV/0!	Translation initiation factors
RPL31	LINF_350038300; LINF_350038200	60S ribosomal subunit protein L31 - putative	0	0	0	0	2	2	0	0	0	0	227877000	116630000	0	1.14836e+08	#DIV/0!	Ribosomal proteins
UEV1	LINF_130021300	ubiquitin-conjugating enzyme - putative	0	0	0	0	2	2	0	0	0	0	159127800	181690000	0	1.13606e+08	#DIV/0!	Proteasome related proteins
RPN12	LINF_320017700	Proteasome regulatory non-ATP-ase subunit - putative	0	0	0	1	2	5	0	0	0	45036740	86065200	198720000	0	1.09941e+08	#DIV/0!	Proteasome related proteins
GlyRS	LINF_360047300	glycyl tRNA synthetase - putative	0	0	1	0	6	9	0	0	19629120	0	127600200	191310000	6543040	106303400	16.2468	tRNA Related
G6PD	LINF_350038800	6-phosphogluconate dehydrogenase - decarboxylating - putative	0	0	0	0	4	6	0	0	0	0	187543200	124730000	0	1.04091e+08	#DIV/0!	Metabolic Enzymes - >EIF4G4
CAF40	LINF_340051700	CAF 40	1	1	1	1	2	4	10494553	9225964	2.64491e+07	39977060	31325190	239220000	1.53899e+07	1.03507e+08	6.72569	Other RNA related proteins
MCP1	LINF_330034600	Metallocarboxypeptidase 1	0	0	0	0	5	6	0	0	0	0	167360700	139370000	0	1.02244e+08	#DIV/0!	Peptidases
PGI	LINF_120010600	glucose-6-phosphate isomerase	0	0	0	0	4	5	0	0	0	0	117994500	176540000	0	9.81782e+07	#DIV/0!	Metabolic Enzymes -Ribosomal
SMP1	LINF_200018300 LINF_200018200	Small myristoylated protein-1	0	0	0	0	2	3	0	0	0	0	126005100	164800000	0	9.6935e+07	#DIV/0!	Other proteins
EIF3K	LINF_320028100	eukaryotic translation initiation factor 3 subunit K	0	0	0	0	3	5	0	0	0	0	98404800	191130000	0	96511600	#DIV/0!	Translation initiation factors
WD-G-beta-1	LINF_060005200	WD domain - G-beta repeat - putative	1	1	0	1	3	3	18290500	16845090	0	5753862	120591900	156160000	1.17119e+07	9.41686e+07	8.04044	Uncharacterized with defined domains - Undefined
MPCLM24	LINF_190006400	Metallo-peptidase - Clan MG - Family M24	0	0	0	0	4	8	0	0	0	0	70137600	211090000	0	9.37425e+07	#DIV/0!	Peptidases
EIF2α	LINF_030014900	eukaryotic translation initiation factor 2 alpha subunit	0	0	0	1	5	6	0	0	0	8928354	90507300	180310000	0	9.32486e+07	#DIV/0!	Translation initiation factors
GDPMP	LINF_230006100	GDP-mannose pyrophosphorylase	0	0	1	2	3	6	0	0	2.34754e+07	49817020	55707600	171860000	7.82514e+06	92461540	11.816	Metabolic Enzymes - Abundant
P5CDH	LINF_030006800	delta-1-pyrroline-5-carboxylate dehydrogenase - putative	0	0	0	0	3	7	0	0	0	0	121504500	151430000	0	9.09782e+07	#DIV/0!	Metabolic Enzymes -Ribosomal
TK	LINF_240026800	transketolase	0	0	1	0	2	2	0	0	2.9046e+07	0	142603500	129680000	9.682e+06	9.07612e+07	9.37421	Metabolic Enzymes -Ribosomal
ERBP1	LINF_320005100	EnigmRBP1	0	0	0	2	3	2	0	0	0	128252220	98439900	44810000	0	9.05007e+07	#DIV/0!	RNA-binding proteins
TRSYS	LINF_270025600	Trypanothione synthetase - putative	0	0	0	0	3	6	0	0	0	0	134920500	134960000	0	8.99602e+07	#DIV/0!	Metabolic Enzymes - >EIF4G4
RPLP2	LINF_300043100; LINF_300043000	60S acidic ribosomal protein P2 - putative	0	0	0	0	4	4	0	0	0	0	95659200	162410000	0	8.60231e+07	#DIV/0!	Ribosomal proteins
VCP	LINF_360019800	Valosin-containing protein	0	0	0	1	2	12	0	0	0	15042642	94980600	145440000	0	85154414	#DIV/0!	Cytoskeleton and Transport
PUF10	LINF_110009600	pumilio protein 10 - putative	0	0	0	1	2	13	0	0	0	5018278	11835720	237990000	0	8.4948e+07	#DIV/0!	RNA-binding proteins
TXN1	LINF_290017500	Tryparedoxin 1 - putative	0	0	0	0	2	4	0	0	0	0	49830300	197950000	0	8.25934e+07	#DIV/0!	Metabolic Enzymes -Ribosomal
PCNA	LINF_150022600	Proliferative cell nuclear antigen (PCNA) - putative	0	0	0	0	2	2	0	0	0	0	134830800	106100000	0	8.03103e+07	#DIV/0!	Other proteins
cGAPDH	LINF_360030600	glyceraldehyde 3-phosphate dehydrogenase, cytosolic	0	0	0	0	2	3	0	0	0	0	134113200	103820000	0	7.93111e+07	#DIV/0!	Metabolic Enzymes -Ribosomal
P5CR	LINF_130022300	Pyrroline-5-carboxylate reductase	0	0	0	0	2	2	0	0	0	0	152501700	80515000	0	7.76722e+07	#DIV/0!	Metabolic Enzymes -Ribosomal
NAC	LINF_040012800 LINF_040012700	nascent polypeptide associated complex subunit- like protein - copy 2	0	0	0	0	3	4	0	0	0	0	98424300	126510000	0	74978100	#DIV/0!	Other proteins involved in translation
PSA7	LINF_270006800	Proteasome alpha 7 subunit - putative	0	0	0	0	3	4	0	0	0	0	115666200	106840000	0	7.41687e+07	#DIV/0!	Proteasome related proteins
RPS13	LINF_330041600; LINF_190008800	40S ribosomal protein S13 - putative	0	0	0	0	2	3	0	0	0	0	64584000	155020000	0	7.32013e+07	#DIV/0!	Ribosomal proteins
NOT1	LINF_210013800	Not complex component - Not1 - putative	0	0	1	2	2	13	0	0	4377429	66464180	8903310	141910000	1459143	72425830	49.6359	Other RNA related proteins
ADK	LINF_300014400	Adenosine kinase - putative	0	0	0	0	2	4	0	0	0	0	58191900	154550000	0	7.0914e+07	#DIV/0!	Metabolic Enzymes - Undefined
EIF3E	LINF_280029900	eukaryotic translation initiation factor 3 subunit E	0	0	0	0	2	6	0	0	0	0	138091200	74648000	0	7.09131e+07	#DIV/0!	Translation initiation factors
FKBP	LINF_190021700	FK506-binding protein (FKBP)-type peptidyl-prolyl isomerase - putative	0	0	0	0	2	2	0	0	0	0	115459500	90709000	0	6.87228e+07	#DIV/0!	Metabolic Enzymes
DBP2B	LINF_070008800	ATP-dependent DEAD/H RNA helicase - putative	0	0	0	2	2	4	0	0	0	92539820	13956540	97477000	0	67991120	#DIV/0!	RNA-binding proteins
VSP1	LINF_110007000	acidocalcisomal pyrophosphatase	0	0	0	0	2	5	0	0	0	0	33628140	164950000	0	6.61927e+07	#DIV/0!	Metabolic Enzymes - Undefined
CS	LINF_180012100 LINF_180012200	citrate synthase - putative	0	0	0	0	2	5	0	0	0	0	47119800	150550000	0	6.58899e+07	#DIV/0!	Metabolic Enzymes - >EIF4G4
RAB-GDIα	LINF_290029300	Rab-GDP dissociation inhibitor - putative	0	0	0	0	2	5	0	0	0	0	91638300	103630000	0	6.50894e+07	#DIV/0!	Cytoskeleton and Transport
CYSB	LINF_170008800	cystathionine beta-synthase	0	0	0	0	2	2	0	0	0	0	94848000	100220000	0	6.50227e+07	#DIV/0!	Metabolic Enzymes - Exponential
HECT-D	LINF_320016600	HECT-domain (ubiquitin-transferase) - putative	0	1	1	0	4	7	0	3956309	8527043	0	37769940	154890000	4.16112e+06	64219980	15.4333	Proteasome related proteins
SEC13	LINF_320005500	protein transport protein SEC13 - putative	2	1	0	0	2	4	33160560	9939125	0	0	76724700	109510000	1.43666e+07	6.20782e+07	4.32102	Cytoskeleton and Transport
EIF3C	LINF_360081900	eukaryotic translation initiation factor 3 subunit C	0	0	1	0	2	5	0	0	34067600	0	133048500	52179000	1.13559e+07	61742500	5.43706	Translation initiation factors
UCHL	LINF_240009000	ubiquitin carboxyl-terminal hydrolase - putative	1	0	1	2	1	3	2.28093e+06	0	6.03187e+06	119631460	18051540	44396000	2.77093e+06	60693000	21.9035	Proteasome related proteins
PSAI	LINF_360022300	Proteasome subunit alpha type-1 - putative	0	0	0	0	2	6	0	0	0	0	68168100	112190000	0	6.01194e+07	#DIV/0!	Proteasome related proteins
EIF3G	LINF_340033000	eukaryotic translation initiation factor 3 subunit G	0	0	0	0	2	2	0	0	0	0	91435500	88617000	0	60017500	#DIV/0!	Translation initiation factors
RPN11	LINF_340012100	Proteasome regulatory non-ATPase subunit 11 - putative	0	0	0	0	2	2	0	0	0	0	100549800	72417000	0	57655600	#DIV/0!	Proteasome related proteins
ArgRS	LINF_270019800	arginyl-tRNA synthetase - putative	0	0	0	0	5	6	0	0	0	0	85737600	81398000	0	5.57119e+07	#DIV/0!	tRNA Related
UBH	LINF_300007500	Ubiquitin hydrolase - putative	0	0	0	0	2	6	0	0	0	0	17623320	149010000	0	55544440	#DIV/0!	Proteasome related proteins
STI1	LINF_080016000	Stress-induced protein sti1	0	0	1	0	3	4	0	0	5.57736e+06	0	85199400	74550000	1.85912e+06	53249800	28.6425	Heat-shock, chaperones and chaperonins
MRP1/ gBP21	LINF_270017500	mitochondrial RNA binding protein 1	0	0	0	1	2	2	0	0	0	56283860	45337500	39743000	0	4.71215e+07	#DIV/0!	RNA-binding proteins
CCAP	LINF_240005000	Clathrin coat assembly protein - putative	0	0	0	1	2	4	0	0	0	11310366	22427730	106690000	0	4.68094e+07	#DIV/0!	Cytoskeleton and Transport
DUF3808	LINF_340022200	Protein of unknown function (DUF3808) - putative	0	0	0	0	2	6	0	0	0	0	23178090	108110000	0	4.37627e+07	#DIV/0!	Uncharacterized with defined domains - Ribosomal
RPL18	LINF_360054400; LINF_130010500	60S ribosomal protein L18 - putative	0	0	0	0	3	3	0	0	0	0	78756600	50134000	0	4.29635e+07	#DIV/0!	Ribosomal proteins
	LINF_190011100	Hypothetical protein - conserved	0	0	0	1	2	5	0	0	0	10447782	16375320	98998000	0	4.19404e+07	#DIV/0!	Uncharacterized proteins - Undefined
PPDK	LINF_110016000	pyruvate phosphate dikinase - putative	0	0	1	0	4	3	0	0	5.76573e+06	0	85179900	40564000	1.92191e+06	4.19146e+07	21.8088	Metabolic Enzymes -Ribosomal
PYR2	LINF_160010500	Aspartate carbamoyltransferase - putative	0	0	0	0	2	2	0	0	0	0	59432100	62851000	0	4.0761e+07	#DIV/0!	Metabolic Enzymes -Ribosomal
PSA2	LINF_210026800	Proteasome alpha 2 subunit - putative	0	0	0	0	3	3	0	0	0	0	69400500	49718000	0	3.97062e+07	#DIV/0!	Proteasome related proteins
CysS	LINF_360044500	cysteine synthase	0	0	0	0	2	3	0	0	0	0	41991300	71969000	0	3.79868e+07	#DIV/0!	Metabolic Enzymes -Ribosomal
FLA	LINF_270024200	Flabarin-like protein	0	0	0	1	2	2	0	0	0	22992842	53192100	35622000	0	3.7269e+07	#DIV/0!	Other proteins
	LINF_100006500	hypothetical protein - conserved	0	0	0	0	2	4	0	0	0	0	36028980	61411000	0	3.248e+07	#DIV/0!	Uncharacterized proteins - Stationary
	LINF_340052400	hypothetical protein - conserved	0	0	0	0	3	4	0	0	0	0	45099600	49153000	0	3.14175e+07	#DIV/0!	Uncharacterized proteins - Undefined
DKMTP-DO	LINF_200014700	1 -2-Dihydroxy-3-keto-5-methylthiopentene dioxygenase - putative	0	0	0	0	2	2	0	0	0	0	48792900	41535000	0	30109300	#DIV/0!	Metabolic Enzymes -Ribosomal
GTPB	LINF_270030700	GTP binding protein - putative	0	0	0	0	2	2	0	0	0	0	54841800	34111000	0	2.96509e+07	#DIV/0!	Other proteins
NH	LINF_180021400	Nonspecific nucleoside hydrolase	0	0	0	0	2	3	0	0	0	0	18599100	62865000	0	27154700	#DIV/0!	Metabolic Enzymes -Ribosomal
VAA	LINF_340044200	Vacuolar ATP synthase catalytic subunit A - putative	0	0	0	0	2	4	0	0	0	0	18273840	55209000	0	24494280	#DIV/0!	Metabolic Enzymes -Ribosomal
SPPS	LINF_150018400	solanesyl-diphosphate synthase - putative	0	0	0	0	2	2	0	0	0	0	13212810	59821000	0	2.43446e+07	#DIV/0!	Metabolic Enzymes - Exponential
DED1/ Ded1-2	LINF_350036300	ATP-dependent RNA helicase - putative	0	1	0	1	2	3	0	7751443	0	18322544	19418100	25116000	2.58381e+06	2.09522e+07	8.10902	RNA-binding proteins
	LINF_300013000	Hypothetical protein - conserved	0	0	0	0	2	6	0	0	0	0	16529760	44965000	0	2.04983e+07	#DIV/0!	Uncharacterized proteins - Abundant
DUB17	LINF_170021400	Otubain cysteine peptidase - Clan CA - family C65 - putative	0	0	0	0	2	2	0	0	0	0	11033100	41509000	0	1.7514e+07	#DIV/0!	Peptidases
AsnRS	LINF_340028800	asparaginyl-tRNA synthetase - putative	0	0	0	0	3	2	0	0	0	0	10304970	38484000	0	16262990	#DIV/0!	tRNA Related
IsoRS	LINF_360066000	isoleucyl-tRNA synthetase - putative	0	0	0	0	2	2	0	0	0	0	19256640	27559000	0	1.56052e+07	#DIV/0!	tRNA Related
cMDH	LINF_280036800	Cytosolic malate dehydrogenase	0	0	0	0	2	3	0	0	0	0	9449700	36625000	0	1.53582e+07	#DIV/0!	Metabolic Enzymes - Undefined
DHCH1	LINF_260008200	C-1-tetrahydrofolate synthase - cytoplasmic - putative	0	0	0	0	2	2	0	0	0	0	27847560	16041000	0	14629520	#DIV/0!	Metabolic Enzymes -Ribosomal
AT-ATPase	LINF_110012700	Anion-transporting ATPase-like protein	0	0	0	0	2	2	0	0	0	0	19400160	22985000	0	1.41284e+07	#DIV/0!	Metabolic Enzymes
ThtRS	LINF_350019000	Threonyl-tRNA synthetase - putative	0	0	1	0	2	3	0	0	5018853	0	17103060	23609000	1672951	1.35707e+07	8.11183	tRNA Related
POP	LINF_360079300	Prolyl endopeptidase	0	0	0	0	2	4	0	0	0	0	20279220	19102000	0	1.31271e+07	#DIV/0!	Peptidases
RPL17	LINF_320009400; LINF_240005200	60S ribosomal protein L17 - putative	0	0	0	0	2	2	0	0	0	0	14686620	16882000	0	1.05229e+07	#DIV/0!	Ribosomal proteins
PSMB6	LINF_060006500	20S Proteasome beta 6 subunit - putative	0	0	0	0	2	2	0	0	0	0	14512290	16760000	0	1.04241e+07	#DIV/0!	Proteasome related proteins
HK1	LINF_210007900 LINF_210007800	hexokinase - putative	0	0	0	0	2	2	0	0	0	0	7519200	21038000	0	9.51907e+06	#DIV/0!	Metabolic Enzymes - Stationary
ERF3	LINF_110017700	eukaryotic release factor 3 - putative	0	0	0	0	2	4	0	0	0	0	5994300	17177000	0	7.72377e+06	#DIV/0!	Other proteins involved in translation
PSA1	LINF_350054100	Proteasome alpha 1 subunit - putative	0	0	0	0	2	3	0	0	0	0	4195620	16789000	0	6.99487e+06	#DIV/0!	Proteasome related proteins
PGCGALT	LINF_310039800	phosphoglycan beta 1 -3 galactosyltransferase 5	0	0	0	0	2	3	0	0	0	0	12193740	6610300	0	6.26801e+06	#DIV/0!	Metabolic Enzymes -Ribosomal
MPCLM1	LINF_290030100	Metallo-peptidase - Clan MA(E) Family M1	0	0	0	0	2	2	0	0	0	0	12281880	6436100	0	6.23933e+06	#DIV/0!	Peptidases
	LINF_240024800	Hypothetical protein - conserved	0	0	0	0	2	2	0	0	0	0	10233600	6209800	0	5.48113e+06	#DIV/0!	Uncharacterized proteins - Stationary
ARML	LINF_310029900	ARM-like helical domain-containing protein	0	0	0	0	2	3	0	0	0	0	1483014	9980800	0	3.82127e+06	#DIV/0!	Uncharacterized with defined domains - Ribosomal
